# Supplementary material for: StereoSiTE: a framework to spatially and quantitatively profile the cellular neighborhood organized iTME
Source: Gigascience. 2024 Oct 25;13:giae078. doi: 10.1093/gigascience/giae078 (PMC11503478; doi:10.1093/gigascience/giae078)
Supplement: giae078_Supplemental_Figures_and_Tables [file giae078_supplemental_figures_and_tables.zip]

Archive with 4 entries (3 files):
- Supplemental_Figures_and_Tables/
- Supplemental_Figures_and_Tables/Supplementary Figures.pdf
- Supplemental_Figures_and_Tables/Supplementary Table S1.csv
- Supplemental_Figures_and_Tables/Supplementary Table S2.xlsx
