# Supplementary material for: StereoSiTE: a framework to spatially and quantitatively profile the cellular neighborhood organized iTME
Source: Gigascience. 2024 Oct 25;13:giae078. doi: 10.1093/gigascience/giae078 (PMC11503478; doi:10.1093/gigascience/giae078)
Supplement: giae078_Supplemental_Figures_and_Tables [file giae078_supplemental_figures_and_tables.zip › Supplemental_Figures_and_Tables/Supplementary Table S1.csv]

	ligand	receptor	sender	receiver	annotation	ligand_count	receptor_count	scii_intensity	scii_pvalue	cpdb_mean	cpdb_pvalue
0	Spp1	Cd44	Non-immune cells	NK	Secreted Signaling	247566.0	17687.0	14664.0	0.99	1.0952412115053	0.0
1	Col6a1	Itga9_Itgb1	DC	DC	ECM-Receptor	860.0	697.0	0.0		0.011214230471771076	0.005
2	Col4a5	Itga9_Itgb1	Non-immune cells	DC	ECM-Receptor	1791.0	697.0	0.0		0.01363224493607432	0.004
3	App	Cd74	NK	Monocytes	Cell-Cell Contact	9547.0	20278.0	0.0		0.2129175265611863	0.0
4	App	Cd74	Monocytes	M2-like	Cell-Cell Contact	9547.0	20278.0	3.0	0.278	0.1664399909819836	0.002
5	Ccl5	Ccr5	NK	NK	Secreted Signaling	636.0	2878.0	0.0		0.033707865168539325	0.0
6	App	Cd74	M1-like	Monocytes	Cell-Cell Contact	9547.0	20278.0	0.0		0.2243183624921869	0.0
7	Ccl7	Ccr1	M2-like	Monocytes	Secreted Signaling	7657.0	1463.0	0.0		0.07830848477719618	0.0
8	Ccl12	Ccr2	Neutrophils	M1-like	Secreted Signaling	3925.0	1958.0	0.0		0.03280571208923508	0.019
9	Thy1	Itgax_Itgb2	Non-immune cells	NK	Cell-Cell Contact	1827.0	108.0	0.0		0.016912448006997004	0.019
10	Ctsg	F2r	NK	Teff	Secreted Signaling	32.0	3602.0	0.0		0.017233613554691947	0.006
11	Thbs2	Cd36	Non-immune cells	Bcells	ECM-Receptor	5119.0	471.0	6.0	0.108	0.030692540173964323	0.039
12	Tnc	Itgav_Itgb6	NK	M2-like	ECM-Receptor	2460.0	23.0	0.0		0.03831780429362432	0.03
13	Icam1	Spn	NK	Non-immune cells	Cell-Cell Contact	709.0	2438.0	0.0		0.016365817468323815	0.042
14	Fn1	Itgav_Itgb8	Non-immune cells	NK	ECM-Receptor	49274.0	104.0	0.0		0.2220698702307653	0.008
15	Ccl12	Ccr2	M2-like	Bcells	Secreted Signaling	3925.0	1958.0	0.0		0.04738318237958007	0.035
16	Tgfb1	Acvr1c_Tgfbr2	Non-immune cells	Treg	Secreted Signaling	1468.0	8.0	0.0		0.027693125019725442	0.037
17	Lgals9	Havcr2	M1-like	NK	Secreted Signaling	2140.0	330.0	0.0		0.02419639366937626	0.0
18	Spp1	Itgav_Itgb6	Non-immune cells	M1-like	Secreted Signaling	247566.0	23.0	0.0		1.0670490876993082	0.0
19	Spp1	Itgav_Itgb6	Non-immune cells	NK	Secreted Signaling	247566.0	23.0	0.0		1.0671513238648505	0.0
20	Angptl4	Cdh5	M1-like	DC	Secreted Signaling	2311.0	786.0	2.0	0.126	0.03127541907188436	0.0
21	App	Cd74	Neutrophils	Monocytes	Cell-Cell Contact	9547.0	20278.0	0.0		0.20740003318400532	0.0
22	Sema7a	Itgb1_Itga1	Monocytes	Non-immune cells	Cell-Cell Contact	860.0	700.0	0.0		0.07931396242707608	0.022
23	App	Cd74	M2-like	Monocytes	Cell-Cell Contact	9547.0	20278.0	0.0		0.22336805759767886	0.0
24	Ccl6	Ccr2	Neutrophils	Monocytes	Secreted Signaling	6557.0	1958.0	0.0		0.0664509706321553	0.0
25	Col4a2	Itga11_Itgb1	Non-immune cells	Non-immune cells	ECM-Receptor	2451.0	165.0	138.0	0.082	0.08244876898127672	0.0
26	C3	Itgax_Itgb2	M2-like	NK	Secreted Signaling	1186.0	108.0	0.0		0.01830760450733413	0.0
27	Tnc	Itga9_Itgb1	NK	Non-immune cells	ECM-Receptor	2460.0	697.0	2.0	0.242	0.09723034246223622	0.003
28	Ccl8	Ccr1	M2-like	Monocytes	Secreted Signaling	22512.0	1463.0	0.0		0.3494720294457841	0.0
29	Ccl9	Ccr1	Teff	M1-like	Secreted Signaling	2163.0	1463.0	14.0	0.42	0.021441891478432402	0.0
30	Ptprc	Mrc1	NK	Neutrophils	Cell-Cell Contact	2653.0	8233.0	0.0		0.06306750707956518	0.002
31	Spp1	Itga5_Itgb1	Non-immune cells	Teff	Secreted Signaling	247566.0	1932.0	3436.0	0.995	1.0987115931375218	0.0
32	H2-Q10	Cd8a	Non-immune cells	NK	Cell-Cell Contact	2463.0	559.0	0.0		0.015541683852725004	0.033
33	Sell	Cd34	NK	Non-immune cells	Cell-Cell Contact	2724.0	19288.0	59.0	0.206	0.09202155877135006	0.037
34	Tgfb1	Acvr1c_Tgfbr2	Non-immune cells	Non-immune cells	Secreted Signaling	1468.0	8.0	0.0		0.018686421937195934	0.029
35	Ulbp1	Klrk1_Hcst	Non-immune cells	NK	Cell-Cell Contact	4245.0	428.0	0.0		0.028752172069300815	0.0
36	App	Cd74	Treg	M1-like	Cell-Cell Contact	9547.0	20278.0	0.0		0.15624926424615643	0.0
37	Xcl1	Xcr1	NK	Monocytes	Secreted Signaling	177.0	30.0	0.0		0.01691508063899717	0.0
38	H2-M3	Cd8a	Non-immune cells	NK	Cell-Cell Contact	2358.0	559.0	3.0	0.127	0.01519615090270289	0.033
39	H2-Q6	Cd8a	Non-immune cells	NK	Cell-Cell Contact	2676.0	559.0	2.0	0.159	0.016172857374765398	0.033
40	Spp1	Itgav_Itgb6	Non-immune cells	Bcells	Secreted Signaling	247566.0	23.0	0.0		1.0625967492260062	0.0
41	Tnc	Itgav_Itgb6	NK	Non-immune cells	ECM-Receptor	2460.0	23.0	0.0		0.04507790253889847	0.005
42	Fn1	Itgav_Itgb8	Non-immune cells	M1-like	ECM-Receptor	49274.0	104.0	0.0		0.22196763406522288	0.0
43	Itga9_Itgb1	Vcam1	DC	Non-immune cells	Cell-Cell Contact	697.0	6968.0	0.0		0.03462682697941798	0.001
44	Tgfb1	Acvr1c_Tgfbr2	M1-like	M1-like	Secreted Signaling	1468.0	8.0	0.0		0.024754683318465656	0.004
45	Fn1	Sdc1	Non-immune cells	NK	ECM-Receptor	49274.0	1146.0	562.0	0.223	0.21532829719705743	0.0
46	Ccl7	Ccr2	M1-like	Teff	Secreted Signaling	7657.0	1958.0	80.0	0.085	0.0516939308891818	0.0
47	Entpd1	Adora2b	Non-immune cells	Bcells	Cell-Cell Contact	1910.0	125.0	0.0		0.025053442429603417	0.01
48	Col4a2	Itga9_Itgb1	Non-immune cells	DC	ECM-Receptor	2451.0	697.0	0.0		0.016124689282233838	0.004
49	Icam1	Itgam_Itgb2	NK	NK	Cell-Cell Contact	709.0	1012.0	0.0		0.016853932584269662	0.001
50	Spp1	Itga9_Itgb1	Non-immune cells	DC	Secreted Signaling	247566.0	697.0	0.0		1.0598553394370327	0.0
51	Spp1	Cd44	Non-immune cells	Neutrophils	Secreted Signaling	247566.0	17687.0	19328.0	1.0	1.0894405355210122	0.0
52	Tnc	Sdc4	NK	M2-like	ECM-Receptor	2460.0	6154.0	11.0	0.141	0.04273062850111712	0.03
53	Lama4	Itga6_Itgb4	DC	Non-immune cells	ECM-Receptor	1052.0	2987.0	0.0		0.031060926935189755	0.005
54	Tnc	Itga9_Itgb1	M2-like	Non-immune cells	ECM-Receptor	2460.0	697.0	17.0	0.662	0.07953573701587414	0.016
55	Spp1	Itgav_Itgb6	Non-immune cells	Treg	Secreted Signaling	247566.0	23.0	0.0		1.0712634857153234	0.0
56	Ccl5	Ccr5	NK	Neutrophils	Secreted Signaling	636.0	2878.0	0.0		0.020992052617155386	0.033
57	H2-Q7	Cd8a	M2-like	NK	Cell-Cell Contact	1310.0	559.0	0.0		0.011741896836447236	0.03
58	Ccl6	Ccr2	M2-like	Monocytes	Secreted Signaling	6557.0	1958.0	0.0		0.08358022603854222	0.0
59	Angptl4	Sdc3	M2-like	M1-like	Secreted Signaling	2311.0	2446.0	11.0	0.43	0.022138111299349335	0.024
60	Pecam1	Pecam1	NK	Bcells	Cell-Cell Contact	759.0	759.0	0.0		0.03695826645264848	0.003
61	Spp1	Cd44	Non-immune cells	CD8+ Tcells	Secreted Signaling	247566.0	17687.0	3527.0	1.0	1.0633144800482386	0.001
62	Ccl5	Ccr5	NK	Teff	Secreted Signaling	636.0	2878.0	5.0	0.066	0.020054696011317256	0.011
63	Col1a2	Sdc4	Non-immune cells	M2-like	ECM-Receptor	24483.0	6154.0	11043.0	0.98	0.12022938820606355	0.025
64	Csf1	Csf1r	M1-like	M1-like	Secreted Signaling	5956.0	2912.0	22.0	0.093	0.043264942016057094	0.005
65	Ccl12	Ccr2	M1-like	NK	Secreted Signaling	3925.0	1958.0	0.0		0.04205464623279776	0.0
66	Tgfb1	Acvr1_Tgfbr1	Non-immune cells	Non-immune cells	Secreted Signaling	1468.0	2211.0	138.0	0.16	0.01493623765295592	0.0
67	App	Cd74	Monocytes	Monocytes	Cell-Cell Contact	9547.0	20278.0	0.0		0.2142857142857143	0.0
68	Entpd1	Adora2b	M2-like	Bcells	Cell-Cell Contact	1910.0	125.0	0.0		0.028754116920543433	0.002
69	Ptprc	Mrc1	NK	NK	Cell-Cell Contact	2653.0	8233.0	0.0		0.0651685393258427	0.009
70	Icam1	Itgam_Itgb2l	NK	M1-like	Cell-Cell Contact	709.0	2.0	0.0		0.031719271517204745	0.0
71	Ccl6	Ccr1	Neutrophils	M1-like	Secreted Signaling	6557.0	1463.0	7.0	0.061	0.06867960517250132	0.0
72	Cadm1	Cadm1	M1-like	DC	Cell-Cell Contact	9657.0	9657.0	6.0	0.251	0.09163491330867575	0.002
73	Pecam1	Pecam1	Bcells	Bcells	Cell-Cell Contact	759.0	759.0	0.0		0.03571428571428571	0.022
74	Thy1	Itgax_Itgb2	M2-like	NK	Cell-Cell Contact	1827.0	108.0	0.0		0.01785731632289609	0.01
75	Ccl12	Ccr2	M1-like	Monocytes	Secreted Signaling	3925.0	1958.0	2.0	0.055	0.03880615582539885	0.016
76	App	Cd74	Treg	M2-like	Cell-Cell Contact	9547.0	20278.0	8.0	0.237	0.1612232415256028	0.0
77	Ccl6	Ccr1	Neutrophils	Neutrophils	Secreted Signaling	6557.0	1463.0	0.0		0.06504065040650407	0.0
78	Thy1	Itgax_Itgb2	M2-like	M2-like	Cell-Cell Contact	1827.0	108.0	0.0		0.015039625360230548	0.0
79	Spp1	Itga9_Itgb1	Non-immune cells	Bcells	Secreted Signaling	247566.0	697.0	0.0		1.0625967492260062	0.0
80	Ccl12	Ccr2	M2-like	Monocytes	Secreted Signaling	3925.0	1958.0	4.0	0.061	0.0520600531278794	0.0
81	Col4a2	Itga11_Itgb1	DC	Non-immune cells	ECM-Receptor	2451.0	165.0	3.0	0.132	0.08411216941288666	0.003
82	Col6a3	Cd44	Treg	Non-immune cells	ECM-Receptor	1442.0	17687.0	189.0	0.251	0.08195389013762629	0.023
83	Thy1	Itgax_Itgb2	NK	NK	Cell-Cell Contact	1827.0	108.0	0.0		0.024719101123595506	0.003
84	Cd86	Ctla4	Monocytes	Treg	Cell-Cell Contact	586.0	5301.0	0.0		0.03466195862509226	0.045
85	Wnt10a	Fzd9_Lrp6	Non-immune cells	Non-immune cells	Secreted Signaling	3394.0	0.0	0.0		0.028757555653840482	0.0
86	Col1a1	Itga9_Itgb1	Non-immune cells	DC	ECM-Receptor	5336.0	697.0	0.0		0.027909666430988078	0.002
87	Pecam1	Pecam1	Bcells	NK	Cell-Cell Contact	759.0	759.0	0.0		0.03695826645264848	0.003
88	Spp1	Itga5_Itgb1	Non-immune cells	CD4+ Tcells	Secreted Signaling	247566.0	1932.0	0.0		1.0606939389215566	0.0
89	Col4a5	Itgav_Itgb8	Non-immune cells	Non-immune cells	ECM-Receptor	1791.0	104.0	2.0	0.441	0.02780388471177945	0.0
90	Spp1	Itgav_Itgb6	Non-immune cells	Neutrophils	Secreted Signaling	247566.0	23.0	0.0		1.0617982590982478	0.0
91	Entpd1	Adora2b	Neutrophils	Bcells	Cell-Cell Contact	1910.0	125.0	0.0		0.03086527293844367	0.003
92	Nampt	Itga5_Itgb1	M2-like	Non-immune cells	Secreted Signaling	3749.0	1932.0	88.0	0.513	0.02449230488494503	0.017
93	Thbs1	Cd36	NK	Bcells	ECM-Receptor	816.0	471.0	0.0		0.01679373996789727	0.043
94	C3	Itgax_Itgb2	M2-like	M1-like	Secreted Signaling	1186.0	108.0	0.0		0.014662684742677776	0.0
95	Thy1	Itgax_Itgb2	M1-like	M2-like	Cell-Cell Contact	1827.0	108.0	0.0		0.01443115386889536	0.019
96	Ccl9	Ccr1	M1-like	Neutrophils	Secreted Signaling	2163.0	1463.0	2.0	0.099	0.0191085920671874	0.036
97	H2-T22	Cd8a	Non-immune cells	NK	Cell-Cell Contact	7042.0	559.0	10.0	0.064	0.03365221753988408	0.019
98	App	Cd74	NK	M1-like	Cell-Cell Contact	9547.0	20278.0	8.0	0.068	0.1600978259780092	0.0
99	Angptl4	Sdc3	Non-immune cells	DC	Secreted Signaling	2311.0	2446.0	172.0	0.112	0.023743164380173855	0.012
100	Angptl4	Cdh5	DC	DC	Secreted Signaling	2311.0	786.0	0.0		0.030935808197989172	0.0
101	Col6a1	Itga11_Itgb1	DC	Non-immune cells	ECM-Receptor	860.0	165.0	0.0		0.07753831017081396	0.0
102	Gzma	Pard3	M1-like	Non-immune cells	Secreted Signaling	2249.0	4847.0	375.0	0.415	0.03034005752167058	0.039
103	Ccl8	Ccr5	M2-like	DC	Secreted Signaling	22512.0	2878.0	85.0	0.233	0.34962986520189626	0.0
104	Ccl2	Ccr2	M2-like	DC	Secreted Signaling	6400.0	1958.0	24.0	0.079	0.0430681668750599	0.0
105	Cadm1	Cadm1	DC	DC	Cell-Cell Contact	9657.0	9657.0	8.0	0.074	0.1136890951276102	0.0
106	Gzma	Pard3	Non-immune cells	Non-immune cells	Secreted Signaling	2249.0	4847.0	17600.0	0.465	0.028107953707798908	0.0
107	Ccl7	Ccr2	M1-like	M2-like	Secreted Signaling	7657.0	1958.0	36.0	0.227	0.05166617072035826	0.0
108	Spp1	Cd44	Non-immune cells	M2-like	Secreted Signaling	247566.0	17687.0	179244.0	1.0	1.0960853247714981	0.0
109	Tnc	Sdc4	NK	NK	ECM-Receptor	2460.0	6154.0	2.0	0.084	0.04606741573033708	0.044
110	Ccl5	Ccr1	NK	Neutrophils	Secreted Signaling	636.0	1463.0	0.0		0.023431077007399288	0.001
111	Icam1	Itgal	NK	NK	Cell-Cell Contact	709.0	934.0	0.0		0.01797752808988764	0.007
112	Col1a2	Sdc1	Non-immune cells	NK	ECM-Receptor	24483.0	1146.0	322.0	0.194	0.10895943386224981	0.001
113	Ccl9	Ccr1	M2-like	Monocytes	Secreted Signaling	2163.0	1463.0	0.0		0.027065689388147192	0.024
114	Ptprc	Mrc1	NK	Treg	Cell-Cell Contact	2653.0	8233.0	0.0		0.060483047217371244	0.025
115	Tgfb1	Acvr1c_Tgfbr2	M1-like	NK	Secreted Signaling	1468.0	8.0	0.0		0.026675119526105302	0.04
116	Ptprc	Mrc1	Treg	M2-like	Cell-Cell Contact	2653.0	8233.0	2.0	0.105	0.11030396697288024	0.0
117	Spp1	Itga5_Itgb1	Non-immune cells	Neutrophils	Secreted Signaling	247566.0	1932.0	0.0		1.0870015111307683	0.0
118	Gzma	Pard3	NK	NK	Secreted Signaling	2249.0	4847.0	0.0		0.2842696629213483	0.0
119	Lama4	Itga9_Itgb1	NK	Non-immune cells	ECM-Receptor	1052.0	697.0	0.0		0.07925281437234859	0.011
120	Col4a1	Itga9_Itgb1	Non-immune cells	DC	ECM-Receptor	5783.0	697.0	0.0		0.029480689577088617	0.002
121	Spp1	Itga5_Itgb1	Non-immune cells	M2-like	Secreted Signaling	247566.0	1932.0	936.0	0.999	1.0992373420625645	0.0
122	Fn1	Itga5_Itgb1	Non-immune cells	DC	ECM-Receptor	49274.0	1932.0	0.0		0.2147738858029474	0.0
123	Sema3a	Nrp1_Plxna4	Non-immune cells	Non-immune cells	Secreted Signaling	17160.0	151.0	268.0	0.435	0.0804124281291464	0.0
124	Tgfb1	Acvr1c_Tgfbr2	Non-immune cells	M2-like	Secreted Signaling	1468.0	8.0	0.0		0.020738615482595285	0.036
125	H2-T23	Cd8a	M1-like	NK	Cell-Cell Contact	1576.0	559.0	0.0		0.012531447644057774	0.031
126	Spp1	Cd44	Non-immune cells	Treg	Secreted Signaling	247566.0	17687.0	9080.0	0.998	1.088858793633212	0.0
127	Ccl7	Ccr2	M1-like	DC	Secreted Signaling	7657.0	1958.0	10.0	0.197	0.0560996113706343	0.0
128	Fn1	Sdc4	Non-immune cells	M1-like	ECM-Receptor	49274.0	6154.0	5861.0	1.0	0.22419778571553511	0.0
129	Spp1	Cd44	Non-immune cells	DC	Secreted Signaling	247566.0	17687.0	28343.0	1.0	1.0822838003805748	0.0
130	Sell	Cd34	Teff	Non-immune cells	Cell-Cell Contact	2724.0	19288.0	720.0	1.0	0.08702655885265219	0.0
131	Col1a2	Itga9_Itgb1	Non-immune cells	DC	ECM-Receptor	24483.0	697.0	0.0		0.10840502246813977	0.0
132	Spp1	Itgav_Itgb6	Non-immune cells	DC	Secreted Signaling	247566.0	23.0	0.0		1.0633356178593065	0.0
133	H2-Q7	Cd8a	M1-like	NK	Cell-Cell Contact	1310.0	559.0	0.0		0.011862402148964106	0.033
134	C3	Itgax_Itgb2	M2-like	M2-like	Secreted Signaling	1186.0	108.0	0.0		0.015489913544668587	0.0
135	Ccl6	Ccr2	Non-immune cells	NK	Secreted Signaling	6557.0	1958.0	199.0	0.052	0.041105738569821776	0.018
136	Lgals9	Havcr2	NK	NK	Secreted Signaling	2140.0	330.0	0.0		0.02247191011235955	0.002
137	Spp1	Cd44	Non-immune cells	Teff	Secreted Signaling	247566.0	17687.0	365776.0	1.0	1.0953649940058285	0.0
138	Spp1	Itga5_Itgb1	Non-immune cells	CD8+ Tcells	Secreted Signaling	247566.0	1932.0	169.0	0.389	1.0697453482154413	0.0
139	Col6a1	Cd44	DC	Non-immune cells	ECM-Receptor	860.0	17687.0	423.0	0.173	0.07818330501085524	0.0
140	Col4a2	Sdc4	DC	Non-immune cells	ECM-Receptor	2451.0	6154.0	340.0	0.346	0.03705979583187531	0.037
141	H2-K1	Cd8a	Non-immune cells	NK	Cell-Cell Contact	93224.0	559.0	66.0	0.143	0.38339606244626767	0.0
142	Ccl2	Ccr2	M1-like	DC	Secreted Signaling	6400.0	1958.0	5.0	0.448	0.038481413333167756	0.034
143	Sema4d	Cd72	Treg	Bcells	Cell-Cell Contact	344.0	631.0	0.0		0.017726225387515712	0.047
144	Thbs3	Sdc1	Treg	NK	ECM-Receptor	1150.0	1146.0	0.0		0.017005502652476193	0.033
145	Fn1	Itgav_Itgb8	Non-immune cells	Teff	ECM-Receptor	49274.0	104.0	0.0		0.22238013950343638	0.0
146	Spp1	Cd44	Non-immune cells	Monocytes	Secreted Signaling	247566.0	17687.0	1718.0	1.0	1.0706749805185232	0.001
147	Tgfb1	Acvr1_Tgfbr1	M1-like	M1-like	Secreted Signaling	1468.0	2211.0	0.0		0.020294380017841212	0.004
148	Spp1	Itga5_Itgb1	Non-immune cells	DC	Secreted Signaling	247566.0	1932.0	0.0		1.090017752430072	0.0
149	H2-Q4	Cd8a	Non-immune cells	NK	Cell-Cell Contact	3687.0	559.0	5.0	0.081	0.020660178619052588	0.032
150	Entpd1	Adora2b	Monocytes	Bcells	Cell-Cell Contact	1910.0	125.0	0.0		0.02465986394557823	0.007
151	Selplg	Sell	DC	DC	Cell-Cell Contact	474.0	2724.0	0.0		0.031322505800464036	0.0
152	Ccl12	Ccr2	NK	M1-like	Secreted Signaling	3925.0	1958.0	0.0		0.04071655524261043	0.002
153	Lgals9	Cd44	M1-like	Non-immune cells	Secreted Signaling	2140.0	17687.0	1474.0	0.346	0.08274588827502455	0.0
154	Fn1	Sdc4	Non-immune cells	Teff	ECM-Receptor	49274.0	6154.0	29046.0	1.0	0.22102341012572294	0.0
155	App	Cd74	DC	Monocytes	Cell-Cell Contact	9547.0	20278.0	0.0		0.21182347649036415	0.0
156	Lama4	Dag1	DC	Non-immune cells	ECM-Receptor	1052.0	2759.0	94.0	0.113	0.01778785454834028	0.02
157	Thy1	Itgax_Itgb2	M2-like	M1-like	Cell-Cell Contact	1827.0	108.0	0.0		0.014212396558239734	0.013
158	Spp1	Itgav_Itgb6	Non-immune cells	M2-like	Secreted Signaling	247566.0	23.0	0.0		1.0672668809674637	0.0
159	Icam1	Itgam_Itgb2	NK	M2-like	Cell-Cell Contact	709.0	1012.0	0.0		0.014036241621604119	0.005
160	Sema4d	Cd72	Treg	M1-like	Cell-Cell Contact	344.0	631.0	0.0		0.018164290890255612	0.0
161	Col1a1	Itgav_Itgb8	Non-immune cells	Non-immune cells	ECM-Receptor	5336.0	104.0	55.0	0.179	0.0420813062066932	0.0
162	Col1a2	Itgav_Itgb8	Non-immune cells	M2-like	ECM-Receptor	24483.0	104.0	0.0		0.11581656399857075	0.012
163	Thbs1	Sdc1	NK	NK	ECM-Receptor	816.0	1146.0	0.0		0.014606741573033709	0.025
164	Icam1	Itgam_Itgb2l	NK	M2-like	Cell-Cell Contact	709.0	2.0	0.0		0.025653676780105557	0.0
165	Col4a2	Cd44	Teff	Non-immune cells	ECM-Receptor	2451.0	17687.0	5881.0	0.999	0.07971376150429704	0.001
166	Lama4	Itgav_Itgb8	DC	Non-immune cells	ECM-Receptor	1052.0	104.0	0.0		0.026545963054900798	0.018
167	Thy1	Itgax_Itgb2	NK	M2-like	Cell-Cell Contact	1827.0	108.0	0.0		0.02190141016092996	0.003
168	Ccl12	Ccr2	M1-like	Teff	Secreted Signaling	3925.0	1958.0	28.0	0.519	0.031622566036371806	0.0
169	Col6a1	Itgav_Itgb8	DC	Non-immune cells	ECM-Receptor	860.0	104.0	0.0		0.025385870247476204	0.015
170	Spp1	Itgav_Itgb6	Non-immune cells	Monocytes	Secreted Signaling	247566.0	23.0	0.0		1.0638722594300878	0.0
171	Fn1	Sdc4	Non-immune cells	M2-like	ECM-Receptor	49274.0	6154.0	22069.0	0.945	0.22659825154087118	0.0
172	Thy1	Itgax_Itgb2	Teff	NK	Cell-Cell Contact	1827.0	108.0	0.0		0.018704978942747037	0.002
173	Lgals9	Cd44	Teff	Non-immune cells	Secreted Signaling	2140.0	17687.0	6080.0	0.891	0.08043735050574423	0.0
174	Lgals9	Cd44	M2-like	Non-immune cells	Secreted Signaling	2140.0	17687.0	3630.0	0.286	0.08144153877234195	0.0
175	App	Cd74	Monocytes	M1-like	Cell-Cell Contact	9547.0	20278.0	0.0		0.16146601370253721	0.004
176	Fn1	Itga5_Itgb1	Non-immune cells	Bcells	ECM-Receptor	49274.0	1932.0	0.0		0.21751529559192098	0.023
177	Thy1	Itgax_Itgb2	Non-immune cells	M1-like	Cell-Cell Contact	1827.0	108.0	0.0		0.013267528242340648	0.017
178	Entpd1	Adora2b	Treg	Bcells	Cell-Cell Contact	1910.0	125.0	0.0		0.028121072475911182	0.004
179	Spp1	Itga5_Itgb1	Non-immune cells	M1-like	Secreted Signaling	247566.0	1932.0	0.0		1.0953720136582734	0.0
180	Fn1	Itga4_Itgb7	Non-immune cells	Monocytes	ECM-Receptor	49274.0	570.0	0.0		0.21538944525178494	0.0
181	Ccl5	Ccr5	NK	M1-like	Secreted Signaling	636.0	2878.0	0.0		0.037551744529863984	0.0
182	Icam1	Spn	NK	Treg	Cell-Cell Contact	709.0	2438.0	0.0		0.02287060529177238	0.018
183	Ccl12	Ccr2	Teff	M1-like	Secreted Signaling	3925.0	1958.0	49.0	0.051	0.03557571961926696	0.0
184	Thbs1	Cd47	NK	Non-immune cells	ECM-Receptor	816.0	13981.0	167.0	0.117	0.06455100076695373	0.003
185	Ptprc	Mrc1	Neutrophils	M1-like	Cell-Cell Contact	2653.0	8233.0	0.0		0.08644502948151694	0.0
186	Ccl6	Ccr1	Neutrophils	Monocytes	Secreted Signaling	6557.0	1463.0	0.0		0.05964824954371993	0.0
187	Thbs1	Sdc4	NK	Non-immune cells	ECM-Receptor	816.0	6154.0	64.0	0.19	0.03332403629695521	0.009
188	Ccl4	Ccr5	Neutrophils	Neutrophils	Secreted Signaling	375.0	2878.0	0.0		0.02195121951219512	0.01
189	Ulbp1	Klrk1_Hcst	Teff	NK	Cell-Cell Contact	4245.0	428.0	0.0		0.022315911640839688	0.019
190	Ccl6	Ccr2	Neutrophils	DC	Secreted Signaling	6557.0	1958.0	3.0	0.175	0.06367306132458077	0.0
191	Thbs3	Cd36	Treg	Bcells	ECM-Receptor	1150.0	471.0	0.0		0.019192501047339758	0.04
192	Ccl12	Ccr2	M1-like	M2-like	Secreted Signaling	3925.0	1958.0	23.0	0.129	0.03159480586754827	0.0
193	Fn1	Itgav_Itgb8	Non-immune cells	DC	ECM-Receptor	49274.0	104.0	0.0		0.21825416422522118	0.001
194	Sema4d	Plxnb2	Treg	Non-immune cells	Cell-Cell Contact	344.0	6278.0	2.0	0.207	0.03433944962457896	0.001
195	App	Cd74	Treg	Monocytes	Cell-Cell Contact	9547.0	20278.0	0.0		0.20906896482933351	0.0
196	Ccl12	Ccr2	Non-immune cells	NK	Secreted Signaling	3925.0	1958.0	103.0	0.101	0.031053033277178406	0.018
197	Fn1	Sdc4	Non-immune cells	DC	ECM-Receptor	49274.0	6154.0	4362.0	0.945	0.22444132586481902	0.001
198	Ccl7	Ccr1	M1-like	Monocytes	Secreted Signaling	7657.0	1463.0	2.0	0.101	0.052074799589773464	0.015
199	Ccl2	Ccr2	M2-like	Teff	Secreted Signaling	6400.0	1958.0	122.0	0.413	0.03866248639360739	0.0
200	Spp1	Itga5_Itgb1	Non-immune cells	Bcells	Secreted Signaling	247566.0	1932.0	0.0		1.0715253206545776	0.029
201	Ptprc	Mrc1	Neutrophils	M2-like	Cell-Cell Contact	2653.0	8233.0	2.0	0.181	0.11027535671610318	0.0
202	Ccl6	Ccr2	Neutrophils	Teff	Secreted Signaling	6557.0	1958.0	15.0	0.346	0.05926738084312826	0.0
203	Tnc	Sdc1	NK	NK	ECM-Receptor	2460.0	1146.0	0.0		0.03146067415730337	0.004
204	Col4a2	Itga11_Itgb1	Teff	Non-immune cells	ECM-Receptor	2451.0	165.0	21.0	0.051	0.07906876666425577	0.001
205	App	Cd74	Teff	Monocytes	Cell-Cell Contact	9547.0	20278.0	2.0	0.672	0.21099849129232012	0.0
206	Ccl2	Ccr2	M2-like	Monocytes	Secreted Signaling	6400.0	1958.0	3.0	0.192	0.045846076182634435	0.028
207	Ccl6	Ccr2	M2-like	Bcells	Secreted Signaling	6557.0	1958.0	3.0	0.059	0.0789033552902429	0.004
208	H2-T23	Cd8a	Non-immune cells	NK	Cell-Cell Contact	1576.0	559.0	2.0	0.086	0.011943534066494723	0.033
209	Sema3a	Nrp1_Plxna4	Non-immune cells	M1-like	Secreted Signaling	17160.0	151.0	0.0		0.08380567882817713	0.0
210	Ccl8	Ccr2	M2-like	Bcells	Secreted Signaling	22512.0	1958.0	3.0	0.197	0.35159787978592016	0.0
211	Spp1	Itga5_Itgb1	Non-immune cells	Monocytes	Secreted Signaling	247566.0	1932.0	0.0		1.0706749805185232	0.001
212	Entpd1	Adora2b	Teff	Bcells	Cell-Cell Contact	1910.0	125.0	0.0		0.02396242505685342	0.013
213	Ccl2	Ccr2	Non-immune cells	DC	Secreted Signaling	6400.0	1958.0	387.0	0.093	0.03623572246092233	0.023
214	Tnc	Itga9_Itgb1	M1-like	Non-immune cells	ECM-Receptor	2460.0	697.0	16.0	0.083	0.08187787826995205	0.009
215	Thbs3	Cd47	Treg	Non-immune cells	ECM-Receptor	1150.0	13981.0	83.0	0.439	0.06694976184639623	0.009
216	Itgal_Itgb2l	Icam1	NK	NK	Cell-Cell Contact	2.0	709.0	0.0		0.01797752808988764	0.007
217	Thy1	Itgax_Itgb2	Non-immune cells	M2-like	Cell-Cell Contact	1827.0	108.0	0.0		0.014094757044331458	0.0
218	Ccl6	Ccr2	Teff	M1-like	Secreted Signaling	6557.0	1958.0	76.0	0.092	0.04036949675385451	0.0
219	Thy1	Itgax_Itgb2	NK	M1-like	Cell-Cell Contact	1827.0	108.0	0.0		0.02107418135893915	0.01
220	Tgfb1	Acvr1c_Tgfbr2	M1-like	M2-like	Secreted Signaling	1468.0	8.0	0.0		0.02373721679644821	0.004
221	Ccl2	Ccr2	M1-like	NK	Secreted Signaling	6400.0	1958.0	5.0	0.116	0.04450781304814121	0.009
222	Ccl12	Ccr2	M1-like	DC	Secreted Signaling	3925.0	1958.0	0.0		0.03602824651782431	0.0
223	Fn1	Itgav_Itgb8	Non-immune cells	M2-like	ECM-Receptor	49274.0	104.0	0.0		0.22218542733337837	0.0
224	Ccl4	Ccr5	Neutrophils	DC	Secreted Signaling	375.0	2878.0	0.0		0.019155678795767076	0.01
225	Angptl4	Cdh5	Monocytes	DC	Secreted Signaling	2311.0	786.0	0.0		0.031164670044351847	0.007
226	Ccl6	Ccr2	Neutrophils	NK	Secreted Signaling	6557.0	1958.0	0.0		0.06969946103955421	0.0
227	Spp1	Itga5_Itgb1	Non-immune cells	NK	Secreted Signaling	247566.0	1932.0	0.0		1.094117615999682	0.0
228	Ptprc	Mrc1	CD8+ Tcells	M2-like	Cell-Cell Contact	2653.0	8233.0	3.0	0.06	0.11493381487624749	0.0
229	Gzma	Pard3	NK	Neutrophils	Secreted Signaling	2249.0	4847.0	0.0		0.2866630126975427	0.0
230	Icam1	Itgam_Itgb2	NK	M1-like	Cell-Cell Contact	709.0	1012.0	0.0		0.013209012819613307	0.01
231	Ccl12	Ccr2	DC	M1-like	Secreted Signaling	3925.0	1958.0	2.0	0.524	0.029276389092988873	0.023
232	Spp1	Itga4_Itgb1	Non-immune cells	Monocytes	Secreted Signaling	247566.0	570.0	0.0		1.0604708988858702	0.0
233	Thbs3	Sdc4	Treg	Non-immune cells	ECM-Receptor	1150.0	6154.0	25.0	0.577	0.0357227973763977	0.021
234	Angptl4	Sdc3	DC	M2-like	Secreted Signaling	2311.0	2446.0	0.0		0.022514060971179327	0.048
235	App	Cd74	Teff	M2-like	Cell-Cell Contact	9547.0	20278.0	209.0	0.154	0.1631527679885894	0.0
236	App	Cd74	Teff	M1-like	Cell-Cell Contact	9547.0	20278.0	69.0	0.638	0.15817879070914304	0.0
237	Col4a2	Itga9_Itgb1	DC	DC	ECM-Receptor	2451.0	697.0	0.0		0.017788089713843776	0.018
238	Entpd1	Adora2b	M1-like	Bcells	Cell-Cell Contact	1910.0	125.0	0.0		0.02900790110870396	0.002
239	Tgfb1	Acvr1c_Tgfbr2	M1-like	Treg	Secreted Signaling	1468.0	8.0	0.0		0.03069172633357837	0.016
240	Il15	Il15ra_Il2rb	Neutrophils	Monocytes	Secreted Signaling	1206.0	298.0	0.0		0.018997843039654887	0.0
241	Lama4	Cd44	DC	Non-immune cells	ECM-Receptor	1052.0	17687.0	509.0	0.189	0.07934339781827983	0.0
242	Ccl6	Ccr2	Neutrophils	Bcells	Secreted Signaling	6557.0	1958.0	0.0		0.06177409988385599	0.024
243	Angptl4	Sdc3	Neutrophils	M2-like	Secreted Signaling	2311.0	2446.0	6.0	0.128	0.024883291160000938	0.033
244	Ctsg	F2r	NK	NK	Secreted Signaling	32.0	3602.0	0.0		0.021348314606741574	0.047
245	Fn1	Itgav_Itgb8	Non-immune cells	Neutrophils	ECM-Receptor	49274.0	104.0	0.0		0.21671680546416255	0.021
246	Tgfb1	Acvr1c_Tgfbr2	M1-like	Non-immune cells	Secreted Signaling	1468.0	8.0	0.0		0.02168502325104886	0.009
247	Ptprc	Mrc1	CD8+ Tcells	M1-like	Cell-Cell Contact	2653.0	8233.0	0.0		0.09110348764166125	0.0
248	Col4a1	Itgav_Itgb8	Non-immune cells	Non-immune cells	ECM-Receptor	5783.0	104.0	44.0	0.142	0.04365232935279375	0.0
249	Ccl4	Ccr5	Neutrophils	Treg	Secreted Signaling	375.0	2878.0	0.0		0.022459051569987842	0.033
250	Tnc	Itgav_Itgb6	NK	M1-like	ECM-Receptor	2460.0	23.0	0.0		0.03810001102546883	0.031
251	Ccl7	Ccr2	M2-like	Bcells	Secreted Signaling	7657.0	1958.0	0.0		0.08043433511733224	0.005
252	Ccl9	Ccr1	M1-like	M2-like	Secreted Signaling	2163.0	1463.0	7.0	0.44	0.017180040721155206	0.031
253	Lgals9	Cd44	DC	Non-immune cells	Secreted Signaling	2140.0	17687.0	751.0	0.567	0.08011679302322956	0.032
254	Lama4	Cd44	NK	Non-immune cells	ECM-Receptor	1052.0	17687.0	236.0	0.12	0.07989780921238987	0.007
255	Ccl4	Ccr5	Neutrophils	NK	Secreted Signaling	375.0	2878.0	0.0		0.03466703206357906	0.0
256	H2-Q6	Cd8a	M2-like	NK	Cell-Cell Contact	2676.0	559.0	0.0		0.01714535504970372	0.021
257	Ccl6	Ccr2	M2-like	DC	Secreted Signaling	6557.0	1958.0	24.0	0.107	0.08080231673096767	0.0
258	Tgfb1	Acvr1c_Tgfbr2	Non-immune cells	M1-like	Secreted Signaling	1468.0	8.0	0.0		0.02175608200461273	0.043
259	Col4a2	Cd44	DC	Non-immune cells	ECM-Receptor	2451.0	17687.0	1139.0	0.136	0.08475716425292794	0.002
260	Col6a1	Sdc4	DC	Non-immune cells	ECM-Receptor	860.0	6154.0	159.0	0.131	0.030485936589802608	0.004
261	Cadm1	Cadm1	DC	M1-like	Cell-Cell Contact	9657.0	9657.0	6.0	0.251	0.09163491330867575	0.002
262	Ulbp1	Klrk1_Hcst	M1-like	NK	Cell-Cell Contact	4245.0	428.0	0.0		0.023055758802834548	0.035
263	Sema3a	Nrp1_Plxna4	Non-immune cells	M2-like	Secreted Signaling	17160.0	151.0	0.0		0.08372775205941622	0.0
264	Col1a2	Itga9_Itgb1	Non-immune cells	Bcells	ECM-Receptor	24483.0	697.0	0.0		0.11114643225711336	0.048
265	Cdh5	Cdh5	DC	DC	Cell-Cell Contact	786.0	786.0	0.0		0.048723897911832945	0.0
266	Spp1	Cd44	Non-immune cells	Bcells	Secreted Signaling	247566.0	17687.0	1429.0	0.872	1.080453892083149	0.016
267	Ptprc	Mrc1	Treg	M1-like	Cell-Cell Contact	2653.0	8233.0	0.0		0.086473639738294	0.0
268	Angptl4	Sdc3	M2-like	M2-like	Secreted Signaling	2311.0	2446.0	19.0	0.788	0.02224423631123919	0.005
269	Thy1	Itgax_Itgb2	M1-like	NK	Cell-Cell Contact	1827.0	108.0	0.0		0.017248844831560906	0.015
270	Tnc	Itgav_Itgb6	NK	Teff	ECM-Receptor	2460.0	23.0	0.0		0.03851251646368234	0.027
271	App	Cd74	Neutrophils	M2-like	Cell-Cell Contact	9547.0	20278.0	6.0	0.729	0.1595543098802746	0.0
272	Thy1	Itgax_Itgb2	Teff	M2-like	Cell-Cell Contact	1827.0	108.0	0.0		0.01588728798008149	0.0
273	Lgals9	Havcr2	DC	NK	Secreted Signaling	2140.0	330.0	0.0		0.021567298417581274	0.0
274	Fn1	Sdc4	Non-immune cells	NK	ECM-Receptor	49274.0	6154.0	1801.0	0.638	0.22993503877009114	0.006
275	Csf1	Csf1r	DC	M1-like	Secreted Signaling	5956.0	2912.0	6.0	0.506	0.04143994320616122	0.031
276	Fn1	Itga5_Itgb1	Non-immune cells	M1-like	ECM-Receptor	49274.0	1932.0	0.0		0.21639225493944234	0.0
277	Ccl2	Ccr2	M2-like	NK	Secreted Signaling	6400.0	1958.0	6.0	0.293	0.04909456659003335	0.0
278	Spp1	Itga5_Itgb1	Non-immune cells	Treg	Secreted Signaling	247566.0	1932.0	0.0		1.0712634857153234	0.0
279	Fn1	Itgav_Itgb8	Non-immune cells	Treg	ECM-Receptor	49274.0	104.0	0.0		0.22618203208123813	0.008
280	Col1a2	Itgav_Itgb8	Non-immune cells	Teff	ECM-Receptor	24483.0	104.0	0.0		0.11601127616862877	0.0
281	Thy1	Itgax_Itgb2	Teff	M1-like	Cell-Cell Contact	1827.0	108.0	0.0		0.01506005917809068	0.002
282	Spp1	Cd44	Non-immune cells	M1-like	Secreted Signaling	247566.0	17687.0	90657.0	0.999	1.1025084989392724	0.0
283	App	Cd74	Neutrophils	M1-like	Cell-Cell Contact	9547.0	20278.0	6.0	0.234	0.15458033260082824	0.0
284	Spp1	Itgav_Itgb6	Non-immune cells	Teff	Secreted Signaling	247566.0	23.0	0.0		1.0674615931375218	0.0
285	Ccl6	Ccr1	M2-like	Monocytes	Secreted Signaling	6557.0	1463.0	0.0		0.07677750495010684	0.0
