# Supplementary material for: StereoSiTE: a framework to spatially and quantitatively profile the cellular neighborhood organized iTME
Source: Gigascience. 2024 Oct 25;13:giae078. doi: 10.1093/gigascience/giae078 (PMC11503478; doi:10.1093/gigascience/giae078)
Supplement: giae078_Supplemental_Figures_and_Tables [file giae078_supplemental_figures_and_tables.zip › Supplemental_Figures_and_Tables/Supplementary Table S2.xlsx]

## Sheet: Treatment_581_CN5_intensities
cluster1		Neutrophils	Neutrophils	Neutrophils	Neutrophils	Neutrophils	Neutrophils	Neutrophils	Neutrophils	Neutrophils	Neutrophils	Neutrophils	Neutrophils	Teff	Teff	Teff	Teff	Teff	Teff	Teff	Teff	Teff	Teff	Teff	Teff	Non-immune cells	Non-immune cells	Non-immune cells	Non-immune cells	Non-immune cells	Non-immune cells	Non-immune cells	Non-immune cells	Non-immune cells	Non-immune cells	Non-immune cells	Non-immune cells	CD4+ Tcells	CD4+ Tcells	CD4+ Tcells	CD4+ Tcells	CD4+ Tcells	CD4+ Tcells	CD4+ Tcells	CD4+ Tcells	CD4+ Tcells	CD4+ Tcells	CD4+ Tcells	CD4+ Tcells
cluster2		Neutrophils	Teff	Non-immune cells	CD4+ Tcells	Treg	M2-like	CD8+ Tcells	M1-like	Monocytes	DC	NK	Bcells	Neutrophils	Teff	Non-immune cells	CD4+ Tcells	Treg	M2-like	CD8+ Tcells	M1-like	Monocytes	DC	NK	Bcells	Neutrophils	Teff	Non-immune cells	CD4+ Tcells	Treg	M2-like	CD8+ Tcells	M1-like	Monocytes	DC	NK	Bcells	Neutrophils	Teff	Non-immune cells	CD4+ Tcells	Treg	M2-like	CD8+ Tcells	M1-like	Monocytes	DC	NK	Bcells
source	target
Tgfb1	Tgfbr1_Tgfbr2	4	0	3.5	0	0	2.5	1.5	0	0	0	0	0	0	0	0	0	0	0	0	0	0	0	0	0	0	0	4.5	0	0	2.5	3	0	0	0	0	0	0	0	0	0	0	0	0	0	0	0	0	0
Tgfb2	Tgfbr1_Tgfbr2	0	0	0	0	0	0	0	0	0	0	0	0	0	0	0	0	0	0	0	0	0	0	0	0	0	0	0	0	0	0	0	0	0	0	0	0	0	0	0	0	0	0	0	0	0	0	0	0
Tgfb3	Tgfbr1_Tgfbr2	0	0	13	0	0	4.5	5	0	0	0	0	0	0	0	0	0	0	0	0	0	0	0	0	0	0	0	0	0	0	0	0	0	0	0	0	0	0	0	0	0	0	0	0	0	0	0	0	0
Tgfb1	Acvr1b_Tgfbr2	5.5	0	3.5	0	0	2.5	1.5	0	0	0	0	0	0	0	0	0	0	0	0	0	0	0	0	0	3	0	4.5	0	0	2.5	3	0	0	0	0	0	0	0	0	0	0	0	0	0	0	0	0	0
Tgfb1	Acvr1c_Tgfbr2	4	0	3.5	0	0	2.5	1.5	0	0	0	0	0	0	0	0	0	0	0	0	0	0	0	0	0	0	0	4.5	0	0	2.5	3	0	0	0	0	0	0	0	0	0	0	0	0	0	0	0	0	0
Tgfb2	Acvr1b_Tgfbr2	0	0	0	0	0	0	0	0	0	0	0	0	0	0	0	0	0	0	0	0	0	0	0	0	0	0	0	0	0	0	0	0	0	0	0	0	0	0	0	0	0	0	0	0	0	0	0	0
Tgfb2	Acvr1c_Tgfbr2	0	0	0	0	0	0	0	0	0	0	0	0	0	0	0	0	0	0	0	0	0	0	0	0	0	0	0	0	0	0	0	0	0	0	0	0	0	0	0	0	0	0	0	0	0	0	0	0
Tgfb3	Acvr1b_Tgfbr2	5	0	13	0	0	4.5	5	0	0	0	0	0	0	0	0	0	0	0	0	0	0	0	0	0	0	0	0	0	0	0	0	0	0	0	0	0	0	0	0	0	0	0	0	0	0	0	0	0
Tgfb3	Acvr1c_Tgfbr2	0	0	13	0	0	4.5	5	0	0	0	0	0	0	0	0	0	0	0	0	0	0	0	0	0	0	0	0	0	0	0	0	0	0	0	0	0	0	0	0	0	0	0	0	0	0	0	0	0
Tgfb1	Acvr1_Tgfbr1	4.5	1.5	0	0	0	0	0	0	0	0	0	0	0	0	0	0	0	0	0	0	0	0	0	0	9	3	0	1.5	0	0	0	0	0	0	0	0	0	0	0	0	0	0	0	0	0	0	0	0
Tgfb2	Acvr1_Tgfbr1	0	0	0	0	0	0	0	0	0	0	0	0	0	0	0	0	0	0	0	0	0	0	0	0	0	0	0	0	0	0	0	0	0	0	0	0	0	0	0	0	0	0	0	0	0	0	0	0
Tgfb3	Acvr1_Tgfbr1	9.5	5	0	5	0	0	0	0	0	0	0	0	0	0	0	0	0	0	0	0	0	0	0	0	0	0	0	0	0	0	0	0	0	0	0	0	0	0	0	0	0	0	0	0	0	0	0	0
Bmp2	Bmpr1a_Acvr2a	0	0	0	0	0	0	0	0	0	0	0	0	0	0	0	0	0	0	0	0	0	0	0	0	0	0	0	0	0	0	0	0	0	0	0	0	0	0	0	0	0	0	0	0	0	0	0	0
Bmp2	Bmpr1a_Acvr2b	0	0	0	0	0	0	0	0	0	0	0	0	0	0	0	0	0	0	0	0	0	0	0	0	0	0	0	0	0	0	0	0	0	0	0	0	0	0	0	0	0	0	0	0	0	0	0	0
Bmp2	Bmpr1a_Bmpr2	0	0	0	0	0	0	0	0	0	0	0	0	5.5	0	0	0	0	0	0	0	0	0	0	0	0	0	0	0	0	0	0	0	0	0	0	0	0	0	0	0	0	0	0	0	0	0	0	0
Bmp2	Bmpr1b_Acvr2a	0	0	0	0	0	0	0	0	0	0	0	0	0	0	0	0	0	0	0	0	0	0	0	0	0	0	0	0	0	0	0	0	0	0	0	0	0	0	0	0	0	0	0	0	0	0	0	0
Bmp2	Bmpr1b_Acvr2b	0	0	0	0	0	0	0	0	0	0	0	0	0	0	0	0	0	0	0	0	0	0	0	0	0	0	0	0	0	0	0	0	0	0	0	0	0	0	0	0	0	0	0	0	0	0	0	0
Bmp2	Bmpr1b_Bmpr2	0	0	0	0	0	0	0	0	0	0	0	0	5.5	0	0	0	0	0	0	0	0	0	0	0	0	0	0	0	0	0	0	0	0	0	0	0	0	0	0	0	0	0	0	0	0	0	0	0
Bmp4	Bmpr1a_Acvr2a	0	0	0	0	0	0	0	0	0	0	0	0	0	0	0	0	0	0	0	0	0	0	0	0	0	0	0	0	0	0	0	0	0	0	0	0	0	0	0	0	0	0	0	0	0	0	0	0
Bmp4	Bmpr1a_Acvr2b	0	0	0	0	0	0	0	0	0	0	0	0	0	0	0	0	0	0	0	0	0	0	0	0	0	0	0	0	0	0	0	0	0	0	0	0	0	0	0	0	0	0	0	0	0	0	0	0
Bmp4	Bmpr1a_Bmpr2	0	0	0	0	0	0	0	0	0	0	0	0	0	0	0	0	0	0	0	0	0	0	0	0	0	0	0	0	0	0	0	0	0	0	0	0	0	0	0	0	0	0	0	0	0	0	0	0
Bmp4	Bmpr1b_Acvr2a	0	0	0	0	0	0	0	0	0	0	0	0	0	0	0	0	0	0	0	0	0	0	0	0	0	0	0	0	0	0	0	0	0	0	0	0	0	0	0	0	0	0	0	0	0	0	0	0
Bmp4	Bmpr1b_Acvr2b	0	0	0	0	0	0	0	0	0	0	0	0	0	0	0	0	0	0	0	0	0	0	0	0	0	0	0	0	0	0	0	0	0	0	0	0	0	0	0	0	0	0	0	0	0	0	0	0
Bmp4	Bmpr1b_Bmpr2	0	0	0	0	0	0	0	0	0	0	0	0	0	0	0	0	0	0	0	0	0	0	0	0	0	0	0	0	0	0	0	0	0	0	0	0	0	0	0	0	0	0	0	0	0	0	0	0
Gdf5	Bmpr1a_Acvr2a	0	0	0	0	0	0	0	0	0	0	0	0	0	0	0	0	0	0	0	0	0	0	0	0	0	0	0	0	0	0	0	0	0	0	0	0	0	0	0	0	0	0	0	0	0	0	0	0
Gdf5	Bmpr1a_Acvr2b	0	0	0	0	0	0	0	0	0	0	0	0	0	0	0	0	0	0	0	0	0	0	0	0	0	0	0	0	0	0	0	0	0	0	0	0	0	0	0	0	0	0	0	0	0	0	0	0
Gdf5	Bmpr1a_Bmpr2	0	0	0	0	0	0	0	0	0	0	0	0	0	0	0	0	0	0	0	0	0	0	0	0	0	0	0	0	0	0	0	0	0	0	0	0	0	0	0	0	0	0	0	0	0	0	0	0
Gdf5	Bmpr1b_Acvr2a	0	0	0	0	0	0	0	0	0	0	0	0	0	0	0	0	0	0	0	0	0	0	0	0	0	0	0	0	0	0	0	0	0	0	0	0	0	0	0	0	0	0	0	0	0	0	0	0
Gdf5	Bmpr1b_Acvr2b	0	0	0	0	0	0	0	0	0	0	0	0	0	0	0	0	0	0	0	0	0	0	0	0	0	0	0	0	0	0	0	0	0	0	0	0	0	0	0	0	0	0	0	0	0	0	0	0
Gdf5	Bmpr1b_Bmpr2	0	0	0	0	0	0	0	0	0	0	0	0	0	0	0	0	0	0	0	0	0	0	0	0	0	0	0	0	0	0	0	0	0	0	0	0	0	0	0	0	0	0	0	0	0	0	0	0
Gdf6	Bmpr1a_Acvr2a	0	0	0	0	0	0	0	0	0	0	0	0	0	0	0	0	0	0	0	0	0	0	0	0	0	0	0	0	0	0	0	0	0	0	0	0	0	0	0	0	0	0	0	0	0	0	0	0
Gdf6	Bmpr1a_Acvr2b	0	0	0	0	0	0	0	0	0	0	0	0	0	0	0	0	0	0	0	0	0	0	0	0	0	0	0	0	0	0	0	0	0	0	0	0	0	0	0	0	0	0	0	0	0	0	0	0
Gdf6	Bmpr1a_Bmpr2	0	0	0	0	0	0	0	0	0	0	0	0	0	0	0	0	0	0	0	0	0	0	0	0	0	0	0	0	0	0	0	0	0	0	0	0	0	0	0	0	0	0	0	0	0	0	0	0
Gdf6	Bmpr1b_Acvr2a	0	0	0	0	0	0	0	0	0	0	0	0	0	0	0	0	0	0	0	0	0	0	0	0	0	0	0	0	0	0	0	0	0	0	0	0	0	0	0	0	0	0	0	0	0	0	0	0
Gdf6	Bmpr1b_Acvr2b	0	0	0	0	0	0	0	0	0	0	0	0	0	0	0	0	0	0	0	0	0	0	0	0	0	0	0	0	0	0	0	0	0	0	0	0	0	0	0	0	0	0	0	0	0	0	0	0
Gdf6	Bmpr1b_Bmpr2	0	0	0	0	0	0	0	0	0	0	0	0	0	0	0	0	0	0	0	0	0	0	0	0	0	0	0	0	0	0	0	0	0	0	0	0	0	0	0	0	0	0	0	0	0	0	0	0
Gdf7	Bmpr1a_Acvr2a	0	0	0	0	0	0	0	0	0	0	0	0	0	0	0	0	0	0	0	0	0	0	0	0	0	0	0	0	0	0	0	0	0	0	0	0	0	0	0	0	0	0	0	0	0	0	0	0
Gdf7	Bmpr1a_Acvr2b	0	0	0	0	0	0	0	0	0	0	0	0	0	0	0	0	0	0	0	0	0	0	0	0	0	0	0	0	0	0	0	0	0	0	0	0	0	0	0	0	0	0	0	0	0	0	0	0
Gdf7	Bmpr1a_Bmpr2	0	0	0	0	0	0	0	0	0	0	0	0	0	0	0	0	0	0	0	0	0	0	0	0	0	0	0	0	0	0	0	0	0	0	0	0	0	0	0	0	0	0	0	0	0	0	0	0
Gdf7	Bmpr1b_Acvr2a	0	0	0	0	0	0	0	0	0	0	0	0	0	0	0	0	0	0	0	0	0	0	0	0	0	0	0	0	0	0	0	0	0	0	0	0	0	0	0	0	0	0	0	0	0	0	0	0
Gdf7	Bmpr1b_Acvr2b	0	0	0	0	0	0	0	0	0	0	0	0	0	0	0	0	0	0	0	0	0	0	0	0	0	0	0	0	0	0	0	0	0	0	0	0	0	0	0	0	0	0	0	0	0	0	0	0
Gdf7	Bmpr1b_Bmpr2	0	0	0	0	0	0	0	0	0	0	0	0	0	0	0	0	0	0	0	0	0	0	0	0	0	0	0	0	0	0	0	0	0	0	0	0	0	0	0	0	0	0	0	0	0	0	0	0
Bmp5	Acvr1_Acvr2a	0	0	0	0	0	0	0	0	0	0	0	0	0	0	0	0	0	0	0	0	0	0	0	0	0	0	0	0	0	0	0	0	0	0	0	0	0	0	0	0	0	0	0	0	0	0	0	0
Bmp5	Acvr1_Acvr2b	0	0	0	0	0	0	0	0	0	0	0	0	0	0	0	0	0	0	0	0	0	0	0	0	0	0	0	0	0	0	0	0	0	0	0	0	0	0	0	0	0	0	0	0	0	0	0	0
Bmp5	Acvr1_Bmpr2	0	0	0	0	0	0	0	0	0	0	0	0	0	0	0	0	0	0	0	0	0	0	0	0	0	0	0	0	0	0	0	0	0	0	0	0	0	0	0	0	0	0	0	0	0	0	0	0
Bmp5	Bmpr1a_Acvr2a	0	0	0	0	0	0	0	0	0	0	0	0	0	0	0	0	0	0	0	0	0	0	0	0	0	0	0	0	0	0	0	0	0	0	0	0	0	0	0	0	0	0	0	0	0	0	0	0
Bmp5	Bmpr1a_Acvr2b	0	0	0	0	0	0	0	0	0	0	0	0	0	0	0	0	0	0	0	0	0	0	0	0	0	0	0	0	0	0	0	0	0	0	0	0	0	0	0	0	0	0	0	0	0	0	0	0
Bmp5	Bmpr1a_Bmpr2	0	0	0	0	0	0	0	0	0	0	0	0	0	0	0	0	0	0	0	0	0	0	0	0	0	0	0	0	0	0	0	0	0	0	0	0	0	0	0	0	0	0	0	0	0	0	0	0
Bmp5	Bmpr1b_Acvr2a	0	0	0	0	0	0	0	0	0	0	0	0	0	0	0	0	0	0	0	0	0	0	0	0	0	0	0	0	0	0	0	0	0	0	0	0	0	0	0	0	0	0	0	0	0	0	0	0
Bmp5	Bmpr1b_Acvr2b	0	0	0	0	0	0	0	0	0	0	0	0	0	0	0	0	0	0	0	0	0	0	0	0	0	0	0	0	0	0	0	0	0	0	0	0	0	0	0	0	0	0	0	0	0	0	0	0
Bmp5	Bmpr1b_Bmpr2	0	0	0	0	0	0	0	0	0	0	0	0	0	0	0	0	0	0	0	0	0	0	0	0	0	0	0	0	0	0	0	0	0	0	0	0	0	0	0	0	0	0	0	0	0	0	0	0
Bmp6	Acvr1_Acvr2a	1.5	1.5	0	0	0	0	0	0	0	0	0	0	0	0	0	0	0	0	0	0	0	0	0	0	0	0	0	0	0	0	0	0	0	0	0	0	0	0	0	0	0	0	0	0	0	0	0	0
Bmp6	Acvr1_Acvr2b	1.5	1.5	0	0	0	0	0	0	0	0	0	0	0	0	0	0	0	0	0	0	0	0	0	0	0	0	0	0	0	0	0	0	0	0	0	0	0	0	0	0	0	0	0	0	0	0	0	0
Bmp6	Acvr1_Bmpr2	1.5	1.5	0	0	0	0	0	0	0	0	0	0	0	0	0	0	0	0	0	0	0	0	0	0	0	0	0	0	0	0	0	0	0	0	0	0	0	0	0	0	0	0	0	0	0	0	0	0
Bmp6	Bmpr1a_Acvr2a	0	0	0	0	0	0	0	0	0	0	0	0	0	0	0	0	0	0	0	0	0	0	0	0	0	0	0	0	0	0	0	0	0	0	0	0	0	0	0	0	0	0	0	0	0	0	0	0
Bmp6	Bmpr1a_Acvr2b	0	0	0	0	0	0	0	0	0	0	0	0	0	0	0	0	0	0	0	0	0	0	0	0	0	0	0	0	0	0	0	0	0	0	0	0	0	0	0	0	0	0	0	0	0	0	0	0
Bmp6	Bmpr1a_Bmpr2	0	0	0	0	0	0	0	0	0	0	0	0	0	0	0	0	0	0	0	0	0	0	0	0	0	0	0	0	0	0	0	0	0	0	0	0	0	0	0	0	0	0	0	0	0	0	0	0
Bmp6	Bmpr1b_Acvr2a	0	0	0	0	0	0	0	0	0	0	0	0	0	0	0	0	0	0	0	0	0	0	0	0	0	0	0	0	0	0	0	0	0	0	0	0	0	0	0	0	0	0	0	0	0	0	0	0
Bmp6	Bmpr1b_Acvr2b	0	0	0	0	0	0	0	0	0	0	0	0	0	0	0	0	0	0	0	0	0	0	0	0	0	0	0	0	0	0	0	0	0	0	0	0	0	0	0	0	0	0	0	0	0	0	0	0
Bmp6	Bmpr1b_Bmpr2	0	0	0	0	0	0	0	0	0	0	0	0	0	0	0	0	0	0	0	0	0	0	0	0	0	0	0	0	0	0	0	0	0	0	0	0	0	0	0	0	0	0	0	0	0	0	0	0
Bmp7	Acvr1_Acvr2a	0	0	0	0	0	0	0	0	0	0	0	0	0	0	0	0	0	0	0	0	0	0	0	0	0	0	0	0	0	0	0	0	0	0	0	0	0	0	0	0	0	0	0	0	0	0	0	0
Bmp7	Acvr1_Acvr2b	0	0	0	0	0	0	0	0	0	0	0	0	0	0	0	0	0	0	0	0	0	0	0	0	0	0	0	0	0	0	0	0	0	0	0	0	0	0	0	0	0	0	0	0	0	0	0	0
Bmp7	Acvr1_Bmpr2	0	0	0	0	0	0	0	0	0	0	0	0	0	0	0	0	0	0	0	0	0	0	0	0	0	0	0	0	0	0	0	0	0	0	0	0	0	0	0	0	0	0	0	0	0	0	0	0
Bmp7	Bmpr1a_Acvr2a	0	0	0	0	0	0	0	0	0	0	0	0	0	0	0	0	0	0	0	0	0	0	0	0	0	0	0	0	0	0	0	0	0	0	0	0	0	0	0	0	0	0	0	0	0	0	0	0
Bmp7	Bmpr1a_Acvr2b	0	0	0	0	0	0	0	0	0	0	0	0	0	0	0	0	0	0	0	0	0	0	0	0	0	0	0	0	0	0	0	0	0	0	0	0	0	0	0	0	0	0	0	0	0	0	0	0
Bmp7	Bmpr1a_Bmpr2	0	0	0	0	0	0	0	0	0	0	0	0	0	0	0	0	0	0	0	0	0	0	0	0	0	0	0	0	0	0	0	0	0	0	0	0	0	0	0	0	0	0	0	0	0	0	0	0
Bmp7	Bmpr1b_Acvr2a	0	0	0	0	0	0	0	0	0	0	0	0	0	0	0	0	0	0	0	0	0	0	0	0	0	0	0	0	0	0	0	0	0	0	0	0	0	0	0	0	0	0	0	0	0	0	0	0
Bmp7	Bmpr1b_Acvr2b	0	0	0	0	0	0	0	0	0	0	0	0	0	0	0	0	0	0	0	0	0	0	0	0	0	0	0	0	0	0	0	0	0	0	0	0	0	0	0	0	0	0	0	0	0	0	0	0
Bmp7	Bmpr1b_Bmpr2	0	0	0	0	0	0	0	0	0	0	0	0	0	0	0	0	0	0	0	0	0	0	0	0	0	0	0	0	0	0	0	0	0	0	0	0	0	0	0	0	0	0	0	0	0	0	0	0
Bmp8a	Acvr1_Acvr2a	0	0	0	0	0	0	0	0	0	0	0	0	0	0	0	0	0	0	0	0	0	0	0	0	0	0	0	0	0	0	0	0	0	0	0	0	0	0	0	0	0	0	0	0	0	0	0	0
Bmp8a	Acvr1_Acvr2b	0	0	0	0	0	0	0	0	0	0	0	0	0	0	0	0	0	0	0	0	0	0	0	0	0	0	0	0	0	0	0	0	0	0	0	0	0	0	0	0	0	0	0	0	0	0	0	0
Bmp8a	Acvr1_Bmpr2	0	0	0	0	0	0	0	0	0	0	0	0	0	0	0	0	0	0	0	0	0	0	0	0	0	0	0	0	0	0	0	0	0	0	0	0	0	0	0	0	0	0	0	0	0	0	0	0
Bmp8a	Bmpr1a_Acvr2a	0	0	0	0	0	0	0	0	0	0	0	0	0	0	0	0	0	0	0	0	0	0	0	0	0	0	0	0	0	0	0	0	0	0	0	0	0	0	0	0	0	0	0	0	0	0	0	0
Bmp8a	Bmpr1a_Acvr2b	0	0	0	0	0	0	0	0	0	0	0	0	0	0	0	0	0	0	0	0	0	0	0	0	0	0	0	0	0	0	0	0	0	0	0	0	0	0	0	0	0	0	0	0	0	0	0	0
Bmp8a	Bmpr1a_Bmpr2	0	0	0	0	0	0	0	0	0	0	0	0	0	0	0	0	0	0	0	0	0	0	0	0	0	0	0	0	0	0	0	0	0	0	0	0	0	0	0	0	0	0	0	0	0	0	0	0
Bmp8a	Bmpr1b_Acvr2a	0	0	0	0	0	0	0	0	0	0	0	0	0	0	0	0	0	0	0	0	0	0	0	0	0	0	0	0	0	0	0	0	0	0	0	0	0	0	0	0	0	0	0	0	0	0	0	0
Bmp8a	Bmpr1b_Acvr2b	0	0	0	0	0	0	0	0	0	0	0	0	0	0	0	0	0	0	0	0	0	0	0	0	0	0	0	0	0	0	0	0	0	0	0	0	0	0	0	0	0	0	0	0	0	0	0	0
Bmp8a	Bmpr1b_Bmpr2	0	0	0	0	0	0	0	0	0	0	0	0	0	0	0	0	0	0	0	0	0	0	0	0	0	0	0	0	0	0	0	0	0	0	0	0	0	0	0	0	0	0	0	0	0	0	0	0
Bmp8b	Acvr1_Acvr2a	0	0	0	0	0	0	0	0	0	0	0	0	0	0	0	0	0	0	0	0	0	0	0	0	0	0	0	0	0	0	0	0	0	0	0	0	0	0	0	0	0	0	0	0	0	0	0	0
Bmp8b	Acvr1_Acvr2b	0	0	0	0	0	0	0	0	0	0	0	0	0	0	0	0	0	0	0	0	0	0	0	0	0	0	0	0	0	0	0	0	0	0	0	0	0	0	0	0	0	0	0	0	0	0	0	0
Bmp8b	Acvr1_Bmpr2	0	0	0	0	0	0	0	0	0	0	0	0	0	0	0	0	0	0	0	0	0	0	0	0	0	0	0	0	0	0	0	0	0	0	0	0	0	0	0	0	0	0	0	0	0	0	0	0
Bmp8b	Bmpr1a_Acvr2a	0	0	0	0	0	0	0	0	0	0	0	0	0	0	0	0	0	0	0	0	0	0	0	0	0	0	0	0	0	0	0	0	0	0	0	0	0	0	0	0	0	0	0	0	0	0	0	0
Bmp8b	Bmpr1a_Acvr2b	0	0	0	0	0	0	0	0	0	0	0	0	0	0	0	0	0	0	0	0	0	0	0	0	0	0	0	0	0	0	0	0	0	0	0	0	0	0	0	0	0	0	0	0	0	0	0	0
Bmp8b	Bmpr1a_Bmpr2	0	0	0	0	0	0	0	0	0	0	0	0	0	0	0	0	0	0	0	0	0	0	0	0	0	0	0	0	0	0	0	0	0	0	0	0	0	0	0	0	0	0	0	0	0	0	0	0
Bmp8b	Bmpr1b_Acvr2a	0	0	0	0	0	0	0	0	0	0	0	0	0	0	0	0	0	0	0	0	0	0	0	0	0	0	0	0	0	0	0	0	0	0	0	0	0	0	0	0	0	0	0	0	0	0	0	0
Bmp8b	Bmpr1b_Acvr2b	0	0	0	0	0	0	0	0	0	0	0	0	0	0	0	0	0	0	0	0	0	0	0	0	0	0	0	0	0	0	0	0	0	0	0	0	0	0	0	0	0	0	0	0	0	0	0	0
Bmp8b	Bmpr1b_Bmpr2	0	0	0	0	0	0	0	0	0	0	0	0	0	0	0	0	0	0	0	0	0	0	0	0	0	0	0	0	0	0	0	0	0	0	0	0	0	0	0	0	0	0	0	0	0	0	0	0
Bmp10	Acvrl1_Bmpr2	0	0	0	0	0	0	0	0	0	0	0	0	0	0	0	0	0	0	0	0	0	0	0	0	0	0	0	0	0	0	0	0	0	0	0	0	0	0	0	0	0	0	0	0	0	0	0	0
Bmp10	Acvrl1_Acvr2a	0	0	0	0	0	0	0	0	0	0	0	0	0	0	0	0	0	0	0	0	0	0	0	0	0	0	0	0	0	0	0	0	0	0	0	0	0	0	0	0	0	0	0	0	0	0	0	0
Gdf9	Acvr1b_Bmpr2	0	0	0	0	0	0	0	0	0	0	0	0	0	0	0	0	0	0	0	0	0	0	0	0	0	0	0	0	0	0	0	0	0	0	0	0	0	0	0	0	0	0	0	0	0	0	0	0
Gdf10	Acvr1b_Acvr2a	0	0	0	0	0	0	0	0	0	0	0	0	0	0	0	0	0	0	0	0	0	0	0	0	0	0	0	0	0	0	0	0	0	0	0	0	0	0	0	0	0	0	0	0	0	0	0	0
Gdf11	Tgfbr1_Acvr2a	0	0	0	0	0	0	0	0	0	0	0	0	0	0	0	0	0	0	0	0	0	0	0	0	0	0	0	0	0	0	0	0	0	0	0	0	0	0	0	0	0	0	0	0	0	0	0	0
Gdf11	Tgfbr1_Acvr2b	0	0	0	0	0	0	0	0	0	0	0	0	0	0	0	0	0	0	0	0	0	0	0	0	0	0	0	0	0	0	0	0	0	0	0	0	0	0	0	0	0	0	0	0	0	0	0	0
Gdf11	Acvr1b_Acvr2b	0	0	0	0	0	0	0	0	0	0	0	0	0	0	0	0	0	0	0	0	0	0	0	0	0	0	0	0	0	0	0	0	0	0	0	0	0	0	0	0	0	0	0	0	0	0	0	0
Gdf15	Tgfbr2	0	0	0	0	0	0	0	0	0	0	0	0	0	0	0	0	0	0	0	0	0	0	0	0	0	0	0	0	0	0	0	0	0	0	0	0	0	0	0	0	0	0	0	0	0	0	0	0
Gdnf	Gfra1	0	0	0	0	0	0	0	0	0	0	0	0	0	0	0	0	0	0	0	0	0	0	0	0	0	0	0	0	0	0	0	0	0	0	0	0	0	0	0	0	0	0	0	0	0	0	0	0
Nrtn	Gfra2	0	0	0	0	0	0	0	0	0	0	0	0	0	0	0	0	0	0	0	0	0	0	0	0	0	0	0	0	0	0	0	0	0	0	0	0	0	0	0	0	0	0	0	0	0	0	0	0
Artn	Gfra3	0	0	0	0	0	0	0	0	0	0	0	0	0	0	0	0	0	0	0	0	0	0	0	0	0	0	0	0	0	0	0	0	0	0	0	0	0	0	0	0	0	0	0	0	0	0	0	0
Artn	Gfra1	0	0	0	0	0	0	0	0	0	0	0	0	0	0	0	0	0	0	0	0	0	0	0	0	0	0	0	0	0	0	0	0	0	0	0	0	0	0	0	0	0	0	0	0	0	0	0	0
Gdf3	Acvr1b_Acvr2a	0	0	0	0	0	0	0	0	0	0	0	0	0	0	0	0	0	0	0	0	0	0	0	0	0	0	0	0	0	0	0	0	0	0	0	0	0	0	0	0	0	0	0	0	0	0	0	0
Gdf3	Acvr1b_Acvr2b	0	0	0	0	0	0	0	0	0	0	0	0	0	0	0	0	0	0	0	0	0	0	0	0	0	0	0	0	0	0	0	0	0	0	0	0	0	0	0	0	0	0	0	0	0	0	0	0
Gdf3	Acvr1c_Acvr2a	0	0	0	0	0	0	0	0	0	0	0	0	0	0	0	0	0	0	0	0	0	0	0	0	0	0	0	0	0	0	0	0	0	0	0	0	0	0	0	0	0	0	0	0	0	0	0	0
Gdf3	Acvr1c_Acvr2b	0	0	0	0	0	0	0	0	0	0	0	0	0	0	0	0	0	0	0	0	0	0	0	0	0	0	0	0	0	0	0	0	0	0	0	0	0	0	0	0	0	0	0	0	0	0	0	0
Inhba	Acvr1b_Acvr2a	7.5	0	0	3	0	0	0	0	0	0	0	0	0	0	0	0	0	0	0	0	0	0	0	0	1.5	0	0	0	0	0	0	0	0	0	0	0	0	0	0	0	0	0	0	0	0	0	0	0
Inhba	Acvr1b_Acvr2b	7.5	0	0	3	0	0	0	0	0	0	0	0	0	0	0	0	0	0	0	0	0	0	0	0	1.5	0	0	0	0	0	0	0	0	0	0	0	0	0	0	0	0	0	0	0	0	0	0	0
Inhbb	Acvr1b_Acvr2a	0	0	0	0	0	0	0	0	0	0	0	0	0	0	0	0	0	0	0	0	0	0	0	0	0	0	0	0	0	0	0	0	0	0	0	0	0	0	0	0	0	0	0	0	0	0	0	0
Inhbb	Acvr1b_Acvr2b	0	0	0	0	0	0	0	0	0	0	0	0	0	0	0	0	0	0	0	0	0	0	0	0	0	0	0	0	0	0	0	0	0	0	0	0	0	0	0	0	0	0	0	0	0	0	0	0
Inhbb	Acvr1c_Acvr2a	0	0	0	0	0	0	0	0	0	0	0	0	0	0	0	0	0	0	0	0	0	0	0	0	0	0	0	0	0	0	0	0	0	0	0	0	0	0	0	0	0	0	0	0	0	0	0	0
Inhbb	Acvr1c_Acvr2b	0	0	0	0	0	0	0	0	0	0	0	0	0	0	0	0	0	0	0	0	0	0	0	0	0	0	0	0	0	0	0	0	0	0	0	0	0	0	0	0	0	0	0	0	0	0	0	0
Inhbc	Acvr1b_Acvr2a	0	0	0	0	0	0	0	0	0	0	0	0	0	0	0	0	0	0	0	0	0	0	0	0	0	0	0	0	0	0	0	0	0	0	0	0	0	0	0	0	0	0	0	0	0	0	0	0
Inhbc	Acvr1b_Acvr2b	0	0	0	0	0	0	0	0	0	0	0	0	0	0	0	0	0	0	0	0	0	0	0	0	0	0	0	0	0	0	0	0	0	0	0	0	0	0	0	0	0	0	0	0	0	0	0	0
Inhbc	Acvr1c_Acvr2a	0	0	0	0	0	0	0	0	0	0	0	0	0	0	0	0	0	0	0	0	0	0	0	0	0	0	0	0	0	0	0	0	0	0	0	0	0	0	0	0	0	0	0	0	0	0	0	0
Inhbc	Acvr1c_Acvr2b	0	0	0	0	0	0	0	0	0	0	0	0	0	0	0	0	0	0	0	0	0	0	0	0	0	0	0	0	0	0	0	0	0	0	0	0	0	0	0	0	0	0	0	0	0	0	0	0
Wnt1	Fzd1_Lrp5	0	0	0	0	0	0	0	0	0	0	0	0	0	0	0	0	0	0	0	0	0	0	0	0	0	0	0	0	0	0	0	0	0	0	0	0	0	0	0	0	0	0	0	0	0	0	0	0
Wnt1	Fzd10_Lrp5	0	0	0	0	0	0	0	0	0	0	0	0	0	0	0	0	0	0	0	0	0	0	0	0	0	0	0	0	0	0	0	0	0	0	0	0	0	0	0	0	0	0	0	0	0	0	0	0
Wnt1	Fzd2_Lrp5	0	0	0	0	0	0	0	0	0	0	0	0	0	0	0	0	0	0	0	0	0	0	0	0	0	0	0	0	0	0	0	0	0	0	0	0	0	0	0	0	0	0	0	0	0	0	0	0
Wnt1	Fzd3_Lrp5	0	0	0	0	0	0	0	0	0	0	0	0	0	0	0	0	0	0	0	0	0	0	0	0	0	0	0	0	0	0	0	0	0	0	0	0	0	0	0	0	0	0	0	0	0	0	0	0
Wnt1	Fzd4_Lrp5	0	0	0	0	0	0	0	0	0	0	0	0	0	0	0	0	0	0	0	0	0	0	0	0	0	0	0	0	0	0	0	0	0	0	0	0	0	0	0	0	0	0	0	0	0	0	0	0
Wnt1	Fzd5_Lrp5	0	0	0	0	0	0	0	0	0	0	0	0	0	0	0	0	0	0	0	0	0	0	0	0	0	0	0	0	0	0	0	0	0	0	0	0	0	0	0	0	0	0	0	0	0	0	0	0
Wnt1	Fzd6_Lrp5	0	0	0	0	0	0	0	0	0	0	0	0	0	0	0	0	0	0	0	0	0	0	0	0	0	0	0	0	0	0	0	0	0	0	0	0	0	0	0	0	0	0	0	0	0	0	0	0
Wnt1	Fzd7_Lrp5	0	0	0	0	0	0	0	0	0	0	0	0	0	0	0	0	0	0	0	0	0	0	0	0	0	0	0	0	0	0	0	0	0	0	0	0	0	0	0	0	0	0	0	0	0	0	0	0
Wnt1	Fzd8_Lrp5	0	0	0	0	0	0	0	0	0	0	0	0	0	0	0	0	0	0	0	0	0	0	0	0	0	0	0	0	0	0	0	0	0	0	0	0	0	0	0	0	0	0	0	0	0	0	0	0
Wnt1	Fzd9_Lrp5	0	0	0	0	0	0	0	0	0	0	0	0	0	0	0	0	0	0	0	0	0	0	0	0	0	0	0	0	0	0	0	0	0	0	0	0	0	0	0	0	0	0	0	0	0	0	0	0
Wnt10a	Fzd1_Lrp5	0	0	9	0	0	0	0	0	0	0	0	0	0	0	0	0	0	0	0	0	0	0	0	0	0	0	3	0	0	0	0	0	0	0	0	0	0	0	0	0	0	0	0	0	0	0	0	0
Wnt10a	Fzd10_Lrp5	0	0	6	0	0	0	0	0	0	0	0	0	0	0	0	0	0	0	0	0	0	0	0	0	0	0	0	0	0	0	0	0	0	0	0	0	0	0	0	0	0	0	0	0	0	0	0	0
Wnt10a	Fzd2_Lrp5	0	0	6	0	0	0	0	0	0	0	0	0	0	0	0	0	0	0	0	0	0	0	0	0	0	0	0	0	0	0	0	0	0	0	0	0	0	0	0	0	0	0	0	0	0	0	0	0
Wnt10a	Fzd3_Lrp5	0	0	8.5	0	0	0	0	0	0	0	0	0	0	0	0	0	0	0	0	0	0	0	0	0	0	0	5	0	0	0	0	0	0	0	0	0	0	0	0	0	0	0	0	0	0	0	0	0
Wnt10a	Fzd4_Lrp5	0	0	8.5	0	0	0	0	0	0	0	0	0	0	0	0	0	0	0	0	0	0	0	0	0	0	0	0	0	0	0	0	0	0	0	0	0	0	0	0	0	0	0	0	0	0	0	0	0
Wnt10a	Fzd5_Lrp5	0	0	6	0	0	0	0	0	0	0	0	0	0	0	0	0	0	0	0	0	0	0	0	0	0	0	0	0	0	0	0	0	0	0	0	0	0	0	0	0	0	0	0	0	0	0	0	0
Wnt10a	Fzd6_Lrp5	0	0	6	0	0	0	0	0	0	0	0	0	0	0	0	0	0	0	0	0	0	0	0	0	0	0	0	0	0	0	0	0	0	0	0	0	0	0	0	0	0	0	0	0	0	0	0	0
Wnt10a	Fzd7_Lrp5	2.5	0	20	0	0	0	0	0	0	0	0	0	0	0	0	0	0	0	0	0	0	0	0	0	0	0	3	0	0	0	0	0	0	0	0	0	0	0	0	0	0	0	0	0	0	0	0	0
Wnt10a	Fzd8_Lrp5	0	0	6	0	0	0	0	0	0	0	0	0	0	0	0	0	0	0	0	0	0	0	0	0	0	0	0	0	0	0	0	0	0	0	0	0	0	0	0	0	0	0	0	0	0	0	0	0
Wnt10a	Fzd9_Lrp5	0	0	6	0	0	0	0	0	0	0	0	0	0	0	0	0	0	0	0	0	0	0	0	0	0	0	0	0	0	0	0	0	0	0	0	0	0	0	0	0	0	0	0	0	0	0	0	0
Wnt10b	Fzd1_Lrp5	0	0	0	0	0	0	0	0	0	0	0	0	0	0	0	0	0	0	0	0	0	0	0	0	0	0	0	0	0	0	0	0	0	0	0	0	0	0	0	0	0	0	0	0	0	0	0	0
Wnt10b	Fzd10_Lrp5	0	0	0	0	0	0	0	0	0	0	0	0	0	0	0	0	0	0	0	0	0	0	0	0	0	0	0	0	0	0	0	0	0	0	0	0	0	0	0	0	0	0	0	0	0	0	0	0
Wnt10b	Fzd2_Lrp5	0	0	0	0	0	0	0	0	0	0	0	0	0	0	0	0	0	0	0	0	0	0	0	0	0	0	0	0	0	0	0	0	0	0	0	0	0	0	0	0	0	0	0	0	0	0	0	0
Wnt10b	Fzd3_Lrp5	0	0	0	0	0	0	0	0	0	0	0	0	0	0	0	0	0	0	0	0	0	0	0	0	0	0	0	0	0	0	0	0	0	0	0	0	0	0	0	0	0	0	0	0	0	0	0	0
Wnt10b	Fzd4_Lrp5	0	0	0	0	0	0	0	0	0	0	0	0	0	0	0	0	0	0	0	0	0	0	0	0	0	0	0	0	0	0	0	0	0	0	0	0	0	0	0	0	0	0	0	0	0	0	0	0
Wnt10b	Fzd5_Lrp5	0	0	0	0	0	0	0	0	0	0	0	0	0	0	0	0	0	0	0	0	0	0	0	0	0	0	0	0	0	0	0	0	0	0	0	0	0	0	0	0	0	0	0	0	0	0	0	0
Wnt10b	Fzd6_Lrp5	0	0	0	0	0	0	0	0	0	0	0	0	0	0	0	0	0	0	0	0	0	0	0	0	0	0	0	0	0	0	0	0	0	0	0	0	0	0	0	0	0	0	0	0	0	0	0	0
Wnt10b	Fzd7_Lrp5	0	0	0	0	0	0	0	0	0	0	0	0	0	0	0	0	0	0	0	0	0	0	0	0	0	0	0	0	0	0	0	0	0	0	0	0	0	0	0	0	0	0	0	0	0	0	0	0
Wnt10b	Fzd8_Lrp5	0	0	0	0	0	0	0	0	0	0	0	0	0	0	0	0	0	0	0	0	0	0	0	0	0	0	0	0	0	0	0	0	0	0	0	0	0	0	0	0	0	0	0	0	0	0	0	0
Wnt10b	Fzd9_Lrp5	0	0	0	0	0	0	0	0	0	0	0	0	0	0	0	0	0	0	0	0	0	0	0	0	0	0	0	0	0	0	0	0	0	0	0	0	0	0	0	0	0	0	0	0	0	0	0	0
Wnt16	Fzd1_Lrp5	0	0	0	0	0	0	0	0	0	0	0	0	0	0	0	0	0	0	0	0	0	0	0	0	0	0	0	0	0	0	0	0	0	0	0	0	0	0	0	0	0	0	0	0	0	0	0	0
Wnt16	Fzd10_Lrp5	0	0	0	0	0	0	0	0	0	0	0	0	0	0	0	0	0	0	0	0	0	0	0	0	0	0	0	0	0	0	0	0	0	0	0	0	0	0	0	0	0	0	0	0	0	0	0	0
Wnt16	Fzd2_Lrp5	0	0	0	0	0	0	0	0	0	0	0	0	0	0	0	0	0	0	0	0	0	0	0	0	0	0	0	0	0	0	0	0	0	0	0	0	0	0	0	0	0	0	0	0	0	0	0	0
Wnt16	Fzd3_Lrp5	0	0	0	0	0	0	0	0	0	0	0	0	0	0	0	0	0	0	0	0	0	0	0	0	0	0	0	0	0	0	0	0	0	0	0	0	0	0	0	0	0	0	0	0	0	0	0	0
Wnt16	Fzd4_Lrp5	0	0	0	0	0	0	0	0	0	0	0	0	0	0	0	0	0	0	0	0	0	0	0	0	0	0	0	0	0	0	0	0	0	0	0	0	0	0	0	0	0	0	0	0	0	0	0	0
Wnt16	Fzd5_Lrp5	0	0	0	0	0	0	0	0	0	0	0	0	0	0	0	0	0	0	0	0	0	0	0	0	0	0	0	0	0	0	0	0	0	0	0	0	0	0	0	0	0	0	0	0	0	0	0	0
Wnt16	Fzd6_Lrp5	0	0	0	0	0	0	0	0	0	0	0	0	0	0	0	0	0	0	0	0	0	0	0	0	0	0	0	0	0	0	0	0	0	0	0	0	0	0	0	0	0	0	0	0	0	0	0	0
Wnt16	Fzd7_Lrp5	0	0	0	0	0	0	0	0	0	0	0	0	0	0	0	0	0	0	0	0	0	0	0	0	0	0	0	0	0	0	0	0	0	0	0	0	0	0	0	0	0	0	0	0	0	0	0	0
Wnt16	Fzd8_Lrp5	0	0	0	0	0	0	0	0	0	0	0	0	0	0	0	0	0	0	0	0	0	0	0	0	0	0	0	0	0	0	0	0	0	0	0	0	0	0	0	0	0	0	0	0	0	0	0	0
Wnt16	Fzd9_Lrp5	0	0	0	0	0	0	0	0	0	0	0	0	0	0	0	0	0	0	0	0	0	0	0	0	0	0	0	0	0	0	0	0	0	0	0	0	0	0	0	0	0	0	0	0	0	0	0	0
Wnt2	Fzd1_Lrp5	0	0	0	0	0	0	0	0	0	0	0	0	0	0	0	0	0	0	0	0	0	0	0	0	0	0	0	0	0	0	0	0	0	0	0	0	0	0	0	0	0	0	0	0	0	0	0	0
Wnt2	Fzd10_Lrp5	0	0	0	0	0	0	0	0	0	0	0	0	0	0	0	0	0	0	0	0	0	0	0	0	0	0	0	0	0	0	0	0	0	0	0	0	0	0	0	0	0	0	0	0	0	0	0	0
Wnt2	Fzd2_Lrp5	0	0	0	0	0	0	0	0	0	0	0	0	0	0	0	0	0	0	0	0	0	0	0	0	0	0	0	0	0	0	0	0	0	0	0	0	0	0	0	0	0	0	0	0	0	0	0	0
Wnt2	Fzd3_Lrp5	0	0	0	0	0	0	0	0	0	0	0	0	0	0	0	0	0	0	0	0	0	0	0	0	0	0	0	0	0	0	0	0	0	0	0	0	0	0	0	0	0	0	0	0	0	0	0	0
Wnt2	Fzd4_Lrp5	0	0	0	0	0	0	0	0	0	0	0	0	0	0	0	0	0	0	0	0	0	0	0	0	0	0	0	0	0	0	0	0	0	0	0	0	0	0	0	0	0	0	0	0	0	0	0	0
Wnt2	Fzd5_Lrp5	0	0	0	0	0	0	0	0	0	0	0	0	0	0	0	0	0	0	0	0	0	0	0	0	0	0	0	0	0	0	0	0	0	0	0	0	0	0	0	0	0	0	0	0	0	0	0	0
Wnt2	Fzd6_Lrp5	0	0	0	0	0	0	0	0	0	0	0	0	0	0	0	0	0	0	0	0	0	0	0	0	0	0	0	0	0	0	0	0	0	0	0	0	0	0	0	0	0	0	0	0	0	0	0	0
Wnt2	Fzd7_Lrp5	0	0	0	0	0	0	0	0	0	0	0	0	0	0	0	0	0	0	0	0	0	0	0	0	0	0	0	0	0	0	0	0	0	0	0	0	0	0	0	0	0	0	0	0	0	0	0	0
Wnt2	Fzd8_Lrp5	0	0	0	0	0	0	0	0	0	0	0	0	0	0	0	0	0	0	0	0	0	0	0	0	0	0	0	0	0	0	0	0	0	0	0	0	0	0	0	0	0	0	0	0	0	0	0	0
Wnt2	Fzd9_Lrp5	0	0	0	0	0	0	0	0	0	0	0	0	0	0	0	0	0	0	0	0	0	0	0	0	0	0	0	0	0	0	0	0	0	0	0	0	0	0	0	0	0	0	0	0	0	0	0	0
Wnt2b	Fzd1_Lrp5	0	0	0	0	0	0	0	0	0	0	0	0	0	0	0	0	0	0	0	0	0	0	0	0	0	0	0	0	0	0	0	0	0	0	0	0	0	0	0	0	0	0	0	0	0	0	0	0
Wnt2b	Fzd10_Lrp5	0	0	0	0	0	0	0	0	0	0	0	0	0	0	0	0	0	0	0	0	0	0	0	0	0	0	0	0	0	0	0	0	0	0	0	0	0	0	0	0	0	0	0	0	0	0	0	0
Wnt2b	Fzd2_Lrp5	0	0	0	0	0	0	0	0	0	0	0	0	0	0	0	0	0	0	0	0	0	0	0	0	0	0	0	0	0	0	0	0	0	0	0	0	0	0	0	0	0	0	0	0	0	0	0	0
Wnt2b	Fzd3_Lrp5	0	0	0	0	0	0	0	0	0	0	0	0	0	0	0	0	0	0	0	0	0	0	0	0	0	0	0	0	0	0	0	0	0	0	0	0	0	0	0	0	0	0	0	0	0	0	0	0
Wnt2b	Fzd4_Lrp5	0	0	0	0	0	0	0	0	0	0	0	0	0	0	0	0	0	0	0	0	0	0	0	0	0	0	0	0	0	0	0	0	0	0	0	0	0	0	0	0	0	0	0	0	0	0	0	0
Wnt2b	Fzd5_Lrp5	0	0	0	0	0	0	0	0	0	0	0	0	0	0	0	0	0	0	0	0	0	0	0	0	0	0	0	0	0	0	0	0	0	0	0	0	0	0	0	0	0	0	0	0	0	0	0	0
Wnt2b	Fzd6_Lrp5	0	0	0	0	0	0	0	0	0	0	0	0	0	0	0	0	0	0	0	0	0	0	0	0	0	0	0	0	0	0	0	0	0	0	0	0	0	0	0	0	0	0	0	0	0	0	0	0
Wnt2b	Fzd7_Lrp5	0	0	0	0	0	0	0	0	0	0	0	0	0	0	0	0	0	0	0	0	0	0	0	0	0	0	0	0	0	0	0	0	0	0	0	0	0	0	0	0	0	0	0	0	0	0	0	0
Wnt2b	Fzd8_Lrp5	0	0	0	0	0	0	0	0	0	0	0	0	0	0	0	0	0	0	0	0	0	0	0	0	0	0	0	0	0	0	0	0	0	0	0	0	0	0	0	0	0	0	0	0	0	0	0	0
Wnt2b	Fzd9_Lrp5	0	0	0	0	0	0	0	0	0	0	0	0	0	0	0	0	0	0	0	0	0	0	0	0	0	0	0	0	0	0	0	0	0	0	0	0	0	0	0	0	0	0	0	0	0	0	0	0
Wnt3	Fzd1_Lrp5	0	0	0	0	0	0	0	0	0	0	0	0	0	0	0	0	0	0	0	0	0	0	0	0	0	0	0	0	0	0	0	0	0	0	0	0	0	0	0	0	0	0	0	0	0	0	0	0
Wnt3	Fzd10_Lrp5	0	0	0	0	0	0	0	0	0	0	0	0	0	0	0	0	0	0	0	0	0	0	0	0	0	0	0	0	0	0	0	0	0	0	0	0	0	0	0	0	0	0	0	0	0	0	0	0
Wnt3	Fzd2_Lrp5	0	0	0	0	0	0	0	0	0	0	0	0	0	0	0	0	0	0	0	0	0	0	0	0	0	0	0	0	0	0	0	0	0	0	0	0	0	0	0	0	0	0	0	0	0	0	0	0
Wnt3	Fzd3_Lrp5	0	0	0	0	0	0	0	0	0	0	0	0	0	0	0	0	0	0	0	0	0	0	0	0	0	0	0	0	0	0	0	0	0	0	0	0	0	0	0	0	0	0	0	0	0	0	0	0
Wnt3	Fzd4_Lrp5	0	0	0	0	0	0	0	0	0	0	0	0	0	0	0	0	0	0	0	0	0	0	0	0	0	0	0	0	0	0	0	0	0	0	0	0	0	0	0	0	0	0	0	0	0	0	0	0
Wnt3	Fzd5_Lrp5	0	0	0	0	0	0	0	0	0	0	0	0	0	0	0	0	0	0	0	0	0	0	0	0	0	0	0	0	0	0	0	0	0	0	0	0	0	0	0	0	0	0	0	0	0	0	0	0
Wnt3	Fzd6_Lrp5	0	0	0	0	0	0	0	0	0	0	0	0	0	0	0	0	0	0	0	0	0	0	0	0	0	0	0	0	0	0	0	0	0	0	0	0	0	0	0	0	0	0	0	0	0	0	0	0
Wnt3	Fzd7_Lrp5	0	0	0	0	0	0	0	0	0	0	0	0	0	0	0	0	0	0	0	0	0	0	0	0	0	0	0	0	0	0	0	0	0	0	0	0	0	0	0	0	0	0	0	0	0	0	0	0
Wnt3	Fzd8_Lrp5	0	0	0	0	0	0	0	0	0	0	0	0	0	0	0	0	0	0	0	0	0	0	0	0	0	0	0	0	0	0	0	0	0	0	0	0	0	0	0	0	0	0	0	0	0	0	0	0
Wnt3	Fzd9_Lrp5	0	0	0	0	0	0	0	0	0	0	0	0	0	0	0	0	0	0	0	0	0	0	0	0	0	0	0	0	0	0	0	0	0	0	0	0	0	0	0	0	0	0	0	0	0	0	0	0
Wnt3a	Fzd1_Lrp5	0	0	0	0	0	0	0	0	0	0	0	0	0	0	0	0	0	0	0	0	0	0	0	0	0	0	0	0	0	0	0	0	0	0	0	0	0	0	0	0	0	0	0	0	0	0	0	0
Wnt3a	Fzd10_Lrp5	0	0	0	0	0	0	0	0	0	0	0	0	0	0	0	0	0	0	0	0	0	0	0	0	0	0	0	0	0	0	0	0	0	0	0	0	0	0	0	0	0	0	0	0	0	0	0	0
Wnt3a	Fzd2_Lrp5	0	0	0	0	0	0	0	0	0	0	0	0	0	0	0	0	0	0	0	0	0	0	0	0	0	0	0	0	0	0	0	0	0	0	0	0	0	0	0	0	0	0	0	0	0	0	0	0
Wnt3a	Fzd3_Lrp5	0	0	0	0	0	0	0	0	0	0	0	0	0	0	0	0	0	0	0	0	0	0	0	0	0	0	0	0	0	0	0	0	0	0	0	0	0	0	0	0	0	0	0	0	0	0	0	0
Wnt3a	Fzd4_Lrp5	0	0	0	0	0	0	0	0	0	0	0	0	0	0	0	0	0	0	0	0	0	0	0	0	0	0	0	0	0	0	0	0	0	0	0	0	0	0	0	0	0	0	0	0	0	0	0	0
Wnt3a	Fzd5_Lrp5	0	0	0	0	0	0	0	0	0	0	0	0	0	0	0	0	0	0	0	0	0	0	0	0	0	0	0	0	0	0	0	0	0	0	0	0	0	0	0	0	0	0	0	0	0	0	0	0
Wnt3a	Fzd6_Lrp5	0	0	0	0	0	0	0	0	0	0	0	0	0	0	0	0	0	0	0	0	0	0	0	0	0	0	0	0	0	0	0	0	0	0	0	0	0	0	0	0	0	0	0	0	0	0	0	0
Wnt3a	Fzd7_Lrp5	0	0	0	0	0	0	0	0	0	0	0	0	0	0	0	0	0	0	0	0	0	0	0	0	0	0	0	0	0	0	0	0	0	0	0	0	0	0	0	0	0	0	0	0	0	0	0	0
Wnt3a	Fzd8_Lrp5	0	0	0	0	0	0	0	0	0	0	0	0	0	0	0	0	0	0	0	0	0	0	0	0	0	0	0	0	0	0	0	0	0	0	0	0	0	0	0	0	0	0	0	0	0	0	0	0
Wnt3a	Fzd9_Lrp5	0	0	0	0	0	0	0	0	0	0	0	0	0	0	0	0	0	0	0	0	0	0	0	0	0	0	0	0	0	0	0	0	0	0	0	0	0	0	0	0	0	0	0	0	0	0	0	0
Wnt4	Fzd1_Lrp5	0	0	0	0	0	0	0	0	0	0	0	0	0	0	0	0	0	0	0	0	0	0	0	0	0	0	0	0	0	0	0	0	0	0	0	0	0	0	0	0	0	0	0	0	0	0	0	0
Wnt4	Fzd10_Lrp5	0	0	0	0	0	0	0	0	0	0	0	0	0	0	0	0	0	0	0	0	0	0	0	0	0	0	0	0	0	0	0	0	0	0	0	0	0	0	0	0	0	0	0	0	0	0	0	0
Wnt4	Fzd2_Lrp5	0	0	0	0	0	0	0	0	0	0	0	0	0	0	0	0	0	0	0	0	0	0	0	0	0	0	0	0	0	0	0	0	0	0	0	0	0	0	0	0	0	0	0	0	0	0	0	0
Wnt4	Fzd3_Lrp5	0	0	0	0	0	0	0	0	0	0	0	0	0	0	0	0	0	0	0	0	0	0	0	0	0	0	0	0	0	0	0	0	0	0	0	0	0	0	0	0	0	0	0	0	0	0	0	0
Wnt4	Fzd4_Lrp5	0	0	0	0	0	0	0	0	0	0	0	0	0	0	0	0	0	0	0	0	0	0	0	0	0	0	0	0	0	0	0	0	0	0	0	0	0	0	0	0	0	0	0	0	0	0	0	0
Wnt4	Fzd5_Lrp5	0	0	0	0	0	0	0	0	0	0	0	0	0	0	0	0	0	0	0	0	0	0	0	0	0	0	0	0	0	0	0	0	0	0	0	0	0	0	0	0	0	0	0	0	0	0	0	0
Wnt4	Fzd6_Lrp5	0	0	0	0	0	0	0	0	0	0	0	0	0	0	0	0	0	0	0	0	0	0	0	0	0	0	0	0	0	0	0	0	0	0	0	0	0	0	0	0	0	0	0	0	0	0	0	0
Wnt4	Fzd7_Lrp5	0	0	0	0	0	0	0	0	0	0	0	0	0	0	0	0	0	0	0	0	0	0	0	0	0	0	0	0	0	0	0	0	0	0	0	0	0	0	0	0	0	0	0	0	0	0	0	0
Wnt4	Fzd8_Lrp5	0	0	0	0	0	0	0	0	0	0	0	0	0	0	0	0	0	0	0	0	0	0	0	0	0	0	0	0	0	0	0	0	0	0	0	0	0	0	0	0	0	0	0	0	0	0	0	0
Wnt4	Fzd9_Lrp5	0	0	0	0	0	0	0	0	0	0	0	0	0	0	0	0	0	0	0	0	0	0	0	0	0	0	0	0	0	0	0	0	0	0	0	0	0	0	0	0	0	0	0	0	0	0	0	0
Wnt6	Fzd1_Lrp5	0	0	0	0	0	0	0	0	0	0	0	0	0	0	0	0	0	0	0	0	0	0	0	0	0	0	0	0	0	0	0	0	0	0	0	0	0	0	0	0	0	0	0	0	0	0	0	0
Wnt6	Fzd10_Lrp5	0	0	0	0	0	0	0	0	0	0	0	0	0	0	0	0	0	0	0	0	0	0	0	0	0	0	0	0	0	0	0	0	0	0	0	0	0	0	0	0	0	0	0	0	0	0	0	0
Wnt6	Fzd2_Lrp5	0	0	0	0	0	0	0	0	0	0	0	0	0	0	0	0	0	0	0	0	0	0	0	0	0	0	0	0	0	0	0	0	0	0	0	0	0	0	0	0	0	0	0	0	0	0	0	0
Wnt6	Fzd3_Lrp5	0	0	0	0	0	0	0	0	0	0	0	0	0	0	0	0	0	0	0	0	0	0	0	0	0	0	0	0	0	0	0	0	0	0	0	0	0	0	0	0	0	0	0	0	0	0	0	0
Wnt6	Fzd4_Lrp5	0	0	0	0	0	0	0	0	0	0	0	0	0	0	0	0	0	0	0	0	0	0	0	0	0	0	0	0	0	0	0	0	0	0	0	0	0	0	0	0	0	0	0	0	0	0	0	0
Wnt6	Fzd5_Lrp5	0	0	0	0	0	0	0	0	0	0	0	0	0	0	0	0	0	0	0	0	0	0	0	0	0	0	0	0	0	0	0	0	0	0	0	0	0	0	0	0	0	0	0	0	0	0	0	0
Wnt6	Fzd6_Lrp5	0	0	0	0	0	0	0	0	0	0	0	0	0	0	0	0	0	0	0	0	0	0	0	0	0	0	0	0	0	0	0	0	0	0	0	0	0	0	0	0	0	0	0	0	0	0	0	0
Wnt6	Fzd7_Lrp5	0	0	0	0	0	0	0	0	0	0	0	0	0	0	0	0	0	0	0	0	0	0	0	0	0	0	0	0	0	0	0	0	0	0	0	0	0	0	0	0	0	0	0	0	0	0	0	0
Wnt6	Fzd8_Lrp5	0	0	0	0	0	0	0	0	0	0	0	0	0	0	0	0	0	0	0	0	0	0	0	0	0	0	0	0	0	0	0	0	0	0	0	0	0	0	0	0	0	0	0	0	0	0	0	0
Wnt6	Fzd9_Lrp5	0	0	0	0	0	0	0	0	0	0	0	0	0	0	0	0	0	0	0	0	0	0	0	0	0	0	0	0	0	0	0	0	0	0	0	0	0	0	0	0	0	0	0	0	0	0	0	0
Wnt7a	Fzd1_Lrp5	0	0	0	0	0	0	0	0	0	0	0	0	0	0	0	0	0	0	0	0	0	0	0	0	0	0	0	0	0	0	0	0	0	0	0	0	0	0	0	0	0	0	0	0	0	0	0	0
Wnt7a	Fzd10_Lrp5	0	0	0	0	0	0	0	0	0	0	0	0	0	0	0	0	0	0	0	0	0	0	0	0	0	0	0	0	0	0	0	0	0	0	0	0	0	0	0	0	0	0	0	0	0	0	0	0
Wnt7a	Fzd2_Lrp5	0	0	0	0	0	0	0	0	0	0	0	0	0	0	0	0	0	0	0	0	0	0	0	0	0	0	0	0	0	0	0	0	0	0	0	0	0	0	0	0	0	0	0	0	0	0	0	0
Wnt7a	Fzd3_Lrp5	0	0	0	0	0	0	0	0	0	0	0	0	0	0	0	0	0	0	0	0	0	0	0	0	0	0	0	0	0	0	0	0	0	0	0	0	0	0	0	0	0	0	0	0	0	0	0	0
Wnt7a	Fzd4_Lrp5	0	0	0	0	0	0	0	0	0	0	0	0	0	0	0	0	0	0	0	0	0	0	0	0	0	0	0	0	0	0	0	0	0	0	0	0	0	0	0	0	0	0	0	0	0	0	0	0
Wnt7a	Fzd5_Lrp5	0	0	0	0	0	0	0	0	0	0	0	0	0	0	0	0	0	0	0	0	0	0	0	0	0	0	0	0	0	0	0	0	0	0	0	0	0	0	0	0	0	0	0	0	0	0	0	0
Wnt7a	Fzd6_Lrp5	0	0	0	0	0	0	0	0	0	0	0	0	0	0	0	0	0	0	0	0	0	0	0	0	0	0	0	0	0	0	0	0	0	0	0	0	0	0	0	0	0	0	0	0	0	0	0	0
Wnt7a	Fzd7_Lrp5	0	0	0	0	0	0	0	0	0	0	0	0	0	0	0	0	0	0	0	0	0	0	0	0	0	0	0	0	0	0	0	0	0	0	0	0	0	0	0	0	0	0	0	0	0	0	0	0
Wnt7a	Fzd8_Lrp5	0	0	0	0	0	0	0	0	0	0	0	0	0	0	0	0	0	0	0	0	0	0	0	0	0	0	0	0	0	0	0	0	0	0	0	0	0	0	0	0	0	0	0	0	0	0	0	0
Wnt7a	Fzd9_Lrp5	0	0	0	0	0	0	0	0	0	0	0	0	0	0	0	0	0	0	0	0	0	0	0	0	0	0	0	0	0	0	0	0	0	0	0	0	0	0	0	0	0	0	0	0	0	0	0	0
Wnt7b	Fzd1_Lrp5	0	0	0	0	0	0	0	0	0	0	0	0	0	0	0	0	0	0	0	0	0	0	0	0	0	0	0	0	0	0	0	0	0	0	0	0	0	0	0	0	0	0	0	0	0	0	0	0
Wnt7b	Fzd10_Lrp5	0	0	0	0	0	0	0	0	0	0	0	0	0	0	0	0	0	0	0	0	0	0	0	0	0	0	0	0	0	0	0	0	0	0	0	0	0	0	0	0	0	0	0	0	0	0	0	0
Wnt7b	Fzd2_Lrp5	0	0	0	0	0	0	0	0	0	0	0	0	0	0	0	0	0	0	0	0	0	0	0	0	0	0	0	0	0	0	0	0	0	0	0	0	0	0	0	0	0	0	0	0	0	0	0	0
Wnt7b	Fzd3_Lrp5	0	0	0	0	0	0	0	0	0	0	0	0	0	0	0	0	0	0	0	0	0	0	0	0	0	0	0	0	0	0	0	0	0	0	0	0	0	0	0	0	0	0	0	0	0	0	0	0
Wnt7b	Fzd4_Lrp5	0	0	0	0	0	0	0	0	0	0	0	0	0	0	0	0	0	0	0	0	0	0	0	0	0	0	0	0	0	0	0	0	0	0	0	0	0	0	0	0	0	0	0	0	0	0	0	0
Wnt7b	Fzd5_Lrp5	0	0	0	0	0	0	0	0	0	0	0	0	0	0	0	0	0	0	0	0	0	0	0	0	0	0	0	0	0	0	0	0	0	0	0	0	0	0	0	0	0	0	0	0	0	0	0	0
Wnt7b	Fzd6_Lrp5	0	0	0	0	0	0	0	0	0	0	0	0	0	0	0	0	0	0	0	0	0	0	0	0	0	0	0	0	0	0	0	0	0	0	0	0	0	0	0	0	0	0	0	0	0	0	0	0
Wnt7b	Fzd7_Lrp5	0	0	0	0	0	0	0	0	0	0	0	0	0	0	0	0	0	0	0	0	0	0	0	0	0	0	0	0	0	0	0	0	0	0	0	0	0	0	0	0	0	0	0	0	0	0	0	0
Wnt7b	Fzd8_Lrp5	0	0	0	0	0	0	0	0	0	0	0	0	0	0	0	0	0	0	0	0	0	0	0	0	0	0	0	0	0	0	0	0	0	0	0	0	0	0	0	0	0	0	0	0	0	0	0	0
Wnt7b	Fzd9_Lrp5	0	0	0	0	0	0	0	0	0	0	0	0	0	0	0	0	0	0	0	0	0	0	0	0	0	0	0	0	0	0	0	0	0	0	0	0	0	0	0	0	0	0	0	0	0	0	0	0
Wnt8b	Fzd1_Lrp5	0	0	0	0	0	0	0	0	0	0	0	0	0	0	0	0	0	0	0	0	0	0	0	0	0	0	0	0	0	0	0	0	0	0	0	0	0	0	0	0	0	0	0	0	0	0	0	0
Wnt8b	Fzd10_Lrp5	0	0	0	0	0	0	0	0	0	0	0	0	0	0	0	0	0	0	0	0	0	0	0	0	0	0	0	0	0	0	0	0	0	0	0	0	0	0	0	0	0	0	0	0	0	0	0	0
Wnt8b	Fzd2_Lrp5	0	0	0	0	0	0	0	0	0	0	0	0	0	0	0	0	0	0	0	0	0	0	0	0	0	0	0	0	0	0	0	0	0	0	0	0	0	0	0	0	0	0	0	0	0	0	0	0
Wnt8b	Fzd3_Lrp5	0	0	0	0	0	0	0	0	0	0	0	0	0	0	0	0	0	0	0	0	0	0	0	0	0	0	0	0	0	0	0	0	0	0	0	0	0	0	0	0	0	0	0	0	0	0	0	0
Wnt8b	Fzd4_Lrp5	0	0	0	0	0	0	0	0	0	0	0	0	0	0	0	0	0	0	0	0	0	0	0	0	0	0	0	0	0	0	0	0	0	0	0	0	0	0	0	0	0	0	0	0	0	0	0	0
Wnt8b	Fzd5_Lrp5	0	0	0	0	0	0	0	0	0	0	0	0	0	0	0	0	0	0	0	0	0	0	0	0	0	0	0	0	0	0	0	0	0	0	0	0	0	0	0	0	0	0	0	0	0	0	0	0
Wnt8b	Fzd6_Lrp5	0	0	0	0	0	0	0	0	0	0	0	0	0	0	0	0	0	0	0	0	0	0	0	0	0	0	0	0	0	0	0	0	0	0	0	0	0	0	0	0	0	0	0	0	0	0	0	0
Wnt8b	Fzd7_Lrp5	0	0	0	0	0	0	0	0	0	0	0	0	0	0	0	0	0	0	0	0	0	0	0	0	0	0	0	0	0	0	0	0	0	0	0	0	0	0	0	0	0	0	0	0	0	0	0	0
Wnt8b	Fzd8_Lrp5	0	0	0	0	0	0	0	0	0	0	0	0	0	0	0	0	0	0	0	0	0	0	0	0	0	0	0	0	0	0	0	0	0	0	0	0	0	0	0	0	0	0	0	0	0	0	0	0
Wnt8b	Fzd9_Lrp5	0	0	0	0	0	0	0	0	0	0	0	0	0	0	0	0	0	0	0	0	0	0	0	0	0	0	0	0	0	0	0	0	0	0	0	0	0	0	0	0	0	0	0	0	0	0	0	0
Wnt9a	Fzd1_Lrp5	0	0	0	0	0	0	0	0	0	0	0	0	0	0	0	0	0	0	0	0	0	0	0	0	0	0	1.5	0	0	0	0	0	0	0	0	0	0	0	0	0	0	0	0	0	0	0	0	0
Wnt9a	Fzd10_Lrp5	0	0	0	0	0	0	0	0	0	0	0	0	0	0	0	0	0	0	0	0	0	0	0	0	0	0	0	0	0	0	0	0	0	0	0	0	0	0	0	0	0	0	0	0	0	0	0	0
Wnt9a	Fzd2_Lrp5	0	0	0	0	0	0	0	0	0	0	0	0	0	0	0	0	0	0	0	0	0	0	0	0	0	0	0	0	0	0	0	0	0	0	0	0	0	0	0	0	0	0	0	0	0	0	0	0
Wnt9a	Fzd3_Lrp5	0	0	0	0	0	0	0	0	0	0	0	0	0	0	0	0	0	0	0	0	0	0	0	0	0	0	2.5	0	0	0	0	0	0	0	0	0	0	0	0	0	0	0	0	0	0	0	0	0
Wnt9a	Fzd4_Lrp5	0	0	0	0	0	0	0	0	0	0	0	0	0	0	0	0	0	0	0	0	0	0	0	0	0	0	0	0	0	0	0	0	0	0	0	0	0	0	0	0	0	0	0	0	0	0	0	0
Wnt9a	Fzd5_Lrp5	0	0	0	0	0	0	0	0	0	0	0	0	0	0	0	0	0	0	0	0	0	0	0	0	0	0	0	0	0	0	0	0	0	0	0	0	0	0	0	0	0	0	0	0	0	0	0	0
Wnt9a	Fzd6_Lrp5	0	0	0	0	0	0	0	0	0	0	0	0	0	0	0	0	0	0	0	0	0	0	0	0	0	0	0	0	0	0	0	0	0	0	0	0	0	0	0	0	0	0	0	0	0	0	0	0
Wnt9a	Fzd7_Lrp5	0	0	0	0	0	0	0	0	0	0	0	0	0	0	0	0	0	0	0	0	0	0	0	0	0	0	0	0	0	0	0	0	0	0	0	0	0	0	0	0	0	0	0	0	0	0	0	0
Wnt9a	Fzd8_Lrp5	0	0	0	0	0	0	0	0	0	0	0	0	0	0	0	0	0	0	0	0	0	0	0	0	0	0	0	0	0	0	0	0	0	0	0	0	0	0	0	0	0	0	0	0	0	0	0	0
Wnt9a	Fzd9_Lrp5	0	0	0	0	0	0	0	0	0	0	0	0	0	0	0	0	0	0	0	0	0	0	0	0	0	0	0	0	0	0	0	0	0	0	0	0	0	0	0	0	0	0	0	0	0	0	0	0
Wnt9b	Fzd1_Lrp5	0	0	0	0	0	0	0	0	0	0	0	0	0	0	0	0	0	0	0	0	0	0	0	0	0	0	0	0	0	0	0	0	0	0	0	0	0	0	0	0	0	0	0	0	0	0	0	0
Wnt9b	Fzd10_Lrp5	0	0	0	0	0	0	0	0	0	0	0	0	0	0	0	0	0	0	0	0	0	0	0	0	0	0	0	0	0	0	0	0	0	0	0	0	0	0	0	0	0	0	0	0	0	0	0	0
Wnt9b	Fzd2_Lrp5	0	0	0	0	0	0	0	0	0	0	0	0	0	0	0	0	0	0	0	0	0	0	0	0	0	0	0	0	0	0	0	0	0	0	0	0	0	0	0	0	0	0	0	0	0	0	0	0
Wnt9b	Fzd3_Lrp5	0	0	0	0	0	0	0	0	0	0	0	0	0	0	0	0	0	0	0	0	0	0	0	0	0	0	0	0	0	0	0	0	0	0	0	0	0	0	0	0	0	0	0	0	0	0	0	0
Wnt9b	Fzd4_Lrp5	0	0	0	0	0	0	0	0	0	0	0	0	0	0	0	0	0	0	0	0	0	0	0	0	0	0	0	0	0	0	0	0	0	0	0	0	0	0	0	0	0	0	0	0	0	0	0	0
Wnt9b	Fzd5_Lrp5	0	0	0	0	0	0	0	0	0	0	0	0	0	0	0	0	0	0	0	0	0	0	0	0	0	0	0	0	0	0	0	0	0	0	0	0	0	0	0	0	0	0	0	0	0	0	0	0
Wnt9b	Fzd6_Lrp5	0	0	0	0	0	0	0	0	0	0	0	0	0	0	0	0	0	0	0	0	0	0	0	0	0	0	0	0	0	0	0	0	0	0	0	0	0	0	0	0	0	0	0	0	0	0	0	0
Wnt9b	Fzd7_Lrp5	0	0	0	0	0	0	0	0	0	0	0	0	0	0	0	0	0	0	0	0	0	0	0	0	0	0	0	0	0	0	0	0	0	0	0	0	0	0	0	0	0	0	0	0	0	0	0	0
Wnt9b	Fzd8_Lrp5	0	0	0	0	0	0	0	0	0	0	0	0	0	0	0	0	0	0	0	0	0	0	0	0	0	0	0	0	0	0	0	0	0	0	0	0	0	0	0	0	0	0	0	0	0	0	0	0
Wnt9b	Fzd9_Lrp5	0	0	0	0	0	0	0	0	0	0	0	0	0	0	0	0	0	0	0	0	0	0	0	0	0	0	0	0	0	0	0	0	0	0	0	0	0	0	0	0	0	0	0	0	0	0	0	0
Wnt1	Fzd1_Lrp6	0	0	0	0	0	0	0	0	0	0	0	0	0	0	0	0	0	0	0	0	0	0	0	0	0	0	0	0	0	0	0	0	0	0	0	0	0	0	0	0	0	0	0	0	0	0	0	0
Wnt1	Fzd10_Lrp6	0	0	0	0	0	0	0	0	0	0	0	0	0	0	0	0	0	0	0	0	0	0	0	0	0	0	0	0	0	0	0	0	0	0	0	0	0	0	0	0	0	0	0	0	0	0	0	0
Wnt1	Fzd2_Lrp6	0	0	0	0	0	0	0	0	0	0	0	0	0	0	0	0	0	0	0	0	0	0	0	0	0	0	0	0	0	0	0	0	0	0	0	0	0	0	0	0	0	0	0	0	0	0	0	0
Wnt1	Fzd3_Lrp6	0	0	0	0	0	0	0	0	0	0	0	0	0	0	0	0	0	0	0	0	0	0	0	0	0	0	0	0	0	0	0	0	0	0	0	0	0	0	0	0	0	0	0	0	0	0	0	0
Wnt1	Fzd4_Lrp6	0	0	0	0	0	0	0	0	0	0	0	0	0	0	0	0	0	0	0	0	0	0	0	0	0	0	0	0	0	0	0	0	0	0	0	0	0	0	0	0	0	0	0	0	0	0	0	0
Wnt1	Fzd5_Lrp6	0	0	0	0	0	0	0	0	0	0	0	0	0	0	0	0	0	0	0	0	0	0	0	0	0	0	0	0	0	0	0	0	0	0	0	0	0	0	0	0	0	0	0	0	0	0	0	0
Wnt1	Fzd6_Lrp6	0	0	0	0	0	0	0	0	0	0	0	0	0	0	0	0	0	0	0	0	0	0	0	0	0	0	0	0	0	0	0	0	0	0	0	0	0	0	0	0	0	0	0	0	0	0	0	0
Wnt1	Fzd7_Lrp6	0	0	0	0	0	0	0	0	0	0	0	0	0	0	0	0	0	0	0	0	0	0	0	0	0	0	0	0	0	0	0	0	0	0	0	0	0	0	0	0	0	0	0	0	0	0	0	0
Wnt1	Fzd8_Lrp6	0	0	0	0	0	0	0	0	0	0	0	0	0	0	0	0	0	0	0	0	0	0	0	0	0	0	0	0	0	0	0	0	0	0	0	0	0	0	0	0	0	0	0	0	0	0	0	0
Wnt1	Fzd9_Lrp6	0	0	0	0	0	0	0	0	0	0	0	0	0	0	0	0	0	0	0	0	0	0	0	0	0	0	0	0	0	0	0	0	0	0	0	0	0	0	0	0	0	0	0	0	0	0	0	0
Wnt10a	Fzd1_Lrp6	7	0	3	0	0	0	0	0	0	0	0	0	0	0	0	0	0	0	0	0	0	0	0	0	8	0	3	0	0	0	0	0	0	0	0	0	0	0	0	0	0	0	0	0	0	0	0	0
Wnt10a	Fzd10_Lrp6	7	0	0	0	0	0	0	0	0	0	0	0	0	0	0	0	0	0	0	0	0	0	0	0	8	0	0	0	0	0	0	0	0	0	0	0	0	0	0	0	0	0	0	0	0	0	0	0
Wnt10a	Fzd2_Lrp6	7	0	0	0	0	0	0	0	0	0	0	0	0	0	0	0	0	0	0	0	0	0	0	0	8	0	0	0	0	0	0	0	0	0	0	0	0	0	0	0	0	0	0	0	0	0	0	0
Wnt10a	Fzd3_Lrp6	7	0	2.5	0	0	0	0	0	0	0	0	0	0	0	0	0	0	0	0	0	0	0	0	0	8	0	5	0	0	0	0	0	0	0	0	0	0	0	0	0	0	0	0	0	0	0	0	0
Wnt10a	Fzd4_Lrp6	7	0	2.5	0	0	0	0	0	0	0	0	0	0	0	0	0	0	0	0	0	0	0	0	0	8	0	0	0	0	0	0	0	0	0	0	0	0	0	0	0	0	0	0	0	0	0	0	0
Wnt10a	Fzd5_Lrp6	7	0	0	0	0	0	0	0	0	0	0	0	0	0	0	0	0	0	0	0	0	0	0	0	8	0	0	0	0	0	0	0	0	0	0	0	0	0	0	0	0	0	0	0	0	0	0	0
Wnt10a	Fzd6_Lrp6	7	0	0	0	0	0	0	0	0	0	0	0	0	0	0	0	0	0	0	0	0	0	0	0	8	0	0	0	0	0	0	0	0	0	0	0	0	0	0	0	0	0	0	0	0	0	0	0
Wnt10a	Fzd7_Lrp6	9.5	0	14	0	0	0	0	0	0	0	0	0	0	0	0	0	0	0	0	0	0	0	0	0	8	0	3	0	0	0	0	0	0	0	0	0	0	0	0	0	0	0	0	0	0	0	0	0
Wnt10a	Fzd8_Lrp6	7	0	0	0	0	0	0	0	0	0	0	0	0	0	0	0	0	0	0	0	0	0	0	0	8	0	0	0	0	0	0	0	0	0	0	0	0	0	0	0	0	0	0	0	0	0	0	0
Wnt10a	Fzd9_Lrp6	7	0	0	0	0	0	0	0	0	0	0	0	0	0	0	0	0	0	0	0	0	0	0	0	8	0	0	0	0	0	0	0	0	0	0	0	0	0	0	0	0	0	0	0	0	0	0	0
Wnt10b	Fzd1_Lrp6	0	0	0	0	0	0	0	0	0	0	0	0	0	0	0	0	0	0	0	0	0	0	0	0	0	0	0	0	0	0	0	0	0	0	0	0	0	0	0	0	0	0	0	0	0	0	0	0
Wnt10b	Fzd10_Lrp6	0	0	0	0	0	0	0	0	0	0	0	0	0	0	0	0	0	0	0	0	0	0	0	0	0	0	0	0	0	0	0	0	0	0	0	0	0	0	0	0	0	0	0	0	0	0	0	0
Wnt10b	Fzd2_Lrp6	0	0	0	0	0	0	0	0	0	0	0	0	0	0	0	0	0	0	0	0	0	0	0	0	0	0	0	0	0	0	0	0	0	0	0	0	0	0	0	0	0	0	0	0	0	0	0	0
Wnt10b	Fzd3_Lrp6	0	0	0	0	0	0	0	0	0	0	0	0	0	0	0	0	0	0	0	0	0	0	0	0	0	0	0	0	0	0	0	0	0	0	0	0	0	0	0	0	0	0	0	0	0	0	0	0
Wnt10b	Fzd4_Lrp6	0	0	0	0	0	0	0	0	0	0	0	0	0	0	0	0	0	0	0	0	0	0	0	0	0	0	0	0	0	0	0	0	0	0	0	0	0	0	0	0	0	0	0	0	0	0	0	0
Wnt10b	Fzd5_Lrp6	0	0	0	0	0	0	0	0	0	0	0	0	0	0	0	0	0	0	0	0	0	0	0	0	0	0	0	0	0	0	0	0	0	0	0	0	0	0	0	0	0	0	0	0	0	0	0	0
Wnt10b	Fzd6_Lrp6	0	0	0	0	0	0	0	0	0	0	0	0	0	0	0	0	0	0	0	0	0	0	0	0	0	0	0	0	0	0	0	0	0	0	0	0	0	0	0	0	0	0	0	0	0	0	0	0
Wnt10b	Fzd7_Lrp6	0	0	0	0	0	0	0	0	0	0	0	0	0	0	0	0	0	0	0	0	0	0	0	0	0	0	0	0	0	0	0	0	0	0	0	0	0	0	0	0	0	0	0	0	0	0	0	0
Wnt10b	Fzd8_Lrp6	0	0	0	0	0	0	0	0	0	0	0	0	0	0	0	0	0	0	0	0	0	0	0	0	0	0	0	0	0	0	0	0	0	0	0	0	0	0	0	0	0	0	0	0	0	0	0	0
Wnt10b	Fzd9_Lrp6	0	0	0	0	0	0	0	0	0	0	0	0	0	0	0	0	0	0	0	0	0	0	0	0	0	0	0	0	0	0	0	0	0	0	0	0	0	0	0	0	0	0	0	0	0	0	0	0
Wnt16	Fzd1_Lrp6	0	0	0	0	0	0	0	0	0	0	0	0	0	0	0	0	0	0	0	0	0	0	0	0	0	0	0	0	0	0	0	0	0	0	0	0	0	0	0	0	0	0	0	0	0	0	0	0
Wnt16	Fzd10_Lrp6	0	0	0	0	0	0	0	0	0	0	0	0	0	0	0	0	0	0	0	0	0	0	0	0	0	0	0	0	0	0	0	0	0	0	0	0	0	0	0	0	0	0	0	0	0	0	0	0
Wnt16	Fzd2_Lrp6	0	0	0	0	0	0	0	0	0	0	0	0	0	0	0	0	0	0	0	0	0	0	0	0	0	0	0	0	0	0	0	0	0	0	0	0	0	0	0	0	0	0	0	0	0	0	0	0
Wnt16	Fzd3_Lrp6	0	0	0	0	0	0	0	0	0	0	0	0	0	0	0	0	0	0	0	0	0	0	0	0	0	0	0	0	0	0	0	0	0	0	0	0	0	0	0	0	0	0	0	0	0	0	0	0
Wnt16	Fzd4_Lrp6	0	0	0	0	0	0	0	0	0	0	0	0	0	0	0	0	0	0	0	0	0	0	0	0	0	0	0	0	0	0	0	0	0	0	0	0	0	0	0	0	0	0	0	0	0	0	0	0
Wnt16	Fzd5_Lrp6	0	0	0	0	0	0	0	0	0	0	0	0	0	0	0	0	0	0	0	0	0	0	0	0	0	0	0	0	0	0	0	0	0	0	0	0	0	0	0	0	0	0	0	0	0	0	0	0
Wnt16	Fzd6_Lrp6	0	0	0	0	0	0	0	0	0	0	0	0	0	0	0	0	0	0	0	0	0	0	0	0	0	0	0	0	0	0	0	0	0	0	0	0	0	0	0	0	0	0	0	0	0	0	0	0
Wnt16	Fzd7_Lrp6	0	0	0	0	0	0	0	0	0	0	0	0	0	0	0	0	0	0	0	0	0	0	0	0	0	0	0	0	0	0	0	0	0	0	0	0	0	0	0	0	0	0	0	0	0	0	0	0
Wnt16	Fzd8_Lrp6	0	0	0	0	0	0	0	0	0	0	0	0	0	0	0	0	0	0	0	0	0	0	0	0	0	0	0	0	0	0	0	0	0	0	0	0	0	0	0	0	0	0	0	0	0	0	0	0
Wnt16	Fzd9_Lrp6	0	0	0	0	0	0	0	0	0	0	0	0	0	0	0	0	0	0	0	0	0	0	0	0	0	0	0	0	0	0	0	0	0	0	0	0	0	0	0	0	0	0	0	0	0	0	0	0
Wnt2	Fzd1_Lrp6	0	0	0	0	0	0	0	0	0	0	0	0	0	0	0	0	0	0	0	0	0	0	0	0	0	0	0	0	0	0	0	0	0	0	0	0	0	0	0	0	0	0	0	0	0	0	0	0
Wnt2	Fzd10_Lrp6	0	0	0	0	0	0	0	0	0	0	0	0	0	0	0	0	0	0	0	0	0	0	0	0	0	0	0	0	0	0	0	0	0	0	0	0	0	0	0	0	0	0	0	0	0	0	0	0
Wnt2	Fzd2_Lrp6	0	0	0	0	0	0	0	0	0	0	0	0	0	0	0	0	0	0	0	0	0	0	0	0	0	0	0	0	0	0	0	0	0	0	0	0	0	0	0	0	0	0	0	0	0	0	0	0
Wnt2	Fzd3_Lrp6	0	0	0	0	0	0	0	0	0	0	0	0	0	0	0	0	0	0	0	0	0	0	0	0	0	0	0	0	0	0	0	0	0	0	0	0	0	0	0	0	0	0	0	0	0	0	0	0
Wnt2	Fzd4_Lrp6	0	0	0	0	0	0	0	0	0	0	0	0	0	0	0	0	0	0	0	0	0	0	0	0	0	0	0	0	0	0	0	0	0	0	0	0	0	0	0	0	0	0	0	0	0	0	0	0
Wnt2	Fzd5_Lrp6	0	0	0	0	0	0	0	0	0	0	0	0	0	0	0	0	0	0	0	0	0	0	0	0	0	0	0	0	0	0	0	0	0	0	0	0	0	0	0	0	0	0	0	0	0	0	0	0
Wnt2	Fzd6_Lrp6	0	0	0	0	0	0	0	0	0	0	0	0	0	0	0	0	0	0	0	0	0	0	0	0	0	0	0	0	0	0	0	0	0	0	0	0	0	0	0	0	0	0	0	0	0	0	0	0
Wnt2	Fzd7_Lrp6	0	0	0	0	0	0	0	0	0	0	0	0	0	0	0	0	0	0	0	0	0	0	0	0	0	0	0	0	0	0	0	0	0	0	0	0	0	0	0	0	0	0	0	0	0	0	0	0
Wnt2	Fzd8_Lrp6	0	0	0	0	0	0	0	0	0	0	0	0	0	0	0	0	0	0	0	0	0	0	0	0	0	0	0	0	0	0	0	0	0	0	0	0	0	0	0	0	0	0	0	0	0	0	0	0
Wnt2	Fzd9_Lrp6	0	0	0	0	0	0	0	0	0	0	0	0	0	0	0	0	0	0	0	0	0	0	0	0	0	0	0	0	0	0	0	0	0	0	0	0	0	0	0	0	0	0	0	0	0	0	0	0
Wnt2b	Fzd1_Lrp6	0	0	0	0	0	0	0	0	0	0	0	0	0	0	0	0	0	0	0	0	0	0	0	0	0	0	0	0	0	0	0	0	0	0	0	0	0	0	0	0	0	0	0	0	0	0	0	0
Wnt2b	Fzd10_Lrp6	0	0	0	0	0	0	0	0	0	0	0	0	0	0	0	0	0	0	0	0	0	0	0	0	0	0	0	0	0	0	0	0	0	0	0	0	0	0	0	0	0	0	0	0	0	0	0	0
Wnt2b	Fzd2_Lrp6	0	0	0	0	0	0	0	0	0	0	0	0	0	0	0	0	0	0	0	0	0	0	0	0	0	0	0	0	0	0	0	0	0	0	0	0	0	0	0	0	0	0	0	0	0	0	0	0
Wnt2b	Fzd3_Lrp6	0	0	0	0	0	0	0	0	0	0	0	0	0	0	0	0	0	0	0	0	0	0	0	0	0	0	0	0	0	0	0	0	0	0	0	0	0	0	0	0	0	0	0	0	0	0	0	0
Wnt2b	Fzd4_Lrp6	0	0	0	0	0	0	0	0	0	0	0	0	0	0	0	0	0	0	0	0	0	0	0	0	0	0	0	0	0	0	0	0	0	0	0	0	0	0	0	0	0	0	0	0	0	0	0	0
Wnt2b	Fzd5_Lrp6	0	0	0	0	0	0	0	0	0	0	0	0	0	0	0	0	0	0	0	0	0	0	0	0	0	0	0	0	0	0	0	0	0	0	0	0	0	0	0	0	0	0	0	0	0	0	0	0
Wnt2b	Fzd6_Lrp6	0	0	0	0	0	0	0	0	0	0	0	0	0	0	0	0	0	0	0	0	0	0	0	0	0	0	0	0	0	0	0	0	0	0	0	0	0	0	0	0	0	0	0	0	0	0	0	0
Wnt2b	Fzd7_Lrp6	0	0	0	0	0	0	0	0	0	0	0	0	0	0	0	0	0	0	0	0	0	0	0	0	0	0	0	0	0	0	0	0	0	0	0	0	0	0	0	0	0	0	0	0	0	0	0	0
Wnt2b	Fzd8_Lrp6	0	0	0	0	0	0	0	0	0	0	0	0	0	0	0	0	0	0	0	0	0	0	0	0	0	0	0	0	0	0	0	0	0	0	0	0	0	0	0	0	0	0	0	0	0	0	0	0
Wnt2b	Fzd9_Lrp6	0	0	0	0	0	0	0	0	0	0	0	0	0	0	0	0	0	0	0	0	0	0	0	0	0	0	0	0	0	0	0	0	0	0	0	0	0	0	0	0	0	0	0	0	0	0	0	0
Wnt3	Fzd1_Lrp6	0	0	0	0	0	0	0	0	0	0	0	0	0	0	0	0	0	0	0	0	0	0	0	0	0	0	0	0	0	0	0	0	0	0	0	0	0	0	0	0	0	0	0	0	0	0	0	0
Wnt3	Fzd10_Lrp6	0	0	0	0	0	0	0	0	0	0	0	0	0	0	0	0	0	0	0	0	0	0	0	0	0	0	0	0	0	0	0	0	0	0	0	0	0	0	0	0	0	0	0	0	0	0	0	0
Wnt3	Fzd2_Lrp6	0	0	0	0	0	0	0	0	0	0	0	0	0	0	0	0	0	0	0	0	0	0	0	0	0	0	0	0	0	0	0	0	0	0	0	0	0	0	0	0	0	0	0	0	0	0	0	0
Wnt3	Fzd3_Lrp6	0	0	0	0	0	0	0	0	0	0	0	0	0	0	0	0	0	0	0	0	0	0	0	0	0	0	0	0	0	0	0	0	0	0	0	0	0	0	0	0	0	0	0	0	0	0	0	0
Wnt3	Fzd4_Lrp6	0	0	0	0	0	0	0	0	0	0	0	0	0	0	0	0	0	0	0	0	0	0	0	0	0	0	0	0	0	0	0	0	0	0	0	0	0	0	0	0	0	0	0	0	0	0	0	0
Wnt3	Fzd5_Lrp6	0	0	0	0	0	0	0	0	0	0	0	0	0	0	0	0	0	0	0	0	0	0	0	0	0	0	0	0	0	0	0	0	0	0	0	0	0	0	0	0	0	0	0	0	0	0	0	0
Wnt3	Fzd6_Lrp6	0	0	0	0	0	0	0	0	0	0	0	0	0	0	0	0	0	0	0	0	0	0	0	0	0	0	0	0	0	0	0	0	0	0	0	0	0	0	0	0	0	0	0	0	0	0	0	0
Wnt3	Fzd7_Lrp6	0	0	0	0	0	0	0	0	0	0	0	0	0	0	0	0	0	0	0	0	0	0	0	0	0	0	0	0	0	0	0	0	0	0	0	0	0	0	0	0	0	0	0	0	0	0	0	0
Wnt3	Fzd8_Lrp6	0	0	0	0	0	0	0	0	0	0	0	0	0	0	0	0	0	0	0	0	0	0	0	0	0	0	0	0	0	0	0	0	0	0	0	0	0	0	0	0	0	0	0	0	0	0	0	0
Wnt3	Fzd9_Lrp6	0	0	0	0	0	0	0	0	0	0	0	0	0	0	0	0	0	0	0	0	0	0	0	0	0	0	0	0	0	0	0	0	0	0	0	0	0	0	0	0	0	0	0	0	0	0	0	0
Wnt3a	Fzd1_Lrp6	0	0	0	0	0	0	0	0	0	0	0	0	0	0	0	0	0	0	0	0	0	0	0	0	0	0	0	0	0	0	0	0	0	0	0	0	0	0	0	0	0	0	0	0	0	0	0	0
Wnt3a	Fzd10_Lrp6	0	0	0	0	0	0	0	0	0	0	0	0	0	0	0	0	0	0	0	0	0	0	0	0	0	0	0	0	0	0	0	0	0	0	0	0	0	0	0	0	0	0	0	0	0	0	0	0
Wnt3a	Fzd2_Lrp6	0	0	0	0	0	0	0	0	0	0	0	0	0	0	0	0	0	0	0	0	0	0	0	0	0	0	0	0	0	0	0	0	0	0	0	0	0	0	0	0	0	0	0	0	0	0	0	0
Wnt3a	Fzd3_Lrp6	0	0	0	0	0	0	0	0	0	0	0	0	0	0	0	0	0	0	0	0	0	0	0	0	0	0	0	0	0	0	0	0	0	0	0	0	0	0	0	0	0	0	0	0	0	0	0	0
Wnt3a	Fzd4_Lrp6	0	0	0	0	0	0	0	0	0	0	0	0	0	0	0	0	0	0	0	0	0	0	0	0	0	0	0	0	0	0	0	0	0	0	0	0	0	0	0	0	0	0	0	0	0	0	0	0
Wnt3a	Fzd5_Lrp6	0	0	0	0	0	0	0	0	0	0	0	0	0	0	0	0	0	0	0	0	0	0	0	0	0	0	0	0	0	0	0	0	0	0	0	0	0	0	0	0	0	0	0	0	0	0	0	0
Wnt3a	Fzd6_Lrp6	0	0	0	0	0	0	0	0	0	0	0	0	0	0	0	0	0	0	0	0	0	0	0	0	0	0	0	0	0	0	0	0	0	0	0	0	0	0	0	0	0	0	0	0	0	0	0	0
Wnt3a	Fzd7_Lrp6	0	0	0	0	0	0	0	0	0	0	0	0	0	0	0	0	0	0	0	0	0	0	0	0	0	0	0	0	0	0	0	0	0	0	0	0	0	0	0	0	0	0	0	0	0	0	0	0
Wnt3a	Fzd8_Lrp6	0	0	0	0	0	0	0	0	0	0	0	0	0	0	0	0	0	0	0	0	0	0	0	0	0	0	0	0	0	0	0	0	0	0	0	0	0	0	0	0	0	0	0	0	0	0	0	0
Wnt3a	Fzd9_Lrp6	0	0	0	0	0	0	0	0	0	0	0	0	0	0	0	0	0	0	0	0	0	0	0	0	0	0	0	0	0	0	0	0	0	0	0	0	0	0	0	0	0	0	0	0	0	0	0	0
Wnt4	Fzd1_Lrp6	0	0	0	0	0	0	0	0	0	0	0	0	0	0	0	0	0	0	0	0	0	0	0	0	0	0	0	0	0	0	0	0	0	0	0	0	0	0	0	0	0	0	0	0	0	0	0	0
Wnt4	Fzd10_Lrp6	0	0	0	0	0	0	0	0	0	0	0	0	0	0	0	0	0	0	0	0	0	0	0	0	0	0	0	0	0	0	0	0	0	0	0	0	0	0	0	0	0	0	0	0	0	0	0	0
Wnt4	Fzd2_Lrp6	0	0	0	0	0	0	0	0	0	0	0	0	0	0	0	0	0	0	0	0	0	0	0	0	0	0	0	0	0	0	0	0	0	0	0	0	0	0	0	0	0	0	0	0	0	0	0	0
Wnt4	Fzd3_Lrp6	0	0	0	0	0	0	0	0	0	0	0	0	0	0	0	0	0	0	0	0	0	0	0	0	0	0	0	0	0	0	0	0	0	0	0	0	0	0	0	0	0	0	0	0	0	0	0	0
Wnt4	Fzd4_Lrp6	0	0	0	0	0	0	0	0	0	0	0	0	0	0	0	0	0	0	0	0	0	0	0	0	0	0	0	0	0	0	0	0	0	0	0	0	0	0	0	0	0	0	0	0	0	0	0	0
Wnt4	Fzd5_Lrp6	0	0	0	0	0	0	0	0	0	0	0	0	0	0	0	0	0	0	0	0	0	0	0	0	0	0	0	0	0	0	0	0	0	0	0	0	0	0	0	0	0	0	0	0	0	0	0	0
Wnt4	Fzd6_Lrp6	0	0	0	0	0	0	0	0	0	0	0	0	0	0	0	0	0	0	0	0	0	0	0	0	0	0	0	0	0	0	0	0	0	0	0	0	0	0	0	0	0	0	0	0	0	0	0	0
Wnt4	Fzd7_Lrp6	0	0	0	0	0	0	0	0	0	0	0	0	0	0	0	0	0	0	0	0	0	0	0	0	0	0	0	0	0	0	0	0	0	0	0	0	0	0	0	0	0	0	0	0	0	0	0	0
Wnt4	Fzd8_Lrp6	0	0	0	0	0	0	0	0	0	0	0	0	0	0	0	0	0	0	0	0	0	0	0	0	0	0	0	0	0	0	0	0	0	0	0	0	0	0	0	0	0	0	0	0	0	0	0	0
Wnt4	Fzd9_Lrp6	0	0	0	0	0	0	0	0	0	0	0	0	0	0	0	0	0	0	0	0	0	0	0	0	0	0	0	0	0	0	0	0	0	0	0	0	0	0	0	0	0	0	0	0	0	0	0	0
Wnt6	Fzd1_Lrp6	0	0	0	0	0	0	0	0	0	0	0	0	0	0	0	0	0	0	0	0	0	0	0	0	0	0	0	0	0	0	0	0	0	0	0	0	0	0	0	0	0	0	0	0	0	0	0	0
Wnt6	Fzd10_Lrp6	0	0	0	0	0	0	0	0	0	0	0	0	0	0	0	0	0	0	0	0	0	0	0	0	0	0	0	0	0	0	0	0	0	0	0	0	0	0	0	0	0	0	0	0	0	0	0	0
Wnt6	Fzd2_Lrp6	0	0	0	0	0	0	0	0	0	0	0	0	0	0	0	0	0	0	0	0	0	0	0	0	0	0	0	0	0	0	0	0	0	0	0	0	0	0	0	0	0	0	0	0	0	0	0	0
Wnt6	Fzd3_Lrp6	0	0	0	0	0	0	0	0	0	0	0	0	0	0	0	0	0	0	0	0	0	0	0	0	0	0	0	0	0	0	0	0	0	0	0	0	0	0	0	0	0	0	0	0	0	0	0	0
Wnt6	Fzd4_Lrp6	0	0	0	0	0	0	0	0	0	0	0	0	0	0	0	0	0	0	0	0	0	0	0	0	0	0	0	0	0	0	0	0	0	0	0	0	0	0	0	0	0	0	0	0	0	0	0	0
Wnt6	Fzd5_Lrp6	0	0	0	0	0	0	0	0	0	0	0	0	0	0	0	0	0	0	0	0	0	0	0	0	0	0	0	0	0	0	0	0	0	0	0	0	0	0	0	0	0	0	0	0	0	0	0	0
Wnt6	Fzd6_Lrp6	0	0	0	0	0	0	0	0	0	0	0	0	0	0	0	0	0	0	0	0	0	0	0	0	0	0	0	0	0	0	0	0	0	0	0	0	0	0	0	0	0	0	0	0	0	0	0	0
Wnt6	Fzd7_Lrp6	0	0	0	0	0	0	0	0	0	0	0	0	0	0	0	0	0	0	0	0	0	0	0	0	0	0	0	0	0	0	0	0	0	0	0	0	0	0	0	0	0	0	0	0	0	0	0	0
Wnt6	Fzd8_Lrp6	0	0	0	0	0	0	0	0	0	0	0	0	0	0	0	0	0	0	0	0	0	0	0	0	0	0	0	0	0	0	0	0	0	0	0	0	0	0	0	0	0	0	0	0	0	0	0	0
Wnt6	Fzd9_Lrp6	0	0	0	0	0	0	0	0	0	0	0	0	0	0	0	0	0	0	0	0	0	0	0	0	0	0	0	0	0	0	0	0	0	0	0	0	0	0	0	0	0	0	0	0	0	0	0	0
Wnt7a	Fzd1_Lrp6	0	0	0	0	0	0	0	0	0	0	0	0	0	0	0	0	0	0	0	0	0	0	0	0	0	0	0	0	0	0	0	0	0	0	0	0	0	0	0	0	0	0	0	0	0	0	0	0
Wnt7a	Fzd10_Lrp6	0	0	0	0	0	0	0	0	0	0	0	0	0	0	0	0	0	0	0	0	0	0	0	0	0	0	0	0	0	0	0	0	0	0	0	0	0	0	0	0	0	0	0	0	0	0	0	0
Wnt7a	Fzd2_Lrp6	0	0	0	0	0	0	0	0	0	0	0	0	0	0	0	0	0	0	0	0	0	0	0	0	0	0	0	0	0	0	0	0	0	0	0	0	0	0	0	0	0	0	0	0	0	0	0	0
Wnt7a	Fzd3_Lrp6	0	0	0	0	0	0	0	0	0	0	0	0	0	0	0	0	0	0	0	0	0	0	0	0	0	0	0	0	0	0	0	0	0	0	0	0	0	0	0	0	0	0	0	0	0	0	0	0
Wnt7a	Fzd4_Lrp6	0	0	0	0	0	0	0	0	0	0	0	0	0	0	0	0	0	0	0	0	0	0	0	0	0	0	0	0	0	0	0	0	0	0	0	0	0	0	0	0	0	0	0	0	0	0	0	0
Wnt7a	Fzd5_Lrp6	0	0	0	0	0	0	0	0	0	0	0	0	0	0	0	0	0	0	0	0	0	0	0	0	0	0	0	0	0	0	0	0	0	0	0	0	0	0	0	0	0	0	0	0	0	0	0	0
Wnt7a	Fzd6_Lrp6	0	0	0	0	0	0	0	0	0	0	0	0	0	0	0	0	0	0	0	0	0	0	0	0	0	0	0	0	0	0	0	0	0	0	0	0	0	0	0	0	0	0	0	0	0	0	0	0
Wnt7a	Fzd7_Lrp6	0	0	0	0	0	0	0	0	0	0	0	0	0	0	0	0	0	0	0	0	0	0	0	0	0	0	0	0	0	0	0	0	0	0	0	0	0	0	0	0	0	0	0	0	0	0	0	0
Wnt7a	Fzd8_Lrp6	0	0	0	0	0	0	0	0	0	0	0	0	0	0	0	0	0	0	0	0	0	0	0	0	0	0	0	0	0	0	0	0	0	0	0	0	0	0	0	0	0	0	0	0	0	0	0	0
Wnt7a	Fzd9_Lrp6	0	0	0	0	0	0	0	0	0	0	0	0	0	0	0	0	0	0	0	0	0	0	0	0	0	0	0	0	0	0	0	0	0	0	0	0	0	0	0	0	0	0	0	0	0	0	0	0
Wnt7b	Fzd1_Lrp6	0	0	0	0	0	0	0	0	0	0	0	0	0	0	0	0	0	0	0	0	0	0	0	0	0	0	0	0	0	0	0	0	0	0	0	0	0	0	0	0	0	0	0	0	0	0	0	0
Wnt7b	Fzd10_Lrp6	0	0	0	0	0	0	0	0	0	0	0	0	0	0	0	0	0	0	0	0	0	0	0	0	0	0	0	0	0	0	0	0	0	0	0	0	0	0	0	0	0	0	0	0	0	0	0	0
Wnt7b	Fzd2_Lrp6	0	0	0	0	0	0	0	0	0	0	0	0	0	0	0	0	0	0	0	0	0	0	0	0	0	0	0	0	0	0	0	0	0	0	0	0	0	0	0	0	0	0	0	0	0	0	0	0
Wnt7b	Fzd3_Lrp6	0	0	0	0	0	0	0	0	0	0	0	0	0	0	0	0	0	0	0	0	0	0	0	0	0	0	0	0	0	0	0	0	0	0	0	0	0	0	0	0	0	0	0	0	0	0	0	0
Wnt7b	Fzd4_Lrp6	0	0	0	0	0	0	0	0	0	0	0	0	0	0	0	0	0	0	0	0	0	0	0	0	0	0	0	0	0	0	0	0	0	0	0	0	0	0	0	0	0	0	0	0	0	0	0	0
Wnt7b	Fzd5_Lrp6	0	0	0	0	0	0	0	0	0	0	0	0	0	0	0	0	0	0	0	0	0	0	0	0	0	0	0	0	0	0	0	0	0	0	0	0	0	0	0	0	0	0	0	0	0	0	0	0
Wnt7b	Fzd6_Lrp6	0	0	0	0	0	0	0	0	0	0	0	0	0	0	0	0	0	0	0	0	0	0	0	0	0	0	0	0	0	0	0	0	0	0	0	0	0	0	0	0	0	0	0	0	0	0	0	0
Wnt7b	Fzd7_Lrp6	0	0	0	0	0	0	0	0	0	0	0	0	0	0	0	0	0	0	0	0	0	0	0	0	0	0	0	0	0	0	0	0	0	0	0	0	0	0	0	0	0	0	0	0	0	0	0	0
Wnt7b	Fzd8_Lrp6	0	0	0	0	0	0	0	0	0	0	0	0	0	0	0	0	0	0	0	0	0	0	0	0	0	0	0	0	0	0	0	0	0	0	0	0	0	0	0	0	0	0	0	0	0	0	0	0
Wnt7b	Fzd9_Lrp6	0	0	0	0	0	0	0	0	0	0	0	0	0	0	0	0	0	0	0	0	0	0	0	0	0	0	0	0	0	0	0	0	0	0	0	0	0	0	0	0	0	0	0	0	0	0	0	0
Wnt8b	Fzd1_Lrp6	0	0	0	0	0	0	0	0	0	0	0	0	0	0	0	0	0	0	0	0	0	0	0	0	0	0	0	0	0	0	0	0	0	0	0	0	0	0	0	0	0	0	0	0	0	0	0	0
Wnt8b	Fzd10_Lrp6	0	0	0	0	0	0	0	0	0	0	0	0	0	0	0	0	0	0	0	0	0	0	0	0	0	0	0	0	0	0	0	0	0	0	0	0	0	0	0	0	0	0	0	0	0	0	0	0
Wnt8b	Fzd2_Lrp6	0	0	0	0	0	0	0	0	0	0	0	0	0	0	0	0	0	0	0	0	0	0	0	0	0	0	0	0	0	0	0	0	0	0	0	0	0	0	0	0	0	0	0	0	0	0	0	0
Wnt8b	Fzd3_Lrp6	0	0	0	0	0	0	0	0	0	0	0	0	0	0	0	0	0	0	0	0	0	0	0	0	0	0	0	0	0	0	0	0	0	0	0	0	0	0	0	0	0	0	0	0	0	0	0	0
Wnt8b	Fzd4_Lrp6	0	0	0	0	0	0	0	0	0	0	0	0	0	0	0	0	0	0	0	0	0	0	0	0	0	0	0	0	0	0	0	0	0	0	0	0	0	0	0	0	0	0	0	0	0	0	0	0
Wnt8b	Fzd5_Lrp6	0	0	0	0	0	0	0	0	0	0	0	0	0	0	0	0	0	0	0	0	0	0	0	0	0	0	0	0	0	0	0	0	0	0	0	0	0	0	0	0	0	0	0	0	0	0	0	0
Wnt8b	Fzd6_Lrp6	0	0	0	0	0	0	0	0	0	0	0	0	0	0	0	0	0	0	0	0	0	0	0	0	0	0	0	0	0	0	0	0	0	0	0	0	0	0	0	0	0	0	0	0	0	0	0	0
Wnt8b	Fzd7_Lrp6	0	0	0	0	0	0	0	0	0	0	0	0	0	0	0	0	0	0	0	0	0	0	0	0	0	0	0	0	0	0	0	0	0	0	0	0	0	0	0	0	0	0	0	0	0	0	0	0
Wnt8b	Fzd8_Lrp6	0	0	0	0	0	0	0	0	0	0	0	0	0	0	0	0	0	0	0	0	0	0	0	0	0	0	0	0	0	0	0	0	0	0	0	0	0	0	0	0	0	0	0	0	0	0	0	0
Wnt8b	Fzd9_Lrp6	0	0	0	0	0	0	0	0	0	0	0	0	0	0	0	0	0	0	0	0	0	0	0	0	0	0	0	0	0	0	0	0	0	0	0	0	0	0	0	0	0	0	0	0	0	0	0	0
Wnt9a	Fzd1_Lrp6	0	0	0	0	0	0	0	0	0	0	0	0	0	0	0	0	0	0	0	0	0	0	0	0	0	0	1.5	0	0	0	0	0	0	0	0	0	0	0	0	0	0	0	0	0	0	0	0	0
Wnt9a	Fzd10_Lrp6	0	0	0	0	0	0	0	0	0	0	0	0	0	0	0	0	0	0	0	0	0	0	0	0	0	0	0	0	0	0	0	0	0	0	0	0	0	0	0	0	0	0	0	0	0	0	0	0
Wnt9a	Fzd2_Lrp6	0	0	0	0	0	0	0	0	0	0	0	0	0	0	0	0	0	0	0	0	0	0	0	0	0	0	0	0	0	0	0	0	0	0	0	0	0	0	0	0	0	0	0	0	0	0	0	0
Wnt9a	Fzd3_Lrp6	0	0	0	0	0	0	0	0	0	0	0	0	0	0	0	0	0	0	0	0	0	0	0	0	0	0	2.5	0	0	0	0	0	0	0	0	0	0	0	0	0	0	0	0	0	0	0	0	0
Wnt9a	Fzd4_Lrp6	0	0	0	0	0	0	0	0	0	0	0	0	0	0	0	0	0	0	0	0	0	0	0	0	0	0	0	0	0	0	0	0	0	0	0	0	0	0	0	0	0	0	0	0	0	0	0	0
Wnt9a	Fzd5_Lrp6	0	0	0	0	0	0	0	0	0	0	0	0	0	0	0	0	0	0	0	0	0	0	0	0	0	0	0	0	0	0	0	0	0	0	0	0	0	0	0	0	0	0	0	0	0	0	0	0
Wnt9a	Fzd6_Lrp6	0	0	0	0	0	0	0	0	0	0	0	0	0	0	0	0	0	0	0	0	0	0	0	0	0	0	0	0	0	0	0	0	0	0	0	0	0	0	0	0	0	0	0	0	0	0	0	0
Wnt9a	Fzd7_Lrp6	0	0	0	0	0	0	0	0	0	0	0	0	0	0	0	0	0	0	0	0	0	0	0	0	0	0	0	0	0	0	0	0	0	0	0	0	0	0	0	0	0	0	0	0	0	0	0	0
Wnt9a	Fzd8_Lrp6	0	0	0	0	0	0	0	0	0	0	0	0	0	0	0	0	0	0	0	0	0	0	0	0	0	0	0	0	0	0	0	0	0	0	0	0	0	0	0	0	0	0	0	0	0	0	0	0
Wnt9a	Fzd9_Lrp6	0	0	0	0	0	0	0	0	0	0	0	0	0	0	0	0	0	0	0	0	0	0	0	0	0	0	0	0	0	0	0	0	0	0	0	0	0	0	0	0	0	0	0	0	0	0	0	0
Wnt9b	Fzd1_Lrp6	0	0	0	0	0	0	0	0	0	0	0	0	0	0	0	0	0	0	0	0	0	0	0	0	0	0	0	0	0	0	0	0	0	0	0	0	0	0	0	0	0	0	0	0	0	0	0	0
Wnt9b	Fzd10_Lrp6	0	0	0	0	0	0	0	0	0	0	0	0	0	0	0	0	0	0	0	0	0	0	0	0	0	0	0	0	0	0	0	0	0	0	0	0	0	0	0	0	0	0	0	0	0	0	0	0
Wnt9b	Fzd2_Lrp6	0	0	0	0	0	0	0	0	0	0	0	0	0	0	0	0	0	0	0	0	0	0	0	0	0	0	0	0	0	0	0	0	0	0	0	0	0	0	0	0	0	0	0	0	0	0	0	0
Wnt9b	Fzd3_Lrp6	0	0	0	0	0	0	0	0	0	0	0	0	0	0	0	0	0	0	0	0	0	0	0	0	0	0	0	0	0	0	0	0	0	0	0	0	0	0	0	0	0	0	0	0	0	0	0	0
Wnt9b	Fzd4_Lrp6	0	0	0	0	0	0	0	0	0	0	0	0	0	0	0	0	0	0	0	0	0	0	0	0	0	0	0	0	0	0	0	0	0	0	0	0	0	0	0	0	0	0	0	0	0	0	0	0
Wnt9b	Fzd5_Lrp6	0	0	0	0	0	0	0	0	0	0	0	0	0	0	0	0	0	0	0	0	0	0	0	0	0	0	0	0	0	0	0	0	0	0	0	0	0	0	0	0	0	0	0	0	0	0	0	0
Wnt9b	Fzd6_Lrp6	0	0	0	0	0	0	0	0	0	0	0	0	0	0	0	0	0	0	0	0	0	0	0	0	0	0	0	0	0	0	0	0	0	0	0	0	0	0	0	0	0	0	0	0	0	0	0	0
Wnt9b	Fzd7_Lrp6	0	0	0	0	0	0	0	0	0	0	0	0	0	0	0	0	0	0	0	0	0	0	0	0	0	0	0	0	0	0	0	0	0	0	0	0	0	0	0	0	0	0	0	0	0	0	0	0
Wnt9b	Fzd8_Lrp6	0	0	0	0	0	0	0	0	0	0	0	0	0	0	0	0	0	0	0	0	0	0	0	0	0	0	0	0	0	0	0	0	0	0	0	0	0	0	0	0	0	0	0	0	0	0	0	0
Wnt9b	Fzd9_Lrp6	0	0	0	0	0	0	0	0	0	0	0	0	0	0	0	0	0	0	0	0	0	0	0	0	0	0	0	0	0	0	0	0	0	0	0	0	0	0	0	0	0	0	0	0	0	0	0	0
Wnt5a	Fzd1	0	0	0	0	0	0	0	0	0	0	0	0	0	0	0	0	0	0	0	0	0	0	0	0	0	0	0	0	0	0	0	0	0	0	0	0	0	0	0	0	0	0	0	0	0	0	0	0
Wnt5a	Fzd10	0	0	0	0	0	0	0	0	0	0	0	0	0	0	0	0	0	0	0	0	0	0	0	0	0	0	0	0	0	0	0	0	0	0	0	0	0	0	0	0	0	0	0	0	0	0	0	0
Wnt5a	Fzd2	0	0	0	0	0	0	0	0	0	0	0	0	0	0	0	0	0	0	0	0	0	0	0	0	0	0	0	0	0	0	0	0	0	0	0	0	0	0	0	0	0	0	0	0	0	0	0	0
Wnt5a	Fzd3	0	0	0	0	0	0	0	0	0	0	0	0	0	0	0	0	0	0	0	0	0	0	0	0	0	0	0	0	0	0	0	0	0	0	0	0	0	0	0	0	0	0	0	0	0	0	0	0
Wnt5a	Fzd4	0	0	0	0	0	0	0	0	0	0	0	0	0	0	0	0	0	0	0	0	0	0	0	0	0	0	0	0	0	0	0	0	0	0	0	0	0	0	0	0	0	0	0	0	0	0	0	0
Wnt5a	Fzd5	0	0	0	0	0	0	0	0	0	0	0	0	0	0	0	0	0	0	0	0	0	0	0	0	0	0	0	0	0	0	0	0	0	0	0	0	0	0	0	0	0	0	0	0	0	0	0	0
Wnt5a	Fzd6	0	0	0	0	0	0	0	0	0	0	0	0	0	0	0	0	0	0	0	0	0	0	0	0	0	0	0	0	0	0	0	0	0	0	0	0	0	0	0	0	0	0	0	0	0	0	0	0
Wnt5a	Fzd7	0	0	0	0	0	0	0	0	0	0	0	0	0	0	0	0	0	0	0	0	0	0	0	0	0	0	0	0	0	0	0	0	0	0	0	0	0	0	0	0	0	0	0	0	0	0	0	0
Wnt5a	Fzd8	0	0	0	0	0	0	0	0	0	0	0	0	0	0	0	0	0	0	0	0	0	0	0	0	0	0	0	0	0	0	0	0	0	0	0	0	0	0	0	0	0	0	0	0	0	0	0	0
Wnt5a	Fzd9	0	0	0	0	0	0	0	0	0	0	0	0	0	0	0	0	0	0	0	0	0	0	0	0	0	0	0	0	0	0	0	0	0	0	0	0	0	0	0	0	0	0	0	0	0	0	0	0
Wnt5a	Mcam	0	0	0	0	0	0	0	0	0	0	0	0	0	0	0	0	0	0	0	0	0	0	0	0	0	0	0	0	0	0	0	0	0	0	0	0	0	0	0	0	0	0	0	0	0	0	0	0
Wnt5b	Fzd1	0	0	0	0	0	0	0	0	0	0	0	0	0	0	0	0	0	0	0	0	0	0	0	0	0	0	0	0	0	0	0	0	0	0	0	0	0	0	0	0	0	0	0	0	0	0	0	0
Wnt5b	Fzd10	0	0	0	0	0	0	0	0	0	0	0	0	0	0	0	0	0	0	0	0	0	0	0	0	0	0	0	0	0	0	0	0	0	0	0	0	0	0	0	0	0	0	0	0	0	0	0	0
Wnt5b	Fzd2	0	0	0	0	0	0	0	0	0	0	0	0	0	0	0	0	0	0	0	0	0	0	0	0	0	0	0	0	0	0	0	0	0	0	0	0	0	0	0	0	0	0	0	0	0	0	0	0
Wnt5b	Fzd3	0	0	0	0	0	0	0	0	0	0	0	0	0	0	0	0	0	0	0	0	0	0	0	0	0	0	4	0	0	0	0	0	0	0	0	0	0	0	0	0	0	0	0	0	0	0	0	0
Wnt5b	Fzd4	0	0	0	0	0	0	0	0	0	0	0	0	0	0	0	0	0	0	0	0	0	0	0	0	0	0	0	0	0	0	0	0	0	0	0	0	0	0	0	0	0	0	0	0	0	0	0	0
Wnt5b	Fzd5	0	0	0	0	0	0	0	0	0	0	0	0	0	0	0	0	0	0	0	0	0	0	0	0	0	0	0	0	0	0	0	0	0	0	0	0	0	0	0	0	0	0	0	0	0	0	0	0
Wnt5b	Fzd6	0	0	0	0	0	0	0	0	0	0	0	0	0	0	0	0	0	0	0	0	0	0	0	0	0	0	0	0	0	0	0	0	0	0	0	0	0	0	0	0	0	0	0	0	0	0	0	0
Wnt5b	Fzd7	0	0	0	0	0	0	0	0	0	0	0	0	0	0	0	0	0	0	0	0	0	0	0	0	0	0	0	0	0	0	0	0	0	0	0	0	0	0	0	0	0	0	0	0	0	0	0	0
Wnt5b	Fzd8	0	0	0	0	0	0	0	0	0	0	0	0	0	0	0	0	0	0	0	0	0	0	0	0	0	0	0	0	0	0	0	0	0	0	0	0	0	0	0	0	0	0	0	0	0	0	0	0
Wnt5b	Fzd9	0	0	0	0	0	0	0	0	0	0	0	0	0	0	0	0	0	0	0	0	0	0	0	0	0	0	0	0	0	0	0	0	0	0	0	0	0	0	0	0	0	0	0	0	0	0	0	0
Wnt11	Fzd1	0	0	0	0	0	0	0	0	0	0	0	0	0	0	0	0	0	0	0	0	0	0	0	0	0	0	0	0	0	0	0	0	0	0	0	0	0	0	0	0	0	0	0	0	0	0	0	0
Wnt11	Fzd10	0	0	0	0	0	0	0	0	0	0	0	0	0	0	0	0	0	0	0	0	0	0	0	0	0	0	0	0	0	0	0	0	0	0	0	0	0	0	0	0	0	0	0	0	0	0	0	0
Wnt11	Fzd2	0	0	0	0	0	0	0	0	0	0	0	0	0	0	0	0	0	0	0	0	0	0	0	0	0	0	0	0	0	0	0	0	0	0	0	0	0	0	0	0	0	0	0	0	0	0	0	0
Wnt11	Fzd3	0	0	0	0	0	0	0	0	0	0	0	0	0	0	0	0	0	0	0	0	0	0	0	0	0	0	0	0	0	0	0	0	0	0	0	0	0	0	0	0	0	0	0	0	0	0	0	0
Wnt11	Fzd4	0	0	0	0	0	0	0	0	0	0	0	0	0	0	0	0	0	0	0	0	0	0	0	0	0	0	0	0	0	0	0	0	0	0	0	0	0	0	0	0	0	0	0	0	0	0	0	0
Wnt11	Fzd5	0	0	0	0	0	0	0	0	0	0	0	0	0	0	0	0	0	0	0	0	0	0	0	0	0	0	0	0	0	0	0	0	0	0	0	0	0	0	0	0	0	0	0	0	0	0	0	0
Wnt11	Fzd6	0	0	0	0	0	0	0	0	0	0	0	0	0	0	0	0	0	0	0	0	0	0	0	0	0	0	0	0	0	0	0	0	0	0	0	0	0	0	0	0	0	0	0	0	0	0	0	0
Wnt11	Fzd7	0	0	0	0	0	0	0	0	0	0	0	0	0	0	0	0	0	0	0	0	0	0	0	0	0	0	0	0	0	0	0	0	0	0	0	0	0	0	0	0	0	0	0	0	0	0	0	0
Wnt11	Fzd8	0	0	0	0	0	0	0	0	0	0	0	0	0	0	0	0	0	0	0	0	0	0	0	0	0	0	0	0	0	0	0	0	0	0	0	0	0	0	0	0	0	0	0	0	0	0	0	0
Wnt11	Fzd9	0	0	0	0	0	0	0	0	0	0	0	0	0	0	0	0	0	0	0	0	0	0	0	0	0	0	0	0	0	0	0	0	0	0	0	0	0	0	0	0	0	0	0	0	0	0	0	0
Egf	Egfr	0	0	0	0	0	0	0	0	0	0	0	0	0	0	0	0	0	0	0	0	0	0	0	0	0	0	0	0	0	0	0	0	0	0	0	0	0	0	0	0	0	0	0	0	0	0	0	0
Egf	Egfr_Erbb2	0	0	0	0	0	0	0	0	0	0	0	0	0	0	0	0	0	0	0	0	0	0	0	0	0	0	0	0	0	0	0	0	0	0	0	0	0	0	0	0	0	0	0	0	0	0	0	0
Tgfa	Egfr	0	0	0	0	0	0	0	0	0	0	0	0	0	0	0	0	0	0	0	0	0	0	0	0	0	0	0	0	0	0	0	0	0	0	0	0	0	0	0	0	0	0	0	0	0	0	0	0
Tgfa	Egfr_Erbb2	0	0	0	0	0	0	0	0	0	0	0	0	0	0	0	0	0	0	0	0	0	0	0	0	0	0	0	0	0	0	0	0	0	0	0	0	0	0	0	0	0	0	0	0	0	0	0	0
Areg	Egfr	0	0	0	0	0	0	0	0	0	0	0	0	0	0	0	0	0	0	0	0	0	0	0	0	0	0	0	0	0	0	0	0	0	0	0	0	0	0	0	0	0	0	0	0	0	0	0	0
Areg	Egfr_Erbb2	0	0	0	0	0	0	0	0	0	0	0	0	0	0	0	0	0	0	0	0	0	0	0	0	0	0	0	0	0	0	0	0	0	0	0	0	0	0	0	0	0	0	0	0	0	0	0	0
Btc	Egfr	0	0	0	0	0	0	0	0	0	0	0	0	0	0	0	0	0	0	0	0	0	0	0	0	0	0	0	0	0	0	0	0	0	0	0	0	0	0	0	0	0	0	0	0	0	0	0	0
Btc	Egfr_Erbb2	0	0	0	0	0	0	0	0	0	0	0	0	0	0	0	0	0	0	0	0	0	0	0	0	0	0	0	0	0	0	0	0	0	0	0	0	0	0	0	0	0	0	0	0	0	0	0	0
Btc	Erbb4	3	0	0	0	0	0	0	0	0	0	0	0	0	0	0	0	0	0	0	0	0	0	0	0	0	0	0	0	0	0	0	0	0	0	0	0	0	0	0	0	0	0	0	0	0	0	0	0
Btc	Erbb2_Erbb4	2.5	0	0	0	0	0	0	0	0	0	0	0	0	0	0	0	0	0	0	0	0	0	0	0	0	0	0	0	0	0	0	0	0	0	0	0	0	0	0	0	0	0	0	0	0	0	0	0
Hbegf	Egfr	0	0	0	0	0	0	0	0	0	0	0	0	0	0	0	0	0	0	0	0	0	0	0	0	0	0	0	0	0	0	0	0	0	0	0	0	0	0	0	0	0	0	0	0	0	0	0	0
Hbegf	Egfr_Erbb2	0	0	0	0	0	0	0	0	0	0	0	0	0	0	0	0	0	0	0	0	0	0	0	0	0	0	0	0	0	0	0	0	0	0	0	0	0	0	0	0	0	0	0	0	0	0	0	0
Hbegf	Erbb4	6	0	0	0	0	0	0	0	0	0	0	0	0	0	0	0	0	0	0	0	0	0	0	0	9	0	0	0	0	0	0	0	0	0	0	0	0	0	0	0	0	0	0	0	0	0	0	0
Hbegf	Erbb2_Erbb4	4.5	0	0	0	0	0	0	0	0	0	0	0	0	0	0	0	0	0	0	0	0	0	0	0	8	0	0	0	0	0	0	0	0	0	0	0	0	0	0	0	0	0	0	0	0	0	0	0
Ereg	Egfr	0	0	0	0	0	0	0	0	0	0	0	0	0	0	0	0	0	0	0	0	0	0	0	0	0	0	0	0	0	0	0	0	0	0	0	0	0	0	0	0	0	0	0	0	0	0	0	0
Ereg	Egfr_Erbb2	0	0	0	0	0	0	0	0	0	0	0	0	0	0	0	0	0	0	0	0	0	0	0	0	0	0	0	0	0	0	0	0	0	0	0	0	0	0	0	0	0	0	0	0	0	0	0	0
Ereg	Erbb4	10	0	0	0	0	0	0	0	0	0	0	0	0	0	0	0	0	0	0	0	0	0	0	0	14	0	0	0	0	0	0	0	0	0	0	0	0	0	0	0	0	0	0	0	0	0	0	0
Ereg	Erbb2_Erbb4	8	0	0	0	0	0	0	0	0	0	0	0	0	0	0	0	0	0	0	0	0	0	0	0	11	0	0	0	0	0	0	0	0	0	0	0	0	0	0	0	0	0	0	0	0	0	0	0
Nrg1	Erbb3	13	0	0	0	0	0	0	0	0	0	0	0	0	0	0	0	0	0	0	0	0	0	0	0	0	0	0	0	0	0	0	0	0	0	0	0	0	0	0	0	0	0	0	0	0	0	0	0
Nrg1	Erbb2_Erbb3	14	0	0	0	0	0	0	0	0	0	0	0	0	0	0	0	0	0	0	0	0	0	0	0	0	0	0	0	0	0	0	0	0	0	0	0	0	0	0	0	0	0	0	0	0	0	0	0
Nrg1	Erbb4	25	0	0	0	0	0	0	0	0	0	0	0	0	0	0	0	0	0	0	0	0	0	0	0	6	0	0	0	0	0	0	0	0	0	0	0	0	0	0	0	0	0	0	0	0	0	0	0
Nrg1	Erbb2_Erbb4	21	0	0	0	0	0	0	0	0	0	0	0	0	0	0	0	0	0	0	0	0	0	0	0	4.5	0	0	0	0	0	0	0	0	0	0	0	0	0	0	0	0	0	0	0	0	0	0	0
Nrg2	Erbb3	0	0	0	0	0	0	0	0	0	0	0	0	0	0	0	0	0	0	0	0	0	0	0	0	0	0	0	0	0	0	0	0	0	0	0	0	0	0	0	0	0	0	0	0	0	0	0	0
Nrg2	Erbb2_Erbb3	0	0	0	0	0	0	0	0	0	0	0	0	0	0	0	0	0	0	0	0	0	0	0	0	0	0	0	0	0	0	0	0	0	0	0	0	0	0	0	0	0	0	0	0	0	0	0	0
Nrg2	Erbb4	0	0	0	0	0	0	0	0	0	0	0	0	0	0	0	0	0	0	0	0	0	0	0	0	0	0	0	0	0	0	0	0	0	0	0	0	0	0	0	0	0	0	0	0	0	0	0	0
Nrg2	Erbb2_Erbb4	0	0	0	0	0	0	0	0	0	0	0	0	0	0	0	0	0	0	0	0	0	0	0	0	0	0	0	0	0	0	0	0	0	0	0	0	0	0	0	0	0	0	0	0	0	0	0	0
Nrg3	Erbb4	0	0	0	0	0	0	0	0	0	0	0	0	0	0	0	0	0	0	0	0	0	0	0	0	2	0	0	0	0	0	0	0	0	0	0	0	0	0	0	0	0	0	0	0	0	0	0	0
Nrg3	Erbb2_Erbb4	0	0	0	0	0	0	0	0	0	0	0	0	0	0	0	0	0	0	0	0	0	0	0	0	1.5	0	0	0	0	0	0	0	0	0	0	0	0	0	0	0	0	0	0	0	0	0	0	0
Nrg4	Erbb4	0	0	0	0	0	0	0	0	0	0	0	0	0	0	0	0	0	0	0	0	0	0	0	0	0	0	0	0	0	0	0	0	0	0	0	0	0	0	0	0	0	0	0	0	0	0	0	0
Nrg4	Erbb2_Erbb4	0	0	0	0	0	0	0	0	0	0	0	0	0	0	0	0	0	0	0	0	0	0	0	0	0	0	0	0	0	0	0	0	0	0	0	0	0	0	0	0	0	0	0	0	0	0	0	0
Nrg1	Itgav_Itgb3	28.5	5	18	0	0	7.5	0	0	0	0	0	0	1.5	0	1.5	0	0	0	0	0	0	0	0	0	13.5	0	8	0	0	1.5	0	0	0	0	0	0	0	0	0	0	0	0	0	0	0	0	0	0
Fgf1	Fgfr1	0	0	0	0	0	0	0	0	0	0	0	0	0	0	0	0	0	0	0	0	0	0	0	0	0	0	0	0	0	0	0	0	0	0	0	0	0	0	0	0	0	0	0	0	0	0	0	0
Fgf1	Fgfr2	9	3	12	0	0	0	0	0	0	0	0	0	0	0	0	0	0	0	0	0	0	0	0	0	9	3	4	0	0	2	0	0	0	0	0	0	0	0	0	0	0	0	0	0	0	0	0	0
Fgf1	Fgfr3	0	0	0	0	0	0	0	0	0	0	0	0	0	0	0	0	0	0	0	0	0	0	0	0	0	0	0	0	0	0	0	0	0	0	0	0	0	0	0	0	0	0	0	0	0	0	0	0
Fgf1	Fgfr4	0	0	0	0	0	0	0	4	0	0	0	0	0	0	0	0	0	0	0	0	0	0	0	0	0	0	0	0	0	0	0	0	0	0	0	0	0	0	0	0	0	0	0	0	0	0	0	0
Fgf2	Fgfr1	0	0	0	0	0	0	0	0	0	0	0	0	0	0	0	0	0	0	0	0	0	0	0	0	0	0	0	0	0	0	0	0	0	0	0	0	0	0	0	0	0	0	0	0	0	0	0	0
Fgf2	Fgfr2	0	0	0	0	0	0	0	0	0	0	0	0	0	0	0	0	0	0	0	0	0	0	0	0	0	0	0	0	0	0	0	0	0	0	0	0	0	0	0	0	0	0	0	0	0	0	0	0
Fgf2	Fgfr3	0	0	0	0	0	0	0	0	0	0	0	0	0	0	0	0	0	0	0	0	0	0	0	0	0	0	0	0	0	0	0	0	0	0	0	0	0	0	0	0	0	0	0	0	0	0	0	0
Fgf2	Fgfr4	0	0	0	0	0	0	0	0	0	0	0	0	0	0	0	0	0	0	0	0	0	0	0	0	0	0	0	0	0	0	0	0	0	0	0	0	0	0	0	0	0	0	0	0	0	0	0	0
Fgf4	Fgfr1	0	0	0	0	0	0	0	0	0	0	0	0	0	0	0	0	0	0	0	0	0	0	0	0	0	0	0	0	0	0	0	0	0	0	0	0	0	0	0	0	0	0	0	0	0	0	0	0
Fgf4	Fgfr2	0	0	0	0	0	0	0	0	0	0	0	0	0	0	0	0	0	0	0	0	0	0	0	0	0	0	0	0	0	0	0	0	0	0	0	0	0	0	0	0	0	0	0	0	0	0	0	0
Fgf4	Fgfr3	0	0	0	0	0	0	0	0	0	0	0	0	0	0	0	0	0	0	0	0	0	0	0	0	0	0	0	0	0	0	0	0	0	0	0	0	0	0	0	0	0	0	0	0	0	0	0	0
Fgf4	Fgfr4	0	0	0	0	0	0	0	0	0	0	0	0	0	0	0	0	0	0	0	0	0	0	0	0	0	0	0	0	0	0	0	0	0	0	0	0	0	0	0	0	0	0	0	0	0	0	0	0
Fgf5	Fgfr1	0	0	0	0	0	0	0	0	0	0	0	0	0	0	0	0	0	0	0	0	0	0	0	0	0	0	0	0	0	0	0	0	0	0	0	0	0	0	0	0	0	0	0	0	0	0	0	0
Fgf5	Fgfr2	0	0	0	0	0	0	0	0	0	0	0	0	0	0	0	0	0	0	0	0	0	0	0	0	0	0	0	0	0	0	0	0	0	0	0	0	0	0	0	0	0	0	0	0	0	0	0	0
Fgf5	Fgfr3	0	0	0	0	0	0	0	0	0	0	0	0	0	0	0	0	0	0	0	0	0	0	0	0	0	0	0	0	0	0	0	0	0	0	0	0	0	0	0	0	0	0	0	0	0	0	0	0
Fgf5	Fgfr4	0	0	0	0	0	0	0	0	0	0	0	0	0	0	0	0	0	0	0	0	0	0	0	0	0	0	0	0	0	0	0	0	0	0	0	0	0	0	0	0	0	0	0	0	0	0	0	0
Fgf7	Fgfr1	17	15	0	0	0	0	0	0	0	0	3	0	4	4	0	0	0	0	0	0	0	0	0	0	14	11	0	0	0	0	0	0	0	0	0	0	0	0	0	0	0	0	0	0	0	0	0	0
Fgf7	Fgfr2	170	17	52	4	0	4	4	6	0	0	0	0	46	0	11	2	0	0	2	0	0	0	0	0	162	10	30	0	0	3	7	4	0	0	0	0	0	0	0	0	0	0	0	0	0	0	0	0
Fgf10	Fgfr1	8	4	0	0	0	0	0	0	0	0	0	0	0	0	0	0	0	0	0	0	0	0	0	0	0	0	0	0	0	0	0	0	0	0	0	0	0	0	0	0	0	0	0	0	0	0	0	0
Fgf10	Fgfr2	75	9	22	0	0	2	4	0	0	0	0	0	0	0	0	0	0	0	0	0	0	0	0	0	0	5	5	0	0	0	0	0	0	0	0	0	0	0	0	0	0	0	0	0	0	0	0	0
Fgf22	Fgfr2	0	0	0	0	0	0	0	0	0	0	0	0	0	0	0	0	0	0	0	0	0	0	0	0	0	0	0	0	0	0	0	0	0	0	0	0	0	0	0	0	0	0	0	0	0	0	0	0
Fgf17	Fgfr1	0	0	0	0	0	0	0	0	0	0	0	0	0	0	0	0	0	0	0	0	0	0	0	0	0	0	0	0	0	0	0	0	0	0	0	0	0	0	0	0	0	0	0	0	0	0	0	0
Fgf17	Fgfr2	0	0	0	0	0	0	0	0	0	0	0	0	0	0	0	0	0	0	0	0	0	0	0	0	0	0	0	0	0	0	0	0	0	0	0	0	0	0	0	0	0	0	0	0	0	0	0	0
Fgf17	Fgfr3	0	0	0	0	0	0	0	0	0	0	0	0	0	0	0	0	0	0	0	0	0	0	0	0	0	0	0	0	0	0	0	0	0	0	0	0	0	0	0	0	0	0	0	0	0	0	0	0
Fgf17	Fgfr4	0	0	0	0	0	0	0	0	0	0	0	0	0	0	0	0	0	0	0	0	0	0	0	0	0	0	0	0	0	0	0	0	0	0	0	0	0	0	0	0	0	0	0	0	0	0	0	0
Fgf18	Fgfr1	0	0	0	0	0	0	0	0	0	0	0	0	0	0	0	0	0	0	0	0	0	0	0	0	0	0	0	0	0	0	0	0	0	0	0	0	0	0	0	0	0	0	0	0	0	0	0	0
Fgf18	Fgfr2	0	0	0	0	0	0	0	0	0	0	0	0	0	0	0	0	0	0	0	0	0	0	0	0	0	0	0	0	0	0	0	0	0	0	0	0	0	0	0	0	0	0	0	0	0	0	0	0
Fgf18	Fgfr3	0	0	0	0	0	0	0	0	0	0	0	0	0	0	0	0	0	0	0	0	0	0	0	0	0	0	0	0	0	0	0	0	0	0	0	0	0	0	0	0	0	0	0	0	0	0	0	0
Fgf18	Fgfr4	0	0	0	0	0	0	0	0	0	0	0	0	0	0	0	0	0	0	0	0	0	0	0	0	0	0	0	0	0	0	0	0	0	0	0	0	0	0	0	0	0	0	0	0	0	0	0	0
Fgf9	Fgfr1	0	0	0	0	0	0	0	0	0	0	0	0	0	0	0	0	0	0	0	0	0	0	0	0	0	0	0	0	0	0	0	0	0	0	0	0	0	0	0	0	0	0	0	0	0	0	0	0
Fgf9	Fgfr2	0	0	0	0	0	0	0	0	0	0	0	0	0	0	0	0	0	0	0	0	0	0	0	0	0	0	0	0	0	0	0	0	0	0	0	0	0	0	0	0	0	0	0	0	0	0	0	0
Fgf9	Fgfr3	0	0	0	0	0	0	0	0	0	0	0	0	0	0	0	0	0	0	0	0	0	0	0	0	0	0	0	0	0	0	0	0	0	0	0	0	0	0	0	0	0	0	0	0	0	0	0	0
Fgf9	Fgfr4	0	0	0	0	0	0	0	0	0	0	0	0	0	0	0	0	0	0	0	0	0	0	0	0	0	0	0	0	0	0	0	0	0	0	0	0	0	0	0	0	0	0	0	0	0	0	0	0
Fgf20	Fgfr1	0	0	0	0	0	0	0	0	0	0	0	0	0	0	0	0	0	0	0	0	0	0	0	0	0	0	0	0	0	0	0	0	0	0	0	0	0	0	0	0	0	0	0	0	0	0	0	0
Fgf20	Fgfr2	0	0	0	0	0	0	0	0	0	0	0	0	13	0	12	0	0	0	0	0	0	0	0	0	0	0	0	0	0	0	0	0	0	0	0	0	0	0	0	0	0	0	0	0	0	0	0	0
Fgf20	Fgfr3	0	0	0	0	0	0	0	0	0	0	0	0	0	0	0	0	0	0	0	0	0	0	0	0	0	0	0	0	0	0	0	0	0	0	0	0	0	0	0	0	0	0	0	0	0	0	0	0
Fgf20	Fgfr4	0	0	0	0	0	0	0	0	0	0	0	0	0	0	0	0	0	0	0	5	0	0	0	0	0	0	0	0	0	0	0	0	0	0	0	0	0	0	0	0	0	0	0	0	0	0	0	0
Fgf16	Fgfr1	0	0	0	0	0	0	0	0	0	0	0	0	0	0	0	0	0	0	0	0	0	0	0	0	0	0	0	0	0	0	0	0	0	0	0	0	0	0	0	0	0	0	0	0	0	0	0	0
Fgf16	Fgfr2	0	0	0	0	0	0	0	0	0	0	0	0	0	0	0	0	0	0	0	0	0	0	0	0	0	0	0	0	0	0	0	0	0	0	0	0	0	0	0	0	0	0	0	0	0	0	0	0
Fgf16	Fgfr3	0	0	0	0	0	0	0	0	0	0	0	0	0	0	0	0	0	0	0	0	0	0	0	0	0	0	0	0	0	0	0	0	0	0	0	0	0	0	0	0	0	0	0	0	0	0	0	0
Fgf16	Fgfr4	0	0	0	0	0	0	0	0	0	0	0	0	0	0	0	0	0	0	0	0	0	0	0	0	0	0	0	0	0	0	0	0	0	0	0	0	0	0	0	0	0	0	0	0	0	0	0	0
Fgf21	Fgfr1	0	0	0	0	0	0	0	0	0	0	0	0	0	0	0	0	0	0	0	0	0	0	0	0	0	0	0	0	0	0	0	0	0	0	0	0	0	0	0	0	0	0	0	0	0	0	0	0
Fgf21	Fgfr3	0	0	0	0	0	0	0	0	0	0	0	0	0	0	0	0	0	0	0	0	0	0	0	0	0	0	0	0	0	0	0	0	0	0	0	0	0	0	0	0	0	0	0	0	0	0	0	0
Fgf23	Fgfr1	0	0	0	0	0	0	0	0	0	0	0	0	0	0	0	0	0	0	0	0	0	0	0	0	0	0	0	0	0	0	0	0	0	0	0	0	0	0	0	0	0	0	0	0	0	0	0	0
Fgf23	Fgfr3	0	0	0	0	0	0	0	0	0	0	0	0	0	0	0	0	0	0	0	0	0	0	0	0	0	0	0	0	0	0	0	0	0	0	0	0	0	0	0	0	0	0	0	0	0	0	0	0
Fgf23	Fgfr4	0	0	0	0	0	0	0	0	0	0	0	0	0	0	0	0	0	0	0	0	0	0	0	0	0	0	0	0	0	0	0	0	0	0	0	0	0	0	0	0	0	0	0	0	0	0	0	0
Pdgfa	Pdgfra	0	0	0	0	0	0	0	0	0	0	0	0	0	0	0	0	0	0	0	0	0	0	0	0	5	0	0	0	0	0	0	0	0	0	0	0	0	0	0	0	0	0	0	0	0	0	0	0
Pdgfa	Pdgfrb	8	0	0	0	0	0	0	0	0	0	0	0	0	0	0	0	0	0	0	0	0	0	0	0	10	0	0	0	0	0	0	0	0	0	0	0	0	0	0	0	0	0	0	0	0	0	0	0
Pdgfb	Pdgfra	0	0	0	0	0	0	0	0	0	0	0	0	0	0	0	0	0	0	0	0	0	0	0	0	0	0	0	0	0	0	0	0	0	0	0	0	0	0	0	0	0	0	0	0	0	0	0	0
Pdgfb	Pdgfrb	0	0	0	0	0	0	0	0	0	0	0	0	0	0	0	0	0	0	0	0	0	0	0	0	0	0	0	0	0	0	0	0	0	0	0	0	0	0	0	0	0	0	0	0	0	0	0	0
Pdgfc	Pdgfra	0	0	0	0	0	0	0	0	0	0	0	0	0	0	0	0	0	0	0	0	0	0	0	0	0	0	0	0	0	0	0	0	0	0	0	0	0	0	0	0	0	0	0	0	0	0	0	0
Pdgfd	Pdgfrb	4	0	0	0	0	0	0	0	0	0	0	0	0	0	0	0	0	0	0	0	0	0	0	0	0	0	0	0	0	0	0	0	0	0	0	0	0	0	0	0	0	0	0	0	0	0	0	0
Igf1	Igf1r	0	0	0	0	0	0	0	0	0	0	0	0	13	0	0	0	0	0	0	0	0	0	0	0	0	0	0	0	0	0	0	0	0	0	0	0	0	0	0	0	0	0	0	0	0	0	0	0
Igf2	Igf1r	0	0	0	0	0	0	0	0	0	0	0	0	0	0	0	0	0	0	0	0	0	0	0	0	0	0	0	0	0	0	0	0	0	0	0	0	0	0	0	0	0	0	0	0	0	0	0	0
Igf2	Igf2r	0	0	0	0	0	0	0	0	0	0	0	0	0	0	0	0	0	0	0	0	0	0	0	0	0	0	0	0	0	0	0	0	0	0	0	0	0	0	0	0	0	0	0	0	0	0	0	0
Igf1	Itgav_Itgb3	0	0	0	0	0	0	0	0	0	0	0	0	3.5	0	3.5	0	0	0	0	0	0	0	0	0	0	0	0	0	0	0	0	0	0	0	0	0	0	0	0	0	0	0	0	0	0	0	0	0
Igf1	Itga6_Itgb4	0	0	0	0	0	0	0	0	0	0	0	0	7.5	0	3	0	0	0	0	0	0	0	0	0	0	0	0	0	0	0	0	0	0	0	0	0	0	0	0	0	0	0	0	0	0	0	0	0
Igf2	Itgav_Itgb3	0	0	0	0	0	0	0	0	0	0	0	0	0	0	0	0	0	0	0	0	0	0	0	0	0	0	0	0	0	0	0	0	0	0	0	0	0	0	0	0	0	0	0	0	0	0	0	0
Igf2	Itga6_Itgb4	0	0	0	0	0	0	0	0	0	0	0	0	0	0	0	0	0	0	0	0	0	0	0	0	0	0	0	0	0	0	0	0	0	0	0	0	0	0	0	0	0	0	0	0	0	0	0	0
Apln	Aplnr	0	0	0	0	0	0	0	0	0	0	0	0	0	0	0	0	0	0	0	0	0	0	0	0	0	0	0	0	0	0	0	0	0	0	0	0	0	0	0	0	0	0	0	0	0	0	0	0
Dhh	Ptch1	0	0	0	0	0	0	0	0	0	0	0	0	0	0	0	0	0	0	0	0	0	0	0	0	0	0	0	0	0	0	0	0	0	0	0	0	0	0	0	0	0	0	0	0	0	0	0	0
Ihh	Ptch1	0	0	0	0	0	0	0	0	0	0	0	0	0	0	0	0	0	0	0	0	0	0	0	0	0	0	0	0	0	0	0	0	0	0	0	0	0	0	0	0	0	0	0	0	0	0	0	0
Shh	Ptch1	0	0	0	0	0	0	0	0	0	0	0	0	0	0	0	0	0	0	0	0	0	0	0	0	0	0	0	0	0	0	0	0	0	0	0	0	0	0	0	0	0	0	0	0	0	0	0	0
Dhh	Ptch2	0	0	0	0	0	0	0	0	0	0	0	0	0	0	0	0	0	0	0	0	0	0	0	0	0	0	0	0	0	0	0	0	0	0	0	0	0	0	0	0	0	0	0	0	0	0	0	0
Ihh	Ptch2	0	0	0	0	0	0	0	0	0	0	0	0	0	0	0	0	0	0	0	0	0	0	0	0	0	0	0	0	0	0	0	0	0	0	0	0	0	0	0	0	0	0	0	0	0	0	0	0
Shh	Ptch2	0	0	0	0	0	0	0	0	0	0	0	0	0	0	0	0	0	0	0	0	0	0	0	0	0	0	0	0	0	0	0	0	0	0	0	0	0	0	0	0	0	0	0	0	0	0	0	0
Ccl5	Ccr1	200	0	15	0	0	0	0	6	0	2	0	0	14	0	3	0	0	0	0	0	0	4	0	0	108	0	38	0	0	0	0	2	0	3	0	0	0	0	0	0	0	0	0	0	0	0	0	0
Ccl3	Ccr1	4005	119	348	0	0	0	0	48	0	67	0	0	21	0	23	0	0	0	0	0	0	3	0	0	326	3	47	0	0	0	0	0	0	4	0	0	15	0	0	0	0	0	0	0	0	0	0	0
Ccl8	Ccr1	741	0	165	0	0	0	0	2	0	10	0	0	23	3	11	0	0	0	0	0	0	0	0	0	264	0	106	0	0	0	0	0	0	18	0	0	0	0	0	0	0	0	0	0	0	0	0	0
Ccl9	Ccr1	303	0	80	0	0	0	0	2	0	4	0	0	5	0	3	0	0	0	0	0	0	0	0	0	100	7	47	0	0	0	0	3	0	2	0	0	0	0	0	0	0	0	0	0	0	0	0	0
Ccl6	Ccr1	2603	45	425	0	0	0	0	24	0	61	0	0	31	3	10	0	0	0	0	0	0	5	0	0	421	24	99	0	0	0	0	2	0	6	0	0	2	0	0	0	0	0	0	0	0	0	0	0
Ccl7	Ccr1	213	0	52	0	0	0	0	8	0	7	0	0	35	0	8	0	0	0	0	0	0	2	0	0	140	3	23	0	0	0	0	2	0	0	0	0	0	0	0	0	0	0	0	0	0	0	0	0
Ccl8	Ccr2	37	34	0	0	0	0	0	0	0	0	0	0	0	0	0	0	0	0	0	0	0	0	0	0	8	15	0	0	0	0	0	0	0	0	0	0	0	0	0	0	0	0	0	0	0	0	0	0
Ccl6	Ccr2	90	85	0	0	0	0	0	0	0	0	0	0	0	0	0	0	0	0	0	0	0	0	0	0	18	20	0	0	0	0	0	0	0	0	0	0	0	0	0	0	0	0	0	0	0	0	0	0
Ccl7	Ccr2	11	6	0	0	0	0	0	0	0	0	0	0	2	2	0	0	0	0	0	0	0	0	0	0	6	4	0	0	0	0	0	0	0	0	0	0	0	0	0	0	0	0	0	0	0	0	0	0
Ccl2	Ccr2	231	185	0	0	0	0	0	0	0	0	0	0	12	10	0	0	0	0	0	0	0	0	0	0	184	131	0	0	0	0	0	0	0	0	0	0	0	0	0	0	0	0	0	0	0	0	0	0
Ccl12	Ccr2	2	6	0	0	0	0	0	0	0	0	0	0	0	0	0	0	0	0	0	0	0	0	0	0	0	2	0	0	0	0	0	0	0	0	0	0	0	0	0	0	0	0	0	0	0	0	0	0
Ccl27a	Ccr2	0	0	0	0	0	0	0	0	0	0	0	0	0	0	0	0	0	0	0	0	0	0	0	0	0	0	0	0	0	0	0	0	0	0	0	0	0	0	0	0	0	0	0	0	0	0	0	0
Ccl5	Ccr3	0	0	0	0	0	0	0	0	0	0	0	0	0	0	0	0	0	0	0	0	0	0	0	0	0	0	0	0	0	0	0	0	0	0	0	0	0	0	0	0	0	0	0	0	0	0	0	0
Ccl6	Ccr3	0	0	0	0	0	0	0	0	0	0	0	0	0	0	0	0	0	0	0	0	0	0	0	0	0	0	0	0	0	0	0	0	0	0	0	0	0	0	0	0	0	0	0	0	0	0	0	0
Ccl7	Ccr3	0	0	0	0	0	0	0	0	0	0	0	0	0	0	0	0	0	0	0	0	0	0	0	0	0	0	0	0	0	0	0	0	0	0	0	0	0	0	0	0	0	0	0	0	0	0	0	0
Ccl11	Ccr3	0	0	0	0	0	0	0	0	0	0	0	0	0	0	0	0	0	0	0	0	0	0	0	0	0	0	0	0	0	0	0	0	0	0	0	0	0	0	0	0	0	0	0	0	0	0	0	0
Ccl24	Ccr3	0	0	0	0	0	0	0	0	0	0	0	0	0	0	0	0	0	0	0	0	0	0	0	0	0	0	0	0	0	0	0	0	0	0	0	0	0	0	0	0	0	0	0	0	0	0	0	0
Ccl26	Ccr3	0	0	0	0	0	0	0	0	0	0	0	0	0	0	0	0	0	0	0	0	0	0	0	0	0	0	0	0	0	0	0	0	0	0	0	0	0	0	0	0	0	0	0	0	0	0	0	0
Ccl28	Ccr3	0	0	0	0	0	0	0	0	0	0	0	0	0	0	0	0	0	0	0	0	0	0	0	0	0	0	0	0	0	0	0	0	0	0	0	0	0	0	0	0	0	0	0	0	0	0	0	0
Ccl27a	Ccr3	0	0	0	0	0	0	0	0	0	0	0	0	0	0	0	0	0	0	0	0	0	0	0	0	0	0	0	0	0	0	0	0	0	0	0	0	0	0	0	0	0	0	0	0	0	0	0	0
Ccl17	Ccr4	0	0	0	0	0	0	0	0	0	0	0	0	0	0	0	0	0	0	0	0	0	0	0	0	0	0	0	0	0	0	0	0	0	0	0	0	0	0	0	0	0	0	0	0	0	0	0	0
Ccl22	Ccr4	0	0	0	0	0	0	0	0	0	0	0	0	0	0	0	0	0	0	0	0	0	0	0	0	0	0	0	0	0	0	0	0	0	0	0	0	0	0	0	0	0	0	0	0	0	0	0	0
Ccl5	Ccr4	0	0	0	0	0	0	0	0	0	0	0	0	0	0	0	0	0	0	0	0	0	0	0	0	0	0	0	0	0	0	0	0	0	0	0	0	0	0	0	0	0	0	0	0	0	0	0	0
Ccl4	Ccr5	304	142	0	0	0	0	0	0	0	0	0	0	15	3	0	0	0	0	0	0	0	0	0	0	32	13	0	0	0	0	0	0	0	0	0	0	0	2	0	0	0	0	0	0	0	0	0	0
Ccl5	Ccr5	5	2	0	0	0	0	0	0	0	0	0	0	0	0	0	0	0	0	0	0	0	0	0	0	2	3	0	0	0	0	0	0	0	0	0	0	0	0	0	0	0	0	0	0	0	0	0	0
Ccl3	Ccr5	109	51	0	0	0	0	0	0	0	0	0	0	0	3	0	0	0	0	0	0	0	0	0	0	14	6	0	0	0	0	0	0	0	0	0	0	2	0	0	0	0	0	0	0	0	0	0	0
Ccl8	Ccr5	38	18	0	0	0	0	0	0	0	0	0	0	0	0	0	0	0	0	0	0	0	0	0	0	8	14	0	0	0	0	0	0	0	0	0	0	0	0	0	0	0	0	0	0	0	0	0	0
Ccl20	Ccr6	0	0	0	0	0	0	0	0	0	0	0	0	0	0	0	0	0	0	0	0	0	0	0	0	0	0	0	0	0	0	0	0	0	0	0	0	0	0	0	0	0	0	0	0	0	0	0	0
Ccl1	Ccr8	0	0	0	0	0	0	0	0	0	0	0	0	0	0	0	0	0	0	0	0	0	0	0	0	0	0	0	0	0	0	0	0	0	0	0	0	0	0	0	0	0	0	0	0	0	0	0	0
Ccl25	Ccr9	0	0	0	0	0	0	0	0	0	0	0	0	0	0	0	0	0	0	0	0	0	0	0	0	0	0	0	0	0	0	0	0	0	0	0	0	0	0	0	0	0	0	0	0	0	0	0	0
Ccl25	Ackr4	0	0	0	0	0	0	0	0	0	0	0	0	0	0	0	0	0	0	0	0	0	0	0	0	0	0	0	0	0	0	0	0	0	0	0	0	0	0	0	0	0	0	0	0	0	0	0	0
Ccl28	Ccr10	0	0	0	0	0	0	0	0	0	0	0	0	0	0	0	0	0	0	0	0	0	0	0	0	0	0	0	0	0	0	0	0	0	0	0	0	0	0	0	0	0	0	0	0	0	0	0	0
Ccl27a	Ccr10	0	0	0	0	0	0	0	0	0	0	0	0	0	0	0	0	0	0	0	0	0	0	0	0	0	0	0	0	0	0	0	0	0	0	0	0	0	0	0	0	0	0	0	0	0	0	0	0
Ccl1	Ackr4	0	0	0	0	0	0	0	0	0	0	0	0	0	0	0	0	0	0	0	0	0	0	0	0	0	0	0	0	0	0	0	0	0	0	0	0	0	0	0	0	0	0	0	0	0	0	0	0
Ccl8	Ackr4	0	0	0	0	0	0	0	0	0	0	0	0	0	0	0	0	0	0	0	0	0	0	0	0	0	0	0	0	0	0	0	0	0	0	0	0	0	0	0	0	0	0	0	0	0	0	0	0
Ccl1	Ackr1	0	0	0	0	0	0	0	0	0	0	0	0	0	0	0	0	0	0	0	0	0	0	0	0	0	0	0	0	0	0	0	0	0	0	0	0	0	0	0	0	0	0	0	0	0	0	0	0
Ccl2	Ackr1	0	0	0	0	0	0	0	0	0	0	0	0	0	0	0	0	0	0	0	0	0	0	0	0	0	0	0	0	0	0	0	0	0	0	0	0	0	0	0	0	0	0	0	0	0	0	0	0
Ccl2	Ackr2	0	0	0	0	0	0	0	0	0	0	0	0	0	0	0	0	0	0	0	0	0	0	0	0	0	0	0	0	0	0	0	0	0	0	0	0	0	0	0	0	0	0	0	0	0	0	0	0
Ccl3	Ackr2	0	0	0	0	0	0	0	0	0	0	0	0	0	0	0	0	0	0	0	0	0	0	0	0	0	0	0	0	0	0	0	0	0	0	0	0	0	0	0	0	0	0	0	0	0	0	0	0
Ccl4	Ackr2	0	0	0	0	0	0	0	0	0	0	0	0	0	0	0	0	0	0	0	0	0	0	0	0	0	0	0	0	0	0	0	0	0	0	0	0	0	0	0	0	0	0	0	0	0	0	0	0
Ccl5	Ackr1	0	0	0	0	0	0	0	0	0	0	0	0	0	0	0	0	0	0	0	0	0	0	0	0	0	0	0	0	0	0	0	0	0	0	0	0	0	0	0	0	0	0	0	0	0	0	0	0
Ccl5	Ackr2	0	0	0	0	0	0	0	0	0	0	0	0	0	0	0	0	0	0	0	0	0	0	0	0	0	0	0	0	0	0	0	0	0	0	0	0	0	0	0	0	0	0	0	0	0	0	0	0
Ccl7	Ackr1	0	0	0	0	0	0	0	0	0	0	0	0	0	0	0	0	0	0	0	0	0	0	0	0	0	0	0	0	0	0	0	0	0	0	0	0	0	0	0	0	0	0	0	0	0	0	0	0
Ccl8	Ackr1	0	0	0	0	0	0	0	0	0	0	0	0	0	0	0	0	0	0	0	0	0	0	0	0	0	0	0	0	0	0	0	0	0	0	0	0	0	0	0	0	0	0	0	0	0	0	0	0
Ccl11	Ackr1	0	0	0	0	0	0	0	0	0	0	0	0	0	0	0	0	0	0	0	0	0	0	0	0	0	0	0	0	0	0	0	0	0	0	0	0	0	0	0	0	0	0	0	0	0	0	0	0
Ccl11	Ackr2	0	0	0	0	0	0	0	0	0	0	0	0	0	0	0	0	0	0	0	0	0	0	0	0	0	0	0	0	0	0	0	0	0	0	0	0	0	0	0	0	0	0	0	0	0	0	0	0
Ccl22	Ackr2	0	0	0	0	0	0	0	0	0	0	0	0	0	0	0	0	0	0	0	0	0	0	0	0	0	0	0	0	0	0	0	0	0	0	0	0	0	0	0	0	0	0	0	0	0	0	0	0
Ccl24	Ackr2	0	0	0	0	0	0	0	0	0	0	0	0	0	0	0	0	0	0	0	0	0	0	0	0	0	0	0	0	0	0	0	0	0	0	0	0	0	0	0	0	0	0	0	0	0	0	0	0
Ccl26	Ackr2	0	0	0	0	0	0	0	0	0	0	0	0	0	0	0	0	0	0	0	0	0	0	0	0	0	0	0	0	0	0	0	0	0	0	0	0	0	0	0	0	0	0	0	0	0	0	0	0
Ccl17	Ackr1	0	0	0	0	0	0	0	0	0	0	0	0	0	0	0	0	0	0	0	0	0	0	0	0	0	0	0	0	0	0	0	0	0	0	0	0	0	0	0	0	0	0	0	0	0	0	0	0
Ccl17	Ackr2	0	0	0	0	0	0	0	0	0	0	0	0	0	0	0	0	0	0	0	0	0	0	0	0	0	0	0	0	0	0	0	0	0	0	0	0	0	0	0	0	0	0	0	0	0	0	0	0
Cxcl1	Cxcr1	81	0	0	0	0	0	0	0	0	0	0	0	5	0	0	0	0	0	0	0	0	0	0	0	141	0	0	0	0	0	0	0	0	0	0	0	0	0	0	0	0	0	0	0	0	0	0	0
Cxcl5	Cxcr1	7	0	0	0	0	0	0	0	0	0	0	0	0	0	0	0	0	0	0	0	0	0	0	0	24	0	0	0	0	0	0	0	0	0	0	0	0	0	0	0	0	0	0	0	0	0	0	0
Cxcl2	Cxcr1	353	0	0	0	0	0	0	0	0	0	0	0	8	0	0	0	0	0	0	0	0	0	0	0	32	0	0	0	0	0	0	0	0	0	0	0	2	0	0	0	0	0	0	0	0	0	0	0
Cxcl3	Cxcr1	115	0	0	0	0	0	0	0	0	0	0	0	0	0	0	0	0	0	0	0	0	0	0	0	7	0	0	0	0	0	0	0	0	0	0	0	0	0	0	0	0	0	0	0	0	0	0	0
Cxcl1	Cxcr2	1355	106	179	0	0	175	0	0	0	0	0	0	31	0	11	0	0	4	0	0	0	0	0	0	1108	58	152	0	0	142	0	0	0	0	0	0	0	0	2	0	0	0	0	0	0	0	0	0
Cxcl5	Cxcr2	56	4	9	0	0	0	0	0	0	0	0	0	2	0	2	0	0	0	0	0	0	0	0	0	199	17	28	0	0	19	0	0	0	0	0	0	0	0	0	0	0	0	0	0	0	0	0	0
Cxcl2	Cxcr2	9382	518	989	0	2	956	0	0	0	0	0	0	270	12	47	0	0	39	0	0	0	0	0	0	1026	49	125	0	0	135	0	0	0	0	0	0	25	3	4	0	0	4	0	0	0	0	0	0
Cxcl3	Cxcr2	2105	156	207	0	0	235	0	0	0	0	0	0	0	0	0	0	0	0	0	0	0	0	0	0	286	9	31	0	0	26	0	0	0	0	0	0	0	0	0	0	0	0	0	0	0	0	0	0
Ppbp	Cxcr2	29	3	4	0	0	4	0	0	0	0	0	0	0	0	0	0	0	0	0	0	0	0	0	0	0	0	0	0	0	0	0	0	0	0	0	0	0	0	0	0	0	0	0	0	0	0	0	0
Pf4	Cxcr3	0	0	0	0	0	0	0	0	0	0	0	0	0	0	0	0	0	0	0	0	0	0	0	0	0	0	0	0	0	0	0	0	0	0	0	0	0	0	0	0	0	0	0	0	0	0	0	0
Cxcl9	Cxcr3	0	0	0	0	0	0	0	0	0	0	0	0	0	0	0	0	0	0	0	0	0	0	0	0	0	0	0	0	0	0	0	0	0	0	0	0	0	0	0	0	0	0	0	0	0	0	0	0
Cxcl10	Cxcr3	0	0	0	0	0	0	0	0	0	0	0	0	0	0	0	0	0	0	0	0	0	0	0	0	0	0	0	0	0	0	0	0	0	0	0	0	0	0	0	0	0	0	0	0	0	0	0	0
Cxcl13	Cxcr3	0	0	0	0	0	0	0	0	0	0	0	0	0	0	0	0	0	0	0	0	0	0	0	0	0	0	0	0	0	0	0	0	0	0	0	0	0	0	0	0	0	0	0	0	0	0	0	0
Cxcl12	Cxcr4	0	0	0	0	0	0	0	0	0	0	0	0	0	0	0	0	0	0	0	0	0	0	0	0	2	0	0	0	0	0	0	0	0	0	0	0	0	0	0	0	0	0	0	0	0	0	0	0
Cxcl12	Ackr3	2	0	2	0	0	0	0	0	0	0	0	0	0	0	0	0	0	0	0	0	0	0	0	0	8	2	2	0	0	0	0	0	0	0	0	0	0	0	0	0	0	0	0	0	0	0	0	0
Cxcl13	Cxcr5	0	0	0	0	0	0	0	0	0	0	0	0	0	0	0	0	0	0	0	0	0	0	0	0	0	0	0	0	0	0	0	0	0	0	0	0	0	0	0	0	0	0	0	0	0	0	0	0
Cxcl16	Cxcr6	0	0	0	0	0	0	0	0	0	0	0	0	0	0	0	0	0	0	0	0	0	0	0	0	0	0	0	0	0	0	0	0	0	0	0	0	0	0	0	0	0	0	0	0	0	0	0	0
Cxcl1	Ackr1	0	0	0	0	0	0	0	0	0	0	0	0	0	0	0	0	0	0	0	0	0	0	0	0	0	0	0	0	0	0	0	0	0	0	0	0	0	0	0	0	0	0	0	0	0	0	0	0
Cxcl2	Ackr1	0	0	0	0	0	0	0	0	0	0	0	0	0	0	0	0	0	0	0	0	0	0	0	0	0	0	0	0	0	0	0	0	0	0	0	0	0	0	0	0	0	0	0	0	0	0	0	0
Cxcl3	Ackr1	0	0	0	0	0	0	0	0	0	0	0	0	0	0	0	0	0	0	0	0	0	0	0	0	0	0	0	0	0	0	0	0	0	0	0	0	0	0	0	0	0	0	0	0	0	0	0	0
Cxcl5	Ackr1	0	0	0	0	0	0	0	0	0	0	0	0	0	0	0	0	0	0	0	0	0	0	0	0	0	0	0	0	0	0	0	0	0	0	0	0	0	0	0	0	0	0	0	0	0	0	0	0
Cxcl9	Ackr1	0	0	0	0	0	0	0	0	0	0	0	0	0	0	0	0	0	0	0	0	0	0	0	0	0	0	0	0	0	0	0	0	0	0	0	0	0	0	0	0	0	0	0	0	0	0	0	0
Cxcl10	Ackr1	0	0	0	0	0	0	0	0	0	0	0	0	0	0	0	0	0	0	0	0	0	0	0	0	0	0	0	0	0	0	0	0	0	0	0	0	0	0	0	0	0	0	0	0	0	0	0	0
Cxcl13	Ackr1	0	0	0	0	0	0	0	0	0	0	0	0	0	0	0	0	0	0	0	0	0	0	0	0	0	0	0	0	0	0	0	0	0	0	0	0	0	0	0	0	0	0	0	0	0	0	0	0
Mif	Cd74_Cxcr4	911.5	25	194	0	0	0	15	12.5	0	0	0	0	120.5	11.5	61	0	0	0	0	5	0	0	0	0	710.5	46.5	221	0	0	0	9	7.5	0	0	0	0	1.5	0	3.5	0	0	0	0	3.5	0	0	0	0
Mif	Cd74_Cd44	4134.5	375.5	1578	0	15.5	13	19.5	17.5	0	0	62	1.5	414.5	58	249	0	1.5	10.5	0	10	0	0	6	3.5	2787.5	297.5	1233.5	0	13.5	36	9	17.5	0	0	57	5.5	9.5	4	16	0	0	9	0	3.5	0	0	0	0
Mif	Cd74_Cxcr2	1959	78	377	0	1.5	105.5	15	12.5	0	0	0	0	214.5	18.5	83.5	0	3.5	5.5	0	5	0	0	0	0	1373.5	73.5	367	0	5.5	60.5	9	7.5	0	0	0	0	9	0	7	0	0	0	0	3.5	0	0	0	0
Mif	Ackr3	289	72	221	0	0	0	0	7	0	23	0	0	32	5	35	0	0	0	0	8	0	0	0	0	183	48	158	0	0	0	0	8	0	22	0	0	0	0	0	0	0	0	0	5	0	0	0	0
Cx3cl1	Cx3cr1	0	0	0	0	0	0	0	0	0	0	0	0	0	0	0	0	0	0	0	0	0	0	0	0	0	0	0	0	0	0	0	0	0	0	0	0	0	0	0	0	0	0	0	0	0	0	0	0
Xcl1	Xcr1	0	0	0	0	0	0	0	0	0	0	0	0	0	0	0	0	0	0	0	0	0	0	0	0	0	0	0	0	0	0	0	0	0	0	0	0	0	0	0	0	0	0	0	0	0	0	0	0
Il2	Il2ra_Il2rb	0	0	0	0	0	0	0	0	0	0	0	0	0	0	0	0	0	0	0	0	0	0	0	0	0	0	0	0	0	0	0	0	0	0	0	0	0	0	0	0	0	0	0	0	0	0	0	0
Il2	Il2rb_Il2rg	1.5	0	0	0	0	0	0	0	0	0	0	0	0	0	0	0	0	0	0	0	0	0	0	0	0	0	0	0	0	0	0	0	0	0	0	0	0	0	0	0	0	0	0	0	0	0	0	0
Il7	Il7r_Il2rg	0	0	0	0	0	0	0	0	0	0	0	0	0	0	0	0	0	0	0	0	0	0	0	0	0	0	0	0	0	0	0	0	0	0	0	0	0	0	0	0	0	0	0	0	0	0	0	0
Il15	Il15ra_Il2rb	16	9.5	9	5.5	0	0	0	0	0	0	0	0	2.5	0	4	0	0	0	0	0	0	0	0	0	0	0	0	0	0	0	0	0	0	0	0	0	0	0	0	0	0	0	0	0	0	0	0	0
Il21	Il21r_Il2rg	0	0	0	0	0	0	0	0	0	0	0	0	0	0	0	0	0	0	0	0	0	0	0	0	0	0	0	0	0	0	0	0	0	0	0	0	0	0	0	0	0	0	0	0	0	0	0	0
Tslp	Il7r_Crlf2	0	0	0	0	0	0	0	0	0	0	0	0	0	0	0	0	0	0	0	0	0	0	0	0	0	0	0	0	0	0	0	0	0	0	0	0	0	0	0	0	0	0	0	0	0	0	0	0
Csf2	Csf2ra_Csf2rb	13	1.5	0	0	0	0	0	0	0	0	0	0	0	0	0	0	0	0	0	0	0	0	0	0	0	0	0	0	0	0	0	0	0	0	0	0	0	0	0	0	0	0	0	0	0	0	0	0
Il11	Il11ra1_Il6st	0	6.5	0	0	0	0	0	0	0	0	0	0	0	0	0	0	0	0	0	0	0	0	0	0	6	9.5	1.5	0	0	0	0	0	0	0	0	0	7	0	4	0	0	0	0	0	0	0	0	0
Cntf	Cntfr_Lifr	0	0	0	0	0	0	0	0	0	0	0	0	0	0	0	0	0	0	0	0	0	0	0	0	0	0	0	0	0	0	0	0	0	0	0	0	0	0	0	0	0	0	0	0	0	0	0	0
Clcf1	Cntfr_Lifr	0	0	0	0	0	0	0	0	0	0	0	0	0	0	0	0	0	0	0	0	0	0	0	0	0	0	0	0	0	0	0	0	0	0	0	0	0	0	0	0	0	0	0	0	0	0	0	0
Ctf1	Lifr_Il6st	0	0	0	0	0	0	0	0	0	0	0	0	0	0	0	0	0	0	0	0	0	0	0	0	0	0	0	0	0	0	0	0	0	0	0	0	0	0	0	0	0	0	0	0	0	0	0	0
Lif	Lifr_Il6st	0	0	0	0	0	0	0	0	0	0	0	0	0	0	0	0	0	0	0	0	0	0	0	0	17	4.5	14.5	0	0	0	0	0	0	0	0	0	0	0	0	0	0	0	0	0	0	0	0	0
Osm	Lifr_Il6st	151	11	95	0	0	0	12	0	0	0	0	0	3.5	0	1.5	0	0	0	0	0	0	0	0	0	13.5	2.5	11.5	0	0	0	3	0	0	0	0	0	3	0	1.5	0	0	0	0	0	0	0	0	0
Osm	Osmr_Il6st	182	11	95	0	0	0	12	0	0	0	0	0	3.5	0	1.5	0	0	0	0	0	0	0	0	0	17.5	2.5	11.5	0	0	0	3	0	0	0	0	0	4.5	0	1.5	0	0	0	0	0	0	0	0	0
Il10	Il10ra_Il10rb	0	0	0	0	0	0	0	0	0	0	0	0	0	0	0	0	0	0	0	0	0	0	0	0	0	0	3	0	0	0	0	0	0	0	0	0	0	0	0	0	0	0	0	0	0	0	0	0
Il19	Il20ra_Il20rb	0	0	0	0	0	0	0	0	0	0	0	0	0	0	0	0	0	0	0	0	0	0	0	0	0	0	0	0	0	0	0	0	0	0	0	0	0	0	0	0	0	0	0	0	0	0	0	0
Il24	Il20ra_Il20rb	0	0	0	0	0	0	0	0	0	0	0	0	0	0	0	0	0	0	0	0	0	0	0	0	0	0	0	0	0	0	0	0	0	0	0	0	0	0	0	0	0	0	0	0	0	0	0	0
Il24	Il22ra1_Il20rb	0	0	0	0	0	0	0	0	0	0	0	0	0	0	0	0	0	0	0	0	0	0	0	0	0	0	0	0	0	0	0	0	0	0	0	0	0	0	0	0	0	0	0	0	0	0	0	0
Il22	Il22ra1_Il10rb	0	0	0	0	0	0	0	0	0	0	0	0	0	0	0	0	0	0	0	0	0	0	0	0	0	0	0	0	0	0	0	0	0	0	0	0	0	0	0	0	0	0	0	0	0	0	0	0
Il1a	Il1r1_Il1rap	195.5	0	34	0	0	0	0	0	0	0	0	0	0	0	0	0	0	0	0	0	0	0	0	0	17.5	0	3.5	0	0	0	0	0	0	0	0	0	0	0	0	0	0	0	0	0	0	0	0	0
Il1b	Il1r1_Il1rap	10087.5	0	2191	56.5	0	0	0	0	0	184	0	0	384.5	0	87.5	0	0	0	0	0	0	18.5	0	0	1843.5	0	469.5	0	0	0	0	0	0	41	0	0	3	0	4.5	0	0	0	0	0	0	0	0	0
Il1f8	Il1rl2_Il1rap	0	0	0	0	0	0	0	0	0	0	0	0	0	0	0	0	0	0	0	0	0	0	0	0	0	0	0	0	0	0	0	0	0	0	0	0	0	0	0	0	0	0	0	0	0	0	0	0
Il1f9	Il1rl2_Il1rap	142.5	19	16	1.5	0	0	0	0	0	5	0	0	20.5	2	4	0	0	0	0	0	0	0	0	0	60.5	9	11	0	0	0	0	0	0	0	0	0	0	0	0	0	0	0	0	0	0	0	0	0
Il18	Il18r1_Il18rap	7	0	4.5	0	0	0	0	0	0	0	0	0	0	0	0	0	0	0	0	0	0	0	0	0	0	0	0	0	0	0	0	0	0	0	0	0	0	0	0	0	0	0	0	0	0	0	0	0
Il33	Il1rl1_Il1rap	134.5	3	125	0	0	0	0	0	0	0	0	0	70.5	0	76.5	0	0	0	0	0	0	0	0	0	215	8.5	212	0	0	0	0	0	0	0	0	0	18.5	1.5	19.5	0	0	0	0	0	0	0	0	0
Il17f	Il17ra_Il17rc	6.5	0	2.5	0	0	0	0	0	0	0	0	0	0	0	0	0	0	0	0	0	0	0	0	0	0	0	0	0	0	0	0	0	0	0	0	0	0	0	0	0	0	0	0	0	0	0	0	0
Il17b	Il17rb	0	0	0	0	0	0	0	0	0	0	0	0	0	0	0	0	0	0	0	0	0	0	0	0	0	0	0	0	0	0	0	0	0	0	0	0	0	0	0	0	0	0	0	0	0	0	0	0
Il34	Csf1r	0	0	0	0	0	0	0	0	0	0	0	0	0	0	0	0	0	0	0	0	0	0	0	0	5	0	0	0	0	0	0	0	0	0	0	0	0	0	0	0	0	0	0	0	0	0	0	0
Csf1	Csf1r	17	0	12	0	0	20	0	4	0	0	0	0	8	0	0	0	0	0	0	0	0	0	0	0	18	0	15	0	0	8	0	10	0	0	0	0	0	0	0	0	0	0	0	0	0	0	0	0
Il16	Cd4	2	0	0	0	0	0	0	0	0	0	0	0	0	0	0	0	0	0	0	0	0	0	0	0	0	0	0	0	0	0	0	0	0	0	0	0	0	0	0	0	0	0	0	0	0	0	0	0
Epo	Epor	0	0	0	0	0	0	0	0	0	0	0	0	0	0	0	0	0	0	0	0	0	0	0	0	0	0	0	0	0	0	0	0	0	0	0	0	0	0	0	0	0	0	0	0	0	0	0	0
Gh	Ghr	0	0	0	0	0	0	0	0	0	0	0	0	0	0	0	0	0	0	0	0	0	0	0	0	0	0	0	0	0	0	0	0	0	0	0	0	0	0	0	0	0	0	0	0	0	0	0	0
Prl	Prlr	0	0	0	0	0	0	0	0	0	0	0	0	0	0	0	0	0	0	0	0	0	0	0	0	0	0	0	0	0	0	0	0	0	0	0	0	0	0	0	0	0	0	0	0	0	0	0	0
Thpo	Mpl	0	0	0	0	0	0	0	0	0	0	0	0	0	0	0	0	0	0	0	0	0	0	0	0	0	0	0	0	0	0	0	0	0	0	0	0	0	0	0	0	0	0	0	0	0	0	0	0
Csf3	Csf3r	70	8	30	0	0	0	0	0	0	0	0	0	0	0	0	0	0	0	0	0	0	0	0	0	8	2	2	0	0	0	0	0	0	0	0	0	0	0	0	0	0	0	0	0	0	0	0	0
Ifnb1	Ifnar1_Ifnar2	0	0	0	0	0	0	0	0	0	0	0	0	0	0	0	0	0	0	0	0	0	0	0	0	0	0	0	0	0	0	0	0	0	0	0	0	0	0	0	0	0	0	0	0	0	0	0	0
Ifng	Ifngr1_Ifngr2	0	0	0	0	0	0	0	0	0	0	0	0	0	0	0	0	0	0	0	0	0	0	0	0	0	0	0	0	0	0	0	0	0	0	0	0	0	0	0	0	0	0	0	0	0	0	0	0
Ifnl3	Ifnlr1_Il10rb	0	0	0	0	0	0	0	0	0	0	0	0	0	0	0	0	0	0	0	0	0	0	0	0	0	0	0	0	0	0	0	0	0	0	0	0	0	0	0	0	0	0	0	0	0	0	0	0
Tnf	Tnfrsf1a	0	0	0	0	0	0	0	0	0	0	0	0	0	0	0	0	0	0	0	0	0	0	0	0	0	0	0	0	0	0	0	0	0	0	0	0	0	0	0	0	0	0	0	0	0	0	0	0
Tnf	Tnfrsf1b	0	0	0	0	0	0	0	0	0	0	0	0	0	0	0	0	0	0	0	0	0	0	0	0	0	0	0	0	0	0	0	0	0	0	0	0	0	0	0	0	0	0	0	0	0	0	0	0
Lta	Tnfrsf1a	0	0	0	0	0	0	0	0	0	0	0	0	0	0	0	0	0	0	0	0	0	0	0	0	0	0	0	0	0	0	0	0	0	0	0	0	0	0	0	0	0	0	0	0	0	0	0	0
Lta	Tnfrsf1b	0	0	0	0	0	0	0	0	0	0	0	0	0	0	0	0	0	0	0	0	0	0	0	0	0	0	0	0	0	0	0	0	0	0	0	0	0	0	0	0	0	0	0	0	0	0	0	0
Lta	Tnfrsf14	0	0	0	0	0	0	0	0	0	0	0	0	0	0	0	0	0	0	0	0	0	0	0	0	0	0	0	0	0	0	0	0	0	0	0	0	0	0	0	0	0	0	0	0	0	0	0	0
Tnfsf14	Ltbr	0	0	0	0	0	0	0	0	0	0	0	0	0	0	0	0	0	0	0	0	0	0	0	0	0	0	0	0	0	0	0	0	0	0	0	0	0	0	0	0	0	0	0	0	0	0	0	0
Tnfsf14	Tnfrsf14	0	0	0	0	0	0	0	0	0	0	0	0	0	0	0	0	0	0	0	0	0	0	0	0	0	0	0	0	0	0	0	0	0	0	0	0	0	0	0	0	0	0	0	0	0	0	0	0
Fasl	Fas	0	0	0	0	0	0	0	0	0	0	0	0	0	0	0	0	0	0	0	0	0	0	0	0	0	0	0	0	0	0	0	0	0	0	0	0	0	0	0	0	0	0	0	0	0	0	0	0
Tnfsf15	Tnfrsf25	0	0	0	0	0	0	0	0	0	0	0	0	0	0	0	0	0	0	0	0	0	0	0	0	0	0	0	0	0	0	0	0	0	0	0	0	0	0	0	0	0	0	0	0	0	0	0	0
Tnfsf10	Tnfrsf10b	0	0	0	0	0	0	0	0	0	0	0	0	0	0	0	0	0	0	0	0	0	0	0	0	0	0	0	0	0	0	0	0	0	0	0	0	0	0	0	0	0	0	0	0	0	0	0	0
Eda	Edar	0	0	0	0	0	0	0	0	0	0	0	0	0	0	0	0	0	0	0	0	0	0	0	0	0	0	0	0	0	0	0	0	0	0	0	0	0	0	0	0	0	0	0	0	0	0	0	0
Eda	Eda2r	0	0	0	0	0	0	0	0	0	0	0	0	0	0	0	0	0	0	0	0	0	0	0	0	0	0	0	0	0	0	0	0	0	0	0	0	0	0	0	0	0	0	0	0	0	0	0	0
Ngf	Ngfr	0	0	0	0	0	0	0	0	0	0	0	0	0	0	0	0	0	0	0	0	0	0	0	0	0	0	0	0	0	0	0	0	0	0	0	0	0	0	0	0	0	0	0	0	0	0	0	0
Tnfsf11	Tnfrsf11a	0	0	0	0	0	0	0	0	0	0	0	0	0	0	0	0	0	0	0	0	0	0	0	0	0	0	0	0	0	0	0	0	0	0	0	0	0	0	0	0	0	0	0	0	0	0	0	0
Tnfsf11	Tnfrsf11b	0	0	0	0	0	0	0	0	0	0	0	0	0	0	0	0	0	0	0	0	0	0	0	0	0	0	0	0	0	0	0	0	0	0	0	0	0	0	0	0	0	0	0	0	0	0	0	0
Tnfsf12	Tnfrsf12a	0	0	0	0	0	0	0	0	0	0	0	0	0	0	0	0	0	0	0	0	0	0	0	0	0	0	0	0	0	0	0	0	0	0	0	0	0	0	0	0	0	0	0	0	0	0	0	0
Cd70	Cd27	0	0	0	0	0	0	0	0	0	0	0	0	0	0	0	0	0	0	0	0	0	0	0	0	0	0	0	0	0	0	0	0	0	0	0	0	0	0	0	0	0	0	0	0	0	0	0	0
Tnfsf8	Tnfrsf8	0	0	0	0	0	0	0	0	0	0	0	0	0	0	0	0	0	0	0	0	0	0	0	0	0	0	0	0	0	0	0	0	0	0	0	0	0	0	0	0	0	0	0	0	0	0	0	0
Tnfsf9	Tnfrsf9	0	0	0	0	0	0	0	0	0	0	0	0	0	0	0	0	0	0	0	0	0	0	0	0	0	0	0	0	0	0	0	0	0	0	0	0	0	0	0	0	0	0	0	0	0	0	0	0
Tnfsf4	Tnfrsf4	0	0	0	0	0	0	0	0	0	0	0	0	0	0	0	0	0	0	0	0	0	0	0	0	0	0	0	0	0	0	0	0	0	0	0	0	0	0	0	0	0	0	0	0	0	0	0	0
Tnfsf18	Tnfrsf18	0	0	0	0	0	0	0	0	0	0	0	0	0	0	0	0	0	0	0	0	0	0	0	0	0	0	0	0	0	0	0	0	0	0	0	0	0	0	0	0	0	0	0	0	0	0	0	0
Tnfsf13b	Tnfrsf17	0	0	0	0	0	0	0	0	0	0	0	0	0	0	0	0	0	0	0	0	0	0	0	0	0	0	0	0	0	0	0	0	0	0	0	0	0	0	0	0	0	0	0	0	0	0	0	0
Tnfsf13b	Tnfrsf13b	0	0	0	0	0	0	0	0	0	0	0	0	0	0	0	0	0	0	0	0	0	0	0	0	0	0	0	0	0	0	0	0	0	0	0	0	0	0	0	0	0	0	0	0	0	0	0	0
Tnfsf13b	Tnfrsf13c	0	0	0	0	0	0	0	0	0	0	0	0	0	0	0	0	0	0	0	0	0	0	0	0	0	0	0	0	0	0	0	0	0	0	0	0	0	0	0	0	0	0	0	0	0	0	0	0
Cd40lg	Itga2b_Itgb3	0	0	0	0	0	0	0	0	0	0	0	0	0	0	0	0	0	0	0	0	0	0	0	0	0	0	0	0	0	0	0	0	0	0	0	0	0	0	0	0	0	0	0	0	0	0	0	0
Cd40lg	Itga5_Itgb1	0	0	0	0	0	0	0	0	0	0	0	0	0	0	0	0	0	0	0	0	0	0	0	0	0	0	0	0	0	0	0	0	0	0	0	0	0	0	0	0	0	0	0	0	0	0	0	0
Cd40lg	Itgam_Itgb2	0	0	0	0	0	0	0	0	0	0	0	0	0	0	0	0	0	0	0	0	0	0	0	0	0	0	0	0	0	0	0	0	0	0	0	0	0	0	0	0	0	0	0	0	0	0	0	0
Spp1	Cd44	21792	2489	8822	0	63	66	6	60	0	0	348	2	1318	150	585	0	4	34	0	5	0	0	38	2	16893	2054	7853	0	83	243	2	48	0	0	352	13	44	0	4	0	0	0	0	0	0	0	0	0
Spp1	Itgav_Itgb3	797	214.5	601.5	0	43	112	0	0	0	0	3	0	58	9	46	0	3	7.5	0	0	0	0	3	0	604	348	580.5	0	69.5	69.5	0	0	0	0	19	0	3	0	0	0	0	0	0	0	0	0	0	0
Spp1	Itgav_Itgb1	3966	777	3395.5	0	0	112	0	0	0	0	168	46	270.5	50.5	268	0	0	7.5	0	0	0	0	20	6	3356	746.5	3189.5	0	0	69.5	0	0	0	0	187	79.5	4.5	3	3	0	0	0	0	0	0	0	0	0
Spp1	Itgav_Itgb5	1503	214.5	1459.5	0	0	112	0	1.5	0	362.5	0	0	87.5	9	108.5	0	0	7.5	0	1.5	0	28	0	0	1219	348	1368.5	0	0	69.5	0	11.5	0	367.5	0	0	0	0	0	0	0	0	0	0	0	0	0	0
Spp1	Itgav_Itgb6	781	214.5	553	0	0	112	0	0	0	0	0	0	58	9	43	0	0	7.5	0	0	0	0	0	0	602.5	348	484.5	0	0	69.5	0	0	0	0	0	0	0	0	0	0	0	0	0	0	0	0	0	0
Spp1	Itga4_Itgb1	3185	621	2842.5	0	0	0	0	0	0	0	168	46	212.5	50.5	225	0	0	0	0	0	0	0	20	6	2753.5	457	2705	0	0	0	0	0	0	0	187	79.5	4.5	4.5	3	0	0	0	0	0	0	0	0	0
Spp1	Itga9_Itgb1	3361	602	2842.5	0	0	162	0	0	0	0	168	46	227	53	225	0	0	10.5	0	0	0	0	20	6	2979	515.5	2705	0	0	152.5	0	0	0	0	187	79.5	4.5	3	3	0	0	0	0	0	0	0	0	0
Spp1	Itga8_Itgb1	3185	562.5	2842.5	0	0	0	0	0	0	0	168	46	212.5	41.5	225	0	0	0	0	0	0	0	20	6	2753.5	398.5	2705	0	0	0	0	0	0	0	187	79.5	4.5	3	3	0	0	0	0	0	0	0	0	0
Spp1	Itga5_Itgb1	3940.5	562.5	3320	0	1.5	0	0	0	0	0	168	46	279	41.5	259.5	0	0	0	0	0	0	0	20	6	3488.5	398.5	3110	0	7	0	0	0	0	0	187	79.5	8.5	3	3	0	0	0	0	0	0	0	0	0
Adipoq	Adipor1	0	0	0	0	0	0	0	0	0	0	0	0	0	0	0	0	0	0	0	0	0	0	0	0	0	0	0	0	0	0	0	0	0	0	0	0	0	0	0	0	0	0	0	0	0	0	0	0
Adipoq	Adipor2	0	0	0	0	0	0	0	0	0	0	0	0	0	0	0	0	0	0	0	0	0	0	0	0	0	0	0	0	0	0	0	0	0	0	0	0	0	0	0	0	0	0	0	0	0	0	0	0
Retn	Tlr4	19	0	3	0	0	0	0	0	0	0	0	0	0	0	0	0	0	0	0	0	0	0	0	0	0	0	0	0	0	0	0	0	0	0	0	0	0	0	0	0	0	0	0	0	0	0	0	0
Retn	Cap1	14	0	4	0	0	0	0	0	0	0	0	0	0	0	0	0	0	0	0	0	0	0	0	0	0	0	0	0	0	0	0	0	0	0	0	0	0	0	0	0	0	0	0	0	0	0	0	0
Nampt	Insr	0	33	0	0	0	0	0	0	0	0	0	0	0	3	0	0	0	0	0	0	0	0	0	0	0	8	0	0	0	0	0	0	0	0	0	0	0	0	0	0	0	0	0	0	0	0	0	0
Nampt	Itga5_Itgb1	299	49.5	274.5	0	0	0	0	0	0	0	15	2.5	28.5	4	22.5	0	0	0	0	0	0	0	0	0	100.5	10.5	76.5	0	0	0	0	0	0	0	6	0	8	0	5	0	0	0	0	0	0	0	0	0
Angptl1	Itga1_Itgb1	0	0	0	0	0	0	0	0	0	0	0	0	0	0	0	0	0	0	0	0	0	0	0	0	0	0	0	0	0	0	0	0	0	0	0	0	0	0	0	0	0	0	0	0	0	0	0	0
Angptl2	Itga5_Itgb1	68	8.5	58.5	0	0	0	0	0	0	0	5	0	10	7	4	0	0	0	0	0	0	0	0	0	36.5	17	51	0	0	0	0	0	0	0	2	0	0	0	0	0	0	0	0	0	0	0	0	0
Angptl2	Tlr4	102	0	0	0	0	0	5	0	0	0	0	0	17	5	5	0	0	4	0	0	0	0	0	0	91	0	3	0	0	0	0	0	0	0	0	0	0	0	0	0	0	0	0	0	0	0	0	0
Angptl2	Pirb	0	0	0	0	0	0	0	0	0	0	0	0	5	0	0	0	0	0	0	0	0	0	0	0	0	0	0	0	0	0	0	0	0	0	0	0	0	0	0	0	0	0	0	0	0	0	0	0
Angptl1	Pirb	0	0	0	0	0	0	0	0	0	0	0	0	0	0	0	0	0	0	0	0	0	0	0	0	0	0	0	0	0	0	0	0	0	0	0	0	0	0	0	0	0	0	0	0	0	0	0	0
Angptl7	Pirb	0	0	0	0	0	0	0	0	0	0	0	0	0	0	0	0	0	0	0	0	0	0	0	0	0	0	0	0	0	0	0	0	0	0	0	0	0	0	0	0	0	0	0	0	0	0	0	0
Angptl4	Itga5_Itgb1	74	3	49	0	0	0	0	0	0	0	0	1.5	0	0	0	0	0	0	0	0	0	0	0	0	22	0	17.5	0	0	0	0	0	0	0	2	0	0	0	0	0	0	0	0	0	0	0	0	0
Angptl4	Itgav_Itgb3	9	12.5	0	0	0	0	0	0	0	0	0	0	0	0	0	0	0	0	0	0	0	0	0	0	3	0	3	0	0	0	0	0	0	0	0	0	0	0	0	0	0	0	0	0	0	0	0	0
Angptl4	Cdh5	6	0	0	0	0	0	0	0	0	0	0	0	0	0	0	0	0	0	0	0	0	0	0	0	0	0	2	0	0	0	0	0	0	0	0	0	0	0	0	0	0	0	0	0	0	0	0	0
Angptl4	Cdh11	0	0	0	0	0	0	0	0	0	0	0	0	0	0	0	0	0	0	0	0	0	0	0	0	0	0	0	0	0	0	0	0	0	0	0	0	0	0	0	0	0	0	0	0	0	0	0	0
Angptl4	Sdc1	0	0	0	0	0	0	0	0	0	0	0	0	0	0	0	0	0	0	0	0	0	0	0	0	0	0	0	0	0	0	0	0	0	0	0	0	0	0	0	0	0	0	0	0	0	0	0	0
Angptl4	Sdc2	0	0	5	0	0	0	0	0	0	0	0	0	0	0	0	0	0	0	0	0	0	0	0	0	0	0	8	0	0	0	0	0	0	0	0	0	0	0	0	0	0	0	0	0	0	0	0	0
Angptl4	Sdc3	8	0	2	0	0	2	0	0	0	0	0	0	0	0	0	0	0	0	0	0	0	0	0	0	2	0	0	0	0	5	0	0	0	0	0	0	0	0	0	0	0	0	0	0	0	0	0	0
Angptl4	Sdc4	42	8	34	0	0	7	0	0	2	0	0	0	0	0	0	0	0	0	0	0	0	0	0	0	16	2	8	0	0	4	0	0	0	0	0	0	0	0	0	0	0	0	0	0	0	0	0	0
Angptl3	Itgav_Itgb3	0	0	0	0	0	0	0	0	0	0	0	0	0	0	0	0	0	0	0	0	0	0	0	0	0	0	0	0	0	0	0	0	0	0	0	0	0	0	0	0	0	0	0	0	0	0	0	0
Angpt1	Tek	0	0	0	0	0	0	0	0	0	0	0	0	0	0	0	0	0	0	0	0	0	0	0	0	0	0	0	0	0	0	0	0	0	0	0	0	0	0	0	0	0	0	0	0	0	0	0	0
Angpt2	Tek	0	0	0	0	0	0	0	0	0	0	0	0	0	0	0	0	0	0	0	0	0	0	0	0	0	0	0	0	0	0	0	0	0	0	0	0	0	0	0	0	0	0	0	0	0	0	0	0
Angpt2	Itga5_Itgb1	28.5	3.5	28	0	0	0	0	0	0	0	4	0	0	0	0	0	0	0	0	0	0	0	0	0	0	0	0	0	0	0	0	0	0	0	0	0	0	0	0	0	0	0	0	0	0	0	0	0
Mdk	Sdc1	0	0	0	0	0	0	0	0	0	0	0	0	0	0	0	0	0	0	0	0	0	0	0	0	0	0	0	0	0	0	0	0	0	0	0	0	0	0	0	0	0	0	0	0	0	0	0	0
Mdk	Sdc2	0	0	0	0	0	0	0	0	0	0	0	0	0	0	0	0	0	0	0	0	0	0	0	0	0	0	0	0	0	0	0	0	0	0	0	0	0	0	0	0	0	0	0	0	0	0	0	0
Mdk	Sdc4	0	0	0	0	0	0	0	0	0	0	0	0	0	0	0	0	0	0	0	0	0	0	0	0	0	0	0	0	0	0	0	0	0	0	0	0	0	0	0	0	0	0	0	0	0	0	0	0
Mdk	Ptprz1	0	0	0	0	0	0	0	0	0	0	0	0	0	0	0	0	0	0	0	0	0	0	0	0	0	0	0	0	0	0	0	0	0	0	0	0	0	0	0	0	0	0	0	0	0	0	0	0
Mdk	Itga4_Itgb1	0	0	0	0	0	0	0	0	0	0	0	0	0	0	0	0	0	0	0	0	0	0	0	0	0	0	0	0	0	0	0	0	0	0	0	0	0	0	0	0	0	0	0	0	0	0	0	0
Mdk	Itga6_Itgb1	0	0	0	0	0	0	0	0	0	0	0	0	0	0	0	0	0	0	0	0	0	0	0	0	0	0	0	0	0	0	0	0	0	0	0	0	0	0	0	0	0	0	0	0	0	0	0	0
Mdk	Lrp1	0	0	0	0	0	0	0	0	0	0	0	0	0	0	0	0	0	0	0	0	0	0	0	0	0	0	0	0	0	0	0	0	0	0	0	0	0	0	0	0	0	0	0	0	0	0	0	0
Mdk	Ncl	0	0	0	0	0	0	0	0	0	0	0	0	0	0	0	0	0	0	0	0	0	0	0	0	0	0	0	0	0	0	0	0	0	0	0	0	0	0	0	0	0	0	0	0	0	0	0	0
Mdk	Alk	0	0	0	0	0	0	0	0	0	0	0	0	0	0	0	0	0	0	0	0	0	0	0	0	0	0	0	0	0	0	0	0	0	0	0	0	0	0	0	0	0	0	0	0	0	0	0	0
Ptn	Ptprz1	0	0	0	0	0	0	0	0	0	0	0	0	0	0	0	0	0	0	0	0	0	0	0	0	0	0	0	0	0	0	0	0	0	0	0	0	0	0	0	0	0	0	0	0	0	0	0	0
Ptn	Sdc1	0	0	0	0	0	0	0	0	0	0	0	0	0	0	0	0	0	0	0	0	0	0	0	0	0	0	0	0	0	0	0	0	0	0	0	0	0	0	0	0	0	0	0	0	0	0	0	0
Ptn	Sdc2	0	0	0	0	0	0	0	0	0	0	0	0	0	0	0	0	0	0	0	0	0	0	0	0	0	0	0	0	0	0	0	0	0	0	0	0	0	0	0	0	0	0	0	0	0	0	0	0
Ptn	Sdc3	2	0	0	0	0	0	0	0	0	0	0	0	0	0	0	0	0	0	0	0	0	0	0	0	0	0	0	0	0	0	0	0	0	0	0	0	0	0	0	0	0	0	0	0	0	0	0	0
Ptn	Sdc4	0	0	0	0	0	2	0	0	0	0	0	0	0	0	0	0	0	0	0	0	0	0	0	0	0	0	0	0	0	0	0	0	0	0	0	0	0	0	0	0	0	0	0	0	0	0	0	0
Ptn	Itgav_Itgb3	0	0	0	0	0	0	0	0	0	0	0	0	0	0	0	0	0	0	0	0	0	0	0	0	0	0	0	0	0	0	0	0	0	0	0	0	0	0	0	0	0	0	0	0	0	0	0	0
Ptn	Ncl	22	6	15	0	0	2	0	2	0	0	0	0	0	0	0	0	0	0	0	0	0	0	0	0	0	0	0	0	0	0	0	0	0	0	0	0	0	0	0	0	0	0	0	0	0	0	0	0
Ptn	Alk	0	0	0	0	0	0	0	0	0	0	0	0	0	0	0	0	0	0	0	0	0	0	0	0	0	0	0	0	0	0	0	0	0	0	0	0	0	0	0	0	0	0	0	0	0	0	0	0
Postn	Itgav_Itgb3	0	0	0	0	0	0	0	0	0	0	0	0	0	0	0	0	0	0	0	0	0	0	0	0	0	0	0	0	0	0	0	0	0	0	0	0	0	0	0	0	0	0	0	0	0	0	0	0
Postn	Itgav_Itgb5	1.5	0	0	0	0	0	0	0	0	0	0	0	0	0	0	0	0	0	0	0	0	0	0	0	0	0	0	0	0	0	0	0	0	0	0	0	0	0	0	0	0	0	0	0	0	0	0	0
Agt	Agtr1a	0	0	0	0	0	0	0	0	0	0	0	0	0	0	0	0	0	0	0	0	0	0	0	0	0	0	0	0	0	0	0	0	0	0	0	0	0	0	0	0	0	0	0	0	0	0	0	0
Agt	Agtr1b	0	0	0	0	0	0	0	0	0	0	0	0	0	0	0	0	0	0	0	0	0	0	0	0	0	0	0	0	0	0	0	0	0	0	0	0	0	0	0	0	0	0	0	0	0	0	0	0
Nmb	Nmbr	0	0	0	0	0	0	0	0	0	0	0	0	0	0	0	0	0	0	0	0	0	0	0	0	0	0	0	0	0	0	0	0	0	0	0	0	0	0	0	0	0	0	0	0	0	0	0	0
Kng1	Bdkrb1	0	0	0	0	0	0	0	0	0	0	0	0	0	0	0	0	0	0	0	0	0	0	0	0	0	0	0	0	0	0	0	0	0	0	0	0	0	0	0	0	0	0	0	0	0	0	0	0
Kng1	Bdkrb2	0	0	0	0	0	0	0	0	0	0	0	0	0	0	0	0	0	0	0	0	0	0	0	0	0	0	0	0	0	0	0	0	0	0	0	0	0	0	0	0	0	0	0	0	0	0	0	0
Kng2	Bdkrb1	0	0	0	0	0	0	0	0	0	0	0	0	0	0	0	0	0	0	0	0	0	0	0	0	0	0	0	0	0	0	0	0	0	0	0	0	0	0	0	0	0	0	0	0	0	0	0	0
Kng2	Bdkrb2	0	0	0	0	0	0	0	0	0	0	0	0	0	0	0	0	0	0	0	0	0	0	0	0	0	0	0	0	0	0	0	0	0	0	0	0	0	0	0	0	0	0	0	0	0	0	0	0
C3	C3ar1	53	0	54	0	0	8	0	0	0	0	0	0	0	0	0	0	0	0	0	0	0	0	0	0	0	0	7	0	0	0	0	0	0	0	0	0	0	0	0	0	0	0	0	0	0	0	0	0
C3	Itgam_Itgb2	59	0	23	0	0	2.5	0	9	0	0	0	0	0	0	0	0	0	0	0	0	0	0	0	0	21	2.5	0	0	0	5	0	0	0	0	0	0	0	0	0	0	0	0	0	0	0	0	0	0
C3	Itgax_Itgb2	23	0	20	0	0	2.5	0	9	0	0	0	0	0	0	0	0	0	0	0	0	0	0	0	0	14.5	2.5	0	0	0	5	0	0	0	0	0	0	0	0	0	0	0	0	0	0	0	0	0	0
Hc	C5ar1	0	0	0	0	0	0	0	0	0	0	0	0	0	0	0	0	0	0	0	0	0	0	0	0	0	0	0	0	0	0	0	0	0	0	0	0	0	0	0	0	0	0	0	0	0	0	0	0
Cck	Cckar	0	0	0	0	0	0	0	0	0	0	0	0	0	0	0	0	0	0	0	0	0	0	0	0	0	0	0	0	0	0	0	0	0	0	0	0	0	0	0	0	0	0	0	0	0	0	0	0
Cck	Cckbr	0	0	0	0	0	0	0	0	0	0	0	0	0	0	0	0	0	0	0	0	0	0	0	0	0	0	0	0	0	0	0	0	0	0	0	0	0	0	0	0	0	0	0	0	0	0	0	0
Edn1	Ednra	0	0	0	0	0	0	0	0	0	0	0	0	0	0	0	0	0	0	0	0	0	0	0	0	0	0	0	0	0	0	0	0	0	0	0	0	0	0	0	0	0	0	0	0	0	0	0	0
Edn3	Ednra	0	0	0	0	0	0	0	0	0	0	0	0	0	0	0	0	0	0	0	0	0	0	0	0	0	0	0	0	0	0	0	0	0	0	0	0	0	0	0	0	0	0	0	0	0	0	0	0
Edn1	Ednrb	0	0	0	0	0	0	0	0	0	0	0	0	0	0	0	0	0	0	0	0	0	0	0	0	0	0	0	0	0	0	0	0	0	0	0	0	0	0	0	0	0	0	0	0	0	0	0	0
Edn3	Ednrb	0	0	0	0	0	0	0	0	0	0	0	0	0	0	0	0	0	0	0	0	0	0	0	0	0	0	0	0	0	0	0	0	0	0	0	0	0	0	0	0	0	0	0	0	0	0	0	0
Gal	Galr1	0	0	0	0	0	0	0	0	0	0	0	0	0	0	0	0	0	0	0	0	0	0	0	0	0	0	0	0	0	0	0	0	0	0	0	0	0	0	0	0	0	0	0	0	0	0	0	0
Galp	Galr1	0	0	0	0	0	0	0	0	0	0	0	0	0	0	0	0	0	0	0	0	0	0	0	0	0	0	0	0	0	0	0	0	0	0	0	0	0	0	0	0	0	0	0	0	0	0	0	0
Pomc	Mc1r	0	0	0	0	0	0	0	0	0	0	0	0	0	0	0	0	0	0	0	0	0	0	0	0	0	0	0	0	0	0	0	0	0	0	0	0	0	0	0	0	0	0	0	0	0	0	0	0
Pomc	Mc2r	0	0	0	0	0	0	0	0	0	0	0	0	0	0	0	0	0	0	0	0	0	0	0	0	0	0	0	0	0	0	0	0	0	0	0	0	0	0	0	0	0	0	0	0	0	0	0	0
Pomc	Mc3r	0	0	0	0	0	0	0	0	0	0	0	0	0	0	0	0	0	0	0	0	0	0	0	0	0	0	0	0	0	0	0	0	0	0	0	0	0	0	0	0	0	0	0	0	0	0	0	0
Nmu	Nmur1	0	0	0	0	0	0	0	0	0	0	0	0	0	0	0	0	0	0	0	0	0	0	0	0	0	0	0	0	0	0	0	0	0	0	0	0	0	0	0	0	0	0	0	0	0	0	0	0
Nmu	Nmur2	0	0	0	0	0	0	0	0	0	0	0	0	0	0	0	0	0	0	0	0	0	0	0	0	0	0	0	0	0	0	0	0	0	0	0	0	0	0	0	0	0	0	0	0	0	0	0	0
Nms	Nmur1	0	0	0	0	0	0	0	0	0	0	0	0	0	0	0	0	0	0	0	0	0	0	0	0	0	0	0	0	0	0	0	0	0	0	0	0	0	0	0	0	0	0	0	0	0	0	0	0
Nms	Nmur2	0	0	0	0	0	0	0	0	0	0	0	0	0	0	0	0	0	0	0	0	0	0	0	0	0	0	0	0	0	0	0	0	0	0	0	0	0	0	0	0	0	0	0	0	0	0	0	0
Npff	Npffr1	0	0	0	0	0	0	0	0	0	0	0	0	0	0	0	0	0	0	0	0	0	0	0	0	0	0	0	0	0	0	0	0	0	0	0	0	0	0	0	0	0	0	0	0	0	0	0	0
Npff	Npffr2	0	0	0	0	0	0	0	0	0	0	0	0	0	0	0	0	0	0	0	0	0	0	0	0	0	0	0	0	0	0	0	0	0	0	0	0	0	0	0	0	0	0	0	0	0	0	0	0
Npy	Npy1r	0	0	0	0	0	0	0	0	0	0	0	0	0	0	0	0	0	0	0	0	0	0	0	0	0	0	0	0	0	0	0	0	0	0	0	0	0	0	0	0	0	0	0	0	0	0	0	0
Npy	Gpr83	0	0	0	0	0	0	0	0	0	0	0	0	0	0	0	0	0	0	0	0	0	0	0	0	0	0	0	0	0	0	0	0	0	0	0	0	0	0	0	0	0	0	0	0	0	0	0	0
Pyy	Npy1r	0	0	0	0	0	0	0	0	0	0	0	0	0	0	0	0	0	0	0	0	0	0	0	0	0	0	0	0	0	0	0	0	0	0	0	0	0	0	0	0	0	0	0	0	0	0	0	0
Pyy	Gpr83	0	0	0	0	0	0	0	0	0	0	0	0	0	0	0	0	0	0	0	0	0	0	0	0	0	0	0	0	0	0	0	0	0	0	0	0	0	0	0	0	0	0	0	0	0	0	0	0
Nts	Ntsr1	0	0	0	0	0	0	0	0	0	0	0	0	0	0	0	0	0	0	0	0	0	0	0	0	0	0	0	0	0	0	0	0	0	0	0	0	0	0	0	0	0	0	0	0	0	0	0	0
Nts	Ntsr2	0	0	0	0	0	0	0	0	0	0	0	0	0	0	0	0	0	0	0	0	0	0	0	0	0	0	0	0	0	0	0	0	0	0	0	0	0	0	0	0	0	0	0	0	0	0	0	0
Pdyn	Oprd1	0	0	0	0	0	0	0	0	0	0	0	0	0	0	0	0	0	0	0	0	0	0	0	0	0	0	0	0	0	0	0	0	0	0	0	0	0	0	0	0	0	0	0	0	0	0	0	0
Pdyn	Oprk1	0	0	0	0	0	0	0	0	0	0	0	0	0	0	0	0	0	0	0	0	0	0	0	0	0	0	0	0	0	0	0	0	0	0	0	0	0	0	0	0	0	0	0	0	0	0	0	0
Pdyn	Oprl1	0	0	0	0	0	0	0	0	0	0	0	0	0	0	0	0	0	0	0	0	0	0	0	0	0	0	0	0	0	0	0	0	0	0	0	0	0	0	0	0	0	0	0	0	0	0	0	0
Pdyn	Oprm1	0	0	0	0	0	0	0	0	0	0	0	0	0	0	0	0	0	0	0	0	0	0	0	0	0	0	0	0	0	0	0	0	0	0	0	0	0	0	0	0	0	0	0	0	0	0	0	0
Penk	Oprd1	0	0	0	0	0	0	0	0	0	0	0	0	0	0	0	0	0	0	0	0	0	0	0	0	0	0	0	0	0	0	0	0	0	0	0	0	0	0	0	0	0	0	0	0	0	0	0	0
Penk	Oprk1	0	0	0	0	0	0	0	0	0	0	0	0	0	0	0	0	0	0	0	0	0	0	0	0	0	0	0	0	0	0	0	0	0	0	0	0	0	0	0	0	0	0	0	0	0	0	0	0
Penk	Oprl1	0	0	0	0	0	0	0	0	0	0	0	0	0	0	0	0	0	0	0	0	0	0	0	0	0	0	0	0	0	0	0	0	0	0	0	0	0	0	0	0	0	0	0	0	0	0	0	0
Penk	Oprm1	0	0	0	0	0	0	0	0	0	0	0	0	0	0	0	0	0	0	0	0	0	0	0	0	0	0	0	0	0	0	0	0	0	0	0	0	0	0	0	0	0	0	0	0	0	0	0	0
Pomc	Oprd1	0	0	0	0	0	0	0	0	0	0	0	0	0	0	0	0	0	0	0	0	0	0	0	0	0	0	0	0	0	0	0	0	0	0	0	0	0	0	0	0	0	0	0	0	0	0	0	0
Pomc	Oprk1	0	0	0	0	0	0	0	0	0	0	0	0	0	0	0	0	0	0	0	0	0	0	0	0	0	0	0	0	0	0	0	0	0	0	0	0	0	0	0	0	0	0	0	0	0	0	0	0
Pomc	Oprl1	0	0	0	0	0	0	0	0	0	0	0	0	0	0	0	0	0	0	0	0	0	0	0	0	0	0	0	0	0	0	0	0	0	0	0	0	0	0	0	0	0	0	0	0	0	0	0	0
Pomc	Oprm1	0	0	0	0	0	0	0	0	0	0	0	0	0	0	0	0	0	0	0	0	0	0	0	0	0	0	0	0	0	0	0	0	0	0	0	0	0	0	0	0	0	0	0	0	0	0	0	0
Oxt	Oxtr	0	0	0	0	0	0	0	0	0	0	0	0	0	0	0	0	0	0	0	0	0	0	0	0	0	0	0	0	0	0	0	0	0	0	0	0	0	0	0	0	0	0	0	0	0	0	0	0
Sst	Sstr1	0	0	0	0	0	0	0	0	0	0	0	0	0	0	0	0	0	0	0	0	0	0	0	0	0	0	0	0	0	0	0	0	0	0	0	0	0	0	0	0	0	0	0	0	0	0	0	0
Sst	Sstr2	0	0	0	0	0	0	0	0	0	0	0	0	0	0	0	0	0	0	0	0	0	0	0	0	0	0	0	0	0	0	0	0	0	0	0	0	0	0	0	0	0	0	0	0	0	0	0	0
Sst	Sstr3	0	0	0	0	0	0	0	0	0	0	0	0	0	0	0	0	0	0	0	0	0	0	0	0	0	0	0	0	0	0	0	0	0	0	0	0	0	0	0	0	0	0	0	0	0	0	0	0
Sst	Sstr5	0	0	0	0	0	0	0	0	0	0	0	0	0	0	0	0	0	0	0	0	0	0	0	0	0	0	0	0	0	0	0	0	0	0	0	0	0	0	0	0	0	0	0	0	0	0	0	0
Cort	Sstr1	0	0	0	0	0	0	0	0	0	0	0	0	0	0	0	0	0	0	0	0	0	0	0	0	0	0	0	0	0	0	0	0	0	0	0	0	0	0	0	0	0	0	0	0	0	0	0	0
Cort	Sstr2	0	0	0	0	0	0	0	0	0	0	0	0	0	0	0	0	0	0	0	0	0	0	0	0	0	0	0	0	0	0	0	0	0	0	0	0	0	0	0	0	0	0	0	0	0	0	0	0
Cort	Sstr3	0	0	0	0	0	0	0	0	0	0	0	0	0	0	0	0	0	0	0	0	0	0	0	0	0	0	0	0	0	0	0	0	0	0	0	0	0	0	0	0	0	0	0	0	0	0	0	0
Cort	Sstr5	0	0	0	0	0	0	0	0	0	0	0	0	0	0	0	0	0	0	0	0	0	0	0	0	0	0	0	0	0	0	0	0	0	0	0	0	0	0	0	0	0	0	0	0	0	0	0	0
Tac2	Tacr3	0	0	0	0	0	0	0	0	0	0	0	0	0	0	0	0	0	0	0	0	0	0	0	0	0	0	0	0	0	0	0	0	0	0	0	0	0	0	0	0	0	0	0	0	0	0	0	0
Try5	F2r	0	0	0	0	0	0	0	0	0	0	0	0	0	0	0	0	0	0	0	0	0	0	0	0	0	0	0	0	0	0	0	0	0	0	0	0	0	0	0	0	0	0	0	0	0	0	0	0
Ctsg	F2r	0	0	0	0	0	0	0	0	0	0	0	0	0	0	0	0	0	0	0	0	0	0	0	0	0	0	0	0	0	0	0	0	0	0	0	0	0	0	0	0	0	0	0	0	0	0	0	0
F2	F2r	0	0	0	0	0	0	0	0	0	0	0	0	0	0	0	0	0	0	0	0	0	0	0	0	0	0	0	0	0	0	0	0	0	0	0	0	0	0	0	0	0	0	0	0	0	0	0	0
Gzma	F2r	0	0	0	0	0	0	0	0	0	0	0	0	0	0	0	0	0	0	0	0	0	0	0	0	0	0	0	0	0	0	0	0	0	0	0	0	0	0	0	0	0	0	0	0	0	0	0	0
Prss2	F2r	0	0	0	0	0	0	0	0	0	0	0	0	0	0	0	0	0	0	0	0	0	0	0	0	0	0	0	0	0	0	0	0	0	0	0	0	0	0	0	0	0	0	0	0	0	0	0	0
Try4	F2r	0	0	0	0	0	0	0	0	0	0	0	0	0	0	0	0	0	0	0	0	0	0	0	0	0	0	0	0	0	0	0	0	0	0	0	0	0	0	0	0	0	0	0	0	0	0	0	0
Try5	F2rl1	0	0	0	0	0	0	0	0	0	0	0	0	0	0	0	0	0	0	0	0	0	0	0	0	0	0	0	0	0	0	0	0	0	0	0	0	0	0	0	0	0	0	0	0	0	0	0	0
Ctsg	F2rl1	0	0	0	0	0	0	0	0	0	0	0	0	0	0	0	0	0	0	0	0	0	0	0	0	0	0	0	0	0	0	0	0	0	0	0	0	0	0	0	0	0	0	0	0	0	0	0	0
F2	F2rl1	0	0	0	0	0	0	0	0	0	0	0	0	0	0	0	0	0	0	0	0	0	0	0	0	0	0	0	0	0	0	0	0	0	0	0	0	0	0	0	0	0	0	0	0	0	0	0	0
Gzma	F2rl1	0	0	0	0	0	0	0	0	0	0	0	0	0	0	0	0	0	0	0	0	0	0	0	0	0	0	0	0	0	0	0	0	0	0	0	0	0	0	0	0	0	0	0	0	0	0	0	0
Prss2	F2rl1	0	0	0	0	0	0	0	0	0	0	0	0	0	0	0	0	0	0	0	0	0	0	0	0	0	0	0	0	0	0	0	0	0	0	0	0	0	0	0	0	0	0	0	0	0	0	0	0
Try4	F2rl1	0	0	0	0	0	0	0	0	0	0	0	0	0	0	0	0	0	0	0	0	0	0	0	0	0	0	0	0	0	0	0	0	0	0	0	0	0	0	0	0	0	0	0	0	0	0	0	0
Try5	F2rl2	0	0	0	0	0	0	0	0	0	0	0	0	0	0	0	0	0	0	0	0	0	0	0	0	0	0	0	0	0	0	0	0	0	0	0	0	0	0	0	0	0	0	0	0	0	0	0	0
Ctsg	F2rl2	0	0	0	0	0	0	0	0	0	0	0	0	0	0	0	0	0	0	0	0	0	0	0	0	0	0	0	0	0	0	0	0	0	0	0	0	0	0	0	0	0	0	0	0	0	0	0	0
F2	F2rl2	0	0	0	0	0	0	0	0	0	0	0	0	0	0	0	0	0	0	0	0	0	0	0	0	0	0	0	0	0	0	0	0	0	0	0	0	0	0	0	0	0	0	0	0	0	0	0	0
Gzma	F2rl2	0	0	0	0	0	0	0	0	0	0	0	0	0	0	0	0	0	0	0	0	0	0	0	0	0	0	0	0	0	0	0	0	0	0	0	0	0	0	0	0	0	0	0	0	0	0	0	0
Prss2	F2rl2	0	0	0	0	0	0	0	0	0	0	0	0	0	0	0	0	0	0	0	0	0	0	0	0	0	0	0	0	0	0	0	0	0	0	0	0	0	0	0	0	0	0	0	0	0	0	0	0
Try4	F2rl2	0	0	0	0	0	0	0	0	0	0	0	0	0	0	0	0	0	0	0	0	0	0	0	0	0	0	0	0	0	0	0	0	0	0	0	0	0	0	0	0	0	0	0	0	0	0	0	0
Try5	F2rl3	0	0	0	0	0	0	0	0	0	0	0	0	0	0	0	0	0	0	0	0	0	0	0	0	0	0	0	0	0	0	0	0	0	0	0	0	0	0	0	0	0	0	0	0	0	0	0	0
Ctsg	F2rl3	0	0	0	0	0	0	0	0	0	0	0	0	0	0	0	0	0	0	0	0	0	0	0	0	0	0	0	0	0	0	0	0	0	0	0	0	0	0	0	0	0	0	0	0	0	0	0	0
F2	F2rl3	0	0	0	0	0	0	0	0	0	0	0	0	0	0	0	0	0	0	0	0	0	0	0	0	0	0	0	0	0	0	0	0	0	0	0	0	0	0	0	0	0	0	0	0	0	0	0	0
Gzma	F2rl3	0	0	0	0	0	0	0	0	0	0	0	0	0	0	0	0	0	0	0	0	0	0	0	0	0	0	0	0	0	0	0	0	0	0	0	0	0	0	0	0	0	0	0	0	0	0	0	0
Plg	F2rl3	0	0	0	0	0	0	0	0	0	0	0	0	0	0	0	0	0	0	0	0	0	0	0	0	0	0	0	0	0	0	0	0	0	0	0	0	0	0	0	0	0	0	0	0	0	0	0	0
Prss2	F2rl3	0	0	0	0	0	0	0	0	0	0	0	0	0	0	0	0	0	0	0	0	0	0	0	0	0	0	0	0	0	0	0	0	0	0	0	0	0	0	0	0	0	0	0	0	0	0	0	0
Try4	F2rl3	0	0	0	0	0	0	0	0	0	0	0	0	0	0	0	0	0	0	0	0	0	0	0	0	0	0	0	0	0	0	0	0	0	0	0	0	0	0	0	0	0	0	0	0	0	0	0	0
Try5	Pard3	0	0	0	0	0	0	0	0	0	0	0	0	0	0	0	0	0	0	0	0	0	0	0	0	0	0	0	0	0	0	0	0	0	0	0	0	0	0	0	0	0	0	0	0	0	0	0	0
Ctsg	Pard3	0	0	0	0	0	0	0	0	0	0	0	0	0	0	0	0	0	0	0	0	0	0	0	0	0	0	0	0	0	0	0	0	0	0	0	0	0	0	0	0	0	0	0	0	0	0	0	0
F2	Pard3	0	0	0	0	0	0	0	0	0	0	0	0	0	0	0	0	0	0	0	0	0	0	0	0	0	0	0	0	0	0	0	0	0	0	0	0	0	0	0	0	0	0	0	0	0	0	0	0
Gzma	Pard3	0	0	6	0	0	0	0	0	0	0	0	0	0	0	0	0	0	0	0	0	0	0	0	0	0	0	0	0	0	0	0	0	0	0	0	0	0	0	0	0	0	0	0	0	0	0	0	0
Plg	Pard3	0	0	0	0	0	0	0	0	0	0	0	0	0	0	0	0	0	0	0	0	0	0	0	0	0	0	0	0	0	0	0	0	0	0	0	0	0	0	0	0	0	0	0	0	0	0	0	0
Prss2	Pard3	0	0	0	0	0	0	0	0	0	0	0	0	0	0	0	0	0	0	0	0	0	0	0	0	0	0	0	0	0	0	0	0	0	0	0	0	0	0	0	0	0	0	0	0	0	0	0	0
Try4	Pard3	0	0	0	0	0	0	0	0	0	0	0	0	0	0	0	0	0	0	0	0	0	0	0	0	0	0	0	0	0	0	0	0	0	0	0	0	0	0	0	0	0	0	0	0	0	0	0	0
Prok2	Prokr1	0	0	0	0	0	0	0	0	0	0	0	0	0	0	0	0	0	0	0	0	0	0	0	0	0	0	0	0	0	0	0	0	0	0	0	0	0	0	0	0	0	0	0	0	0	0	0	0
Prok2	Prokr2	0	0	0	0	0	0	0	0	0	0	0	0	0	0	0	0	0	0	0	0	0	0	0	0	0	0	0	0	0	0	0	0	0	0	0	0	0	0	0	0	0	0	0	0	0	0	0	0
Adcyap1	Adcyap1r1	0	0	0	0	0	0	0	0	0	0	0	0	0	0	0	0	0	0	0	0	0	0	0	0	0	0	0	0	0	0	0	0	0	0	0	0	0	0	0	0	0	0	0	0	0	0	0	0
Nppb	Npr1	0	0	0	0	0	0	0	0	0	0	0	0	0	0	0	0	0	0	0	0	0	0	0	0	0	0	0	0	0	0	0	0	0	0	0	0	0	0	0	0	0	0	0	0	0	0	0	0
Nppc	Npr2	0	0	0	0	0	0	0	0	0	0	0	0	0	0	0	0	0	0	0	0	0	0	0	0	0	0	0	0	0	0	0	0	0	0	0	0	0	0	0	0	0	0	0	0	0	0	0	0
Kitl	Kit	0	0	0	0	0	0	0	0	0	0	0	0	0	0	0	0	0	0	0	0	0	0	0	0	0	0	0	0	0	0	0	0	0	0	0	0	0	0	0	0	0	0	0	0	0	0	0	0
Gcg	Gipr	0	0	0	0	0	0	0	0	0	0	0	0	0	0	0	0	0	0	0	0	0	0	0	0	0	0	0	0	0	0	0	0	0	0	0	0	0	0	0	0	0	0	0	0	0	0	0	0
Gip	Gipr	0	0	0	0	0	0	0	0	0	0	0	0	0	0	0	0	0	0	0	0	0	0	0	0	0	0	0	0	0	0	0	0	0	0	0	0	0	0	0	0	0	0	0	0	0	0	0	0
Cga	Fshr	0	0	0	0	0	0	0	0	0	0	0	0	0	0	0	0	0	0	0	0	0	0	0	0	0	0	0	0	0	0	0	0	0	0	0	0	0	0	0	0	0	0	0	0	0	0	0	0
Lhb	Lhcgr	0	0	0	0	0	0	0	0	0	0	0	0	0	0	0	0	0	0	0	0	0	0	0	0	0	0	0	0	0	0	0	0	0	0	0	0	0	0	0	0	0	0	0	0	0	0	0	0
Cga	Lhcgr	0	0	0	0	0	0	0	0	0	0	0	0	0	0	0	0	0	0	0	0	0	0	0	0	0	0	0	0	0	0	0	0	0	0	0	0	0	0	0	0	0	0	0	0	0	0	0	0
Cga	Tshr	0	0	0	0	0	0	0	0	0	0	0	0	0	0	0	0	0	0	0	0	0	0	0	0	0	0	0	0	0	0	0	0	0	0	0	0	0	0	0	0	0	0	0	0	0	0	0	0
Bdnf	Ntrk2	0	0	0	0	0	0	0	0	0	0	0	0	0	0	0	0	0	0	0	0	0	0	0	0	0	0	0	0	0	0	0	0	0	0	0	0	0	0	0	0	0	0	0	0	0	0	0	0
Ngf	Ntrk1	0	0	0	0	0	0	0	0	0	0	0	0	0	0	0	0	0	0	0	0	0	0	0	0	0	0	0	0	0	0	0	0	0	0	0	0	0	0	0	0	0	0	0	0	0	0	0	0
Flt3l	Flt3	0	0	0	0	0	0	0	0	0	0	0	0	0	0	0	0	0	0	0	0	0	0	0	0	0	0	0	0	0	0	0	0	0	0	0	0	0	0	0	0	0	0	0	0	0	0	0	0
Hgf	Met	0	0	0	0	0	0	0	0	0	0	0	0	0	0	0	0	0	0	0	0	0	0	0	0	0	0	0	0	0	0	0	0	0	0	0	0	0	0	0	0	0	0	0	0	0	0	0	0
Ntf3	Ntrk1	0	0	0	0	0	0	0	0	0	0	0	0	0	0	0	0	0	0	0	0	0	0	0	0	0	0	0	0	0	0	0	0	0	0	0	0	0	0	0	0	0	0	0	0	0	0	0	0
Ntf3	Ntrk2	0	0	0	0	0	0	0	0	0	0	0	0	0	0	0	0	0	0	0	0	0	0	0	0	0	0	0	0	0	0	0	0	0	0	0	0	0	0	0	0	0	0	0	0	0	0	0	0
Ntf3	Ntrk3	0	0	0	0	0	0	0	0	0	0	0	0	0	0	0	0	0	0	0	0	0	0	0	0	0	0	0	0	0	0	0	0	0	0	0	0	0	0	0	0	0	0	0	0	0	0	0	0
Ntf5	Ntrk2	0	0	0	0	0	0	0	0	0	0	0	0	0	0	0	0	0	0	0	0	0	0	0	0	0	0	0	0	0	0	0	0	0	0	0	0	0	0	0	0	0	0	0	0	0	0	0	0
Sema3a	Nrp1_Plxna1	51	1.5	14	0	0	0	0	0	0	9	0	0	0	0	0	0	0	0	0	0	0	0	0	0	16	1.5	10.5	0	0	0	0	0	0	0	0	0	0	0	0	0	0	0	0	0	0	0	0	0
Sema3a	Nrp1_Plxna2	10	0	10	0	0	0	0	0	0	9	0	0	0	0	0	0	0	0	0	0	0	0	0	0	0	0	5.5	0	0	0	0	0	0	0	0	0	0	0	0	0	0	0	0	0	0	0	0	0
Sema3a	Nrp1_Plxna3	4	0	0	0	0	0	0	0	0	9	0	0	0	0	0	0	0	0	0	0	0	0	0	0	0	0	9.5	0	0	0	0	0	0	0	0	0	0	0	0	0	0	0	0	0	0	0	0	0
Sema3a	Nrp1_Plxna4	4	0	0	0	0	0	0	0	0	9	0	0	0	0	0	0	0	0	0	0	0	0	0	0	0	0	6.5	0	0	0	0	0	0	0	0	0	0	0	0	0	0	0	0	0	0	0	0	0
Sema3b	Nrp1_Plxna1	0	0	0	0	0	0	0	0	0	0	0	0	0	0	0	0	0	0	0	0	0	0	0	0	0	0	0	0	0	0	0	0	0	0	0	0	0	0	0	0	0	0	0	0	0	0	0	0
Sema3b	Nrp1_Plxna2	0	0	0	0	0	0	0	0	0	0	0	0	0	0	0	0	0	0	0	0	0	0	0	0	0	0	0	0	0	0	0	0	0	0	0	0	0	0	0	0	0	0	0	0	0	0	0	0
Sema3b	Nrp1_Plxna3	0	0	0	0	0	0	0	0	0	0	0	0	0	0	0	0	0	0	0	0	0	0	0	0	0	0	0	0	0	0	0	0	0	0	0	0	0	0	0	0	0	0	0	0	0	0	0	0
Sema3b	Nrp1_Plxna4	0	0	0	0	0	0	0	0	0	0	0	0	0	0	0	0	0	0	0	0	0	0	0	0	0	0	0	0	0	0	0	0	0	0	0	0	0	0	0	0	0	0	0	0	0	0	0	0
Sema3c	Nrp1_Plxna1	0	0	0	0	0	0	0	0	0	0	0	0	0	0	0	0	0	0	0	0	0	0	0	0	0	0	0	0	0	0	0	0	0	0	0	0	0	0	0	0	0	0	0	0	0	0	0	0
Sema3c	Nrp1_Plxna2	0	0	0	0	0	0	0	0	0	0	0	0	0	0	0	0	0	0	0	0	0	0	0	0	0	0	0	0	0	0	0	0	0	0	0	0	0	0	0	0	0	0	0	0	0	0	0	0
Sema3c	Nrp1_Plxna3	0	0	0	0	0	0	0	0	0	0	0	0	0	0	0	0	0	0	0	0	0	0	0	0	0	0	0	0	0	0	0	0	0	0	0	0	0	0	0	0	0	0	0	0	0	0	0	0
Sema3c	Nrp1_Plxna4	0	0	0	0	0	0	0	0	0	0	0	0	0	0	0	0	0	0	0	0	0	0	0	0	0	0	0	0	0	0	0	0	0	0	0	0	0	0	0	0	0	0	0	0	0	0	0	0
Sema3d	Nrp1_Plxna1	0	0	0	0	0	0	0	0	0	0	0	0	0	0	0	0	0	0	0	0	0	0	0	0	0	0	0	0	0	0	0	0	0	0	0	0	0	0	0	0	0	0	0	0	0	0	0	0
Sema3d	Nrp1_Plxna2	0	0	0	0	0	0	0	0	0	0	0	0	0	0	0	0	0	0	0	0	0	0	0	0	0	0	0	0	0	0	0	0	0	0	0	0	0	0	0	0	0	0	0	0	0	0	0	0
Sema3d	Nrp1_Plxna3	0	0	0	0	0	0	0	0	0	0	0	0	0	0	0	0	0	0	0	0	0	0	0	0	0	0	0	0	0	0	0	0	0	0	0	0	0	0	0	0	0	0	0	0	0	0	0	0
Sema3d	Nrp1_Plxna4	0	0	0	0	0	0	0	0	0	0	0	0	0	0	0	0	0	0	0	0	0	0	0	0	0	0	0	0	0	0	0	0	0	0	0	0	0	0	0	0	0	0	0	0	0	0	0	0
Sema3b	Nrp2_Plxna1	0	0	0	0	0	0	0	0	0	0	0	0	0	0	0	0	0	0	0	0	0	0	0	0	0	0	0	0	0	0	0	0	0	0	0	0	0	0	0	0	0	0	0	0	0	0	0	0
Sema3b	Nrp2_Plxna2	0	0	0	0	0	0	0	0	0	0	0	0	0	0	0	0	0	0	0	0	0	0	0	0	0	0	0	0	0	0	0	0	0	0	0	0	0	0	0	0	0	0	0	0	0	0	0	0
Sema3b	Nrp2_Plxna3	0	0	0	0	0	0	0	0	0	0	0	0	0	0	0	0	0	0	0	0	0	0	0	0	0	0	0	0	0	0	0	0	0	0	0	0	0	0	0	0	0	0	0	0	0	0	0	0
Sema3b	Nrp2_Plxna4	0	0	0	0	0	0	0	0	0	0	0	0	0	0	0	0	0	0	0	0	0	0	0	0	0	0	0	0	0	0	0	0	0	0	0	0	0	0	0	0	0	0	0	0	0	0	0	0
Sema3c	Nrp2_Plxna1	0	0	0	0	0	0	0	0	0	0	0	0	0	0	0	0	0	0	0	0	0	0	0	0	0	0	0	0	0	0	0	0	0	0	0	0	0	0	0	0	0	0	0	0	0	0	0	0
Sema3c	Nrp2_Plxna2	0	0	0	0	0	0	0	0	0	0	0	0	0	0	0	0	0	0	0	0	0	0	0	0	0	0	0	0	0	0	0	0	0	0	0	0	0	0	0	0	0	0	0	0	0	0	0	0
Sema3c	Nrp2_Plxna3	0	0	0	0	0	0	0	0	0	0	0	0	0	0	0	0	0	0	0	0	0	0	0	0	0	0	0	0	0	0	0	0	0	0	0	0	0	0	0	0	0	0	0	0	0	0	0	0
Sema3c	Nrp2_Plxna4	0	0	0	0	0	0	0	0	0	0	0	0	0	0	0	0	0	0	0	0	0	0	0	0	0	0	0	0	0	0	0	0	0	0	0	0	0	0	0	0	0	0	0	0	0	0	0	0
Sema3d	Nrp2_Plxna1	0	0	0	0	0	0	0	0	0	0	0	0	0	0	0	0	0	0	0	0	0	0	0	0	0	0	0	0	0	0	0	0	0	0	0	0	0	0	0	0	0	0	0	0	0	0	0	0
Sema3d	Nrp2_Plxna2	0	0	0	0	0	0	0	0	0	0	0	0	0	0	0	0	0	0	0	0	0	0	0	0	0	0	0	0	0	0	0	0	0	0	0	0	0	0	0	0	0	0	0	0	0	0	0	0
Sema3d	Nrp2_Plxna3	0	0	0	0	0	0	0	0	0	0	0	0	0	0	0	0	0	0	0	0	0	0	0	0	0	0	0	0	0	0	0	0	0	0	0	0	0	0	0	0	0	0	0	0	0	0	0	0
Sema3d	Nrp2_Plxna4	0	0	0	0	0	0	0	0	0	0	0	0	0	0	0	0	0	0	0	0	0	0	0	0	0	0	0	0	0	0	0	0	0	0	0	0	0	0	0	0	0	0	0	0	0	0	0	0
Sema3f	Nrp2_Plxna1	0	0	0	0	0	0	0	0	0	0	0	0	0	0	0	0	0	0	0	0	0	0	0	0	0	0	8	0	0	0	0	0	0	0	0	0	0	0	0	0	0	0	0	0	0	0	0	0
Sema3f	Nrp2_Plxna2	0	0	0	0	0	0	0	0	0	0	0	0	0	0	0	0	0	0	0	0	0	0	0	0	0	0	6	0	0	0	0	0	0	0	0	0	0	0	0	0	0	0	0	0	0	0	0	0
Sema3f	Nrp2_Plxna3	0	0	0	0	0	0	0	0	0	0	0	0	0	0	0	0	0	0	0	0	0	0	0	0	0	0	6	0	0	0	0	0	0	0	0	0	0	0	0	0	0	0	0	0	0	0	0	0
Sema3f	Nrp2_Plxna4	0	0	0	0	0	0	0	0	0	0	0	0	0	0	0	0	0	0	0	0	0	0	0	0	0	0	6	0	0	0	0	0	0	0	0	0	0	0	0	0	0	0	0	0	0	0	0	0
Sema3g	Nrp2_Plxna1	0	0	2	0	0	0	0	0	0	0	0	0	0	0	0	0	0	0	0	0	0	0	0	0	0	0	0	0	0	0	0	0	0	0	0	0	0	0	0	0	0	0	0	0	0	0	0	0
Sema3g	Nrp2_Plxna2	0	0	2	0	0	0	0	0	0	0	0	0	0	0	0	0	0	0	0	0	0	0	0	0	0	0	0	0	0	0	0	0	0	0	0	0	0	0	0	0	0	0	0	0	0	0	0	0
Sema3g	Nrp2_Plxna3	0	0	2	0	0	0	0	0	0	0	0	0	0	0	0	0	0	0	0	0	0	0	0	0	0	0	0	0	0	0	0	0	0	0	0	0	0	0	0	0	0	0	0	0	0	0	0	0
Sema3g	Nrp2_Plxna4	0	0	2	0	0	0	0	0	0	0	0	0	0	0	0	0	0	0	0	0	0	0	0	0	0	0	0	0	0	0	0	0	0	0	0	0	0	0	0	0	0	0	0	0	0	0	0	0
Sema3c	Nrp1_Nrp2	0	0	0	0	0	0	0	0	0	0	0	0	0	0	0	0	0	0	0	0	0	0	0	0	0	0	0	0	0	0	0	0	0	0	0	0	0	0	0	0	0	0	0	0	0	0	0	0
Sema3c	Plxnd1	0	0	0	0	0	0	0	0	0	0	0	0	0	0	0	0	0	0	0	0	0	0	0	0	0	0	0	0	0	0	0	0	0	0	0	0	0	0	0	0	0	0	0	0	0	0	0	0
Sema3e	Plxnd1	0	0	0	0	0	0	0	0	0	0	0	0	0	0	0	0	0	0	0	0	0	0	0	0	0	0	0	0	0	0	0	0	0	0	0	0	0	0	0	0	0	0	0	0	0	0	0	0
Adm	Calcr	0	0	0	0	0	0	0	0	0	0	0	0	0	0	0	0	0	0	0	0	0	0	0	0	0	0	0	0	0	0	0	0	0	0	0	0	0	0	0	0	0	0	0	0	0	0	0	0
Adm	Calcrl	0	0	0	0	0	0	0	0	0	0	0	0	0	0	0	0	0	0	0	0	0	0	0	0	0	0	0	0	0	0	0	0	0	0	0	0	0	0	0	0	0	0	0	0	0	0	0	0
Agt	Mas1	0	0	0	0	0	0	0	0	0	0	0	0	0	0	0	0	0	0	0	0	0	0	0	0	0	0	0	0	0	0	0	0	0	0	0	0	0	0	0	0	0	0	0	0	0	0	0	0
Anxa1	Fpr2	395	13	87	0	0	11	0	21	0	0	0	0	30	0	4	0	0	0	0	0	0	0	0	0	462	8	97	0	0	6	0	30	0	0	0	0	11	0	4	0	0	0	0	0	0	0	0	0
Anxa1	Fpr1	421	0	11	0	0	0	0	0	0	0	0	0	25	0	7	0	0	0	0	0	0	0	0	0	493	0	34	0	0	0	0	0	0	0	0	0	15	0	0	0	0	0	0	0	0	0	0	0
Apela	Aplnr	0	0	0	0	0	0	0	0	0	0	0	0	0	0	0	0	0	0	0	0	0	0	0	0	0	0	0	0	0	0	0	0	0	0	0	0	0	0	0	0	0	0	0	0	0	0	0	0
Calca	Calcr	0	0	0	0	0	0	0	0	0	0	0	0	0	0	0	0	0	0	0	0	0	0	0	0	0	0	0	0	0	0	0	0	0	0	0	0	0	0	0	0	0	0	0	0	0	0	0	0
Calca	Calcrl	0	0	0	0	0	0	0	0	0	0	0	0	0	0	0	0	0	0	0	0	0	0	0	0	0	0	0	0	0	0	0	0	0	0	0	0	0	0	0	0	0	0	0	0	0	0	0	0
Calcb	Calcr	0	0	0	0	0	0	0	0	0	0	0	0	0	0	0	0	0	0	0	0	0	0	0	0	0	0	0	0	0	0	0	0	0	0	0	0	0	0	0	0	0	0	0	0	0	0	0	0
Calcb	Calcrl	0	0	0	0	0	0	0	0	0	0	0	0	0	0	0	0	0	0	0	0	0	0	0	0	0	0	0	0	0	0	0	0	0	0	0	0	0	0	0	0	0	0	0	0	0	0	0	0
Enho	Gpr19	0	0	0	0	0	0	0	0	0	0	0	0	0	0	0	0	0	0	0	0	0	0	0	0	0	0	0	0	0	0	0	0	0	0	0	0	0	0	0	0	0	0	0	0	0	0	0	0
Gas6	Axl	17	2	9	0	0	0	0	0	0	0	0	0	0	0	0	0	0	0	0	0	0	0	0	0	10	0	4	0	0	0	0	3	0	0	0	0	0	0	0	0	0	0	0	0	0	0	0	0
Gas6	Mertk	2	0	0	0	0	0	0	0	0	0	0	0	0	0	0	0	0	0	0	0	0	0	0	0	0	0	0	0	0	0	0	0	0	0	0	0	0	0	0	0	0	0	0	0	0	0	0	0
Gas6	Tyro3	0	0	0	0	0	0	0	0	0	0	0	0	0	0	0	0	0	0	0	0	0	0	0	0	0	0	0	0	0	0	0	0	0	0	0	0	0	0	0	0	0	0	0	0	0	0	0	0
Gcg	Gcgr	0	0	0	0	0	0	0	0	0	0	0	0	0	0	0	0	0	0	0	0	0	0	0	0	0	0	0	0	0	0	0	0	0	0	0	0	0	0	0	0	0	0	0	0	0	0	0	0
Gcg	Glp1r	0	0	0	0	0	0	0	0	0	0	0	0	0	0	0	0	0	0	0	0	0	0	0	0	0	0	0	0	0	0	0	0	0	0	0	0	0	0	0	0	0	0	0	0	0	0	0	0
Gcg	Glp2r	0	0	0	0	0	0	0	0	0	0	0	0	0	0	0	0	0	0	0	0	0	0	0	0	0	0	0	0	0	0	0	0	0	0	0	0	0	0	0	0	0	0	0	0	0	0	0	0
Gh	Prlr	0	0	0	0	0	0	0	0	0	0	0	0	0	0	0	0	0	0	0	0	0	0	0	0	0	0	0	0	0	0	0	0	0	0	0	0	0	0	0	0	0	0	0	0	0	0	0	0
Ghrh	Vipr1	0	0	0	0	0	0	0	0	0	0	0	0	0	0	0	0	0	0	0	0	0	0	0	0	0	0	0	0	0	0	0	0	0	0	0	0	0	0	0	0	0	0	0	0	0	0	0	0
Ghrh	Vipr2	0	0	0	0	0	0	0	0	0	0	0	0	0	0	0	0	0	0	0	0	0	0	0	0	0	0	0	0	0	0	0	0	0	0	0	0	0	0	0	0	0	0	0	0	0	0	0	0
Gnrh1	Gnrhr	0	0	0	0	0	0	0	0	0	0	0	0	0	0	0	0	0	0	0	0	0	0	0	0	0	0	0	0	0	0	0	0	0	0	0	0	0	0	0	0	0	0	0	0	0	0	0	0
Grn	Sort1	0	0	0	0	0	0	0	0	0	0	0	0	0	0	0	0	0	0	0	0	0	0	0	0	0	0	0	0	0	0	0	0	0	0	0	0	0	0	0	0	0	0	0	0	0	0	0	0
Insl3	Rxfp2	0	0	0	0	0	0	0	0	0	0	0	0	0	0	0	0	0	0	0	0	0	0	0	0	0	0	0	0	0	0	0	0	0	0	0	0	0	0	0	0	0	0	0	0	0	0	0	0
Insl3	Rxfp1	0	0	0	0	0	0	0	0	0	0	0	0	0	0	0	0	0	0	0	0	0	0	0	0	0	0	0	0	0	0	0	0	0	0	0	0	0	0	0	0	0	0	0	0	0	0	0	0
Lep	Lepr	0	0	0	0	0	0	0	0	0	0	0	0	0	0	0	0	0	0	0	0	0	0	0	0	0	0	0	0	0	0	0	0	0	0	0	0	0	0	0	0	0	0	0	0	0	0	0	0
Lgals9	Ighm	47	0	0	0	0	0	0	0	0	0	0	0	6	0	0	0	0	0	0	0	0	0	0	0	9	0	0	0	0	0	0	0	0	0	0	0	0	0	0	0	0	0	0	0	0	0	0	0
Nps	Npsr1	0	0	0	0	0	0	0	0	0	0	0	0	0	0	0	0	0	0	0	0	0	0	0	0	0	0	0	0	0	0	0	0	0	0	0	0	0	0	0	0	0	0	0	0	0	0	0	0
Ostn	Npr3	0	0	0	0	0	0	0	0	0	0	0	0	0	0	0	0	0	0	0	0	0	0	0	0	0	0	0	0	0	0	0	0	0	0	0	0	0	0	0	0	0	0	0	0	0	0	0	0
Pmch	Mertk	0	0	0	0	0	0	0	0	0	0	0	0	0	0	0	0	0	0	0	0	0	0	0	0	0	0	0	0	0	0	0	0	0	0	0	0	0	0	0	0	0	0	0	0	0	0	0	0
Pros1	Axl	0	0	0	0	0	0	0	0	0	0	0	0	0	0	0	0	0	0	0	0	0	0	0	0	0	0	0	0	0	0	0	0	0	0	0	0	0	0	0	0	0	0	0	0	0	0	0	0
Pros1	Tyro3	0	0	0	0	0	0	0	0	0	0	0	0	0	0	0	0	0	0	0	0	0	0	0	0	0	0	0	0	0	0	0	0	0	0	0	0	0	0	0	0	0	0	0	0	0	0	0	0
Psap	Gpr37l1	0	0	0	0	0	0	0	0	0	0	0	0	0	0	0	0	0	0	0	0	0	0	0	0	0	0	0	0	0	0	0	0	0	0	0	0	0	0	0	0	0	0	0	0	0	0	0	0
Psap	Gpr37	0	0	0	0	0	0	0	0	0	0	0	0	0	0	0	0	0	0	0	0	0	0	0	0	0	0	0	0	0	0	0	0	0	0	0	0	0	0	0	0	0	0	0	0	0	0	0	0
Pthlh	Pth1r	0	0	0	0	0	0	0	0	0	0	0	0	0	0	0	0	0	0	0	0	0	0	0	0	0	0	0	0	0	0	0	0	0	0	0	0	0	0	0	0	0	0	0	0	0	0	0	0
Qrfp	Qrfpr	0	0	0	0	0	0	0	0	0	0	0	0	0	0	0	0	0	0	0	0	0	0	0	0	0	0	0	0	0	0	0	0	0	0	0	0	0	0	0	0	0	0	0	0	0	0	0	0
Rarres2	Gpr1	5	0	0	0	0	0	0	0	0	0	0	0	0	0	0	0	0	0	0	0	0	0	0	0	7	0	0	0	0	0	0	0	0	0	0	0	0	0	0	0	0	0	0	0	0	0	0	0
Rarres2	Cmklr1	0	0	0	0	0	0	0	0	0	0	0	0	0	0	0	0	0	0	0	0	0	0	0	0	0	0	0	0	0	0	0	0	0	0	0	0	0	0	0	0	0	0	0	0	0	0	0	0
Rln3	Rxfp1	0	0	0	0	0	0	0	0	0	0	0	0	0	0	0	0	0	0	0	0	0	0	0	0	0	0	0	0	0	0	0	0	0	0	0	0	0	0	0	0	0	0	0	0	0	0	0	0
Rln3	Rxfp2	0	0	0	0	0	0	0	0	0	0	0	0	0	0	0	0	0	0	0	0	0	0	0	0	0	0	0	0	0	0	0	0	0	0	0	0	0	0	0	0	0	0	0	0	0	0	0	0
Saa2	Fpr2	0	0	0	0	0	0	0	0	0	0	0	0	0	0	0	0	0	0	0	0	0	0	0	0	0	0	0	0	0	0	0	0	0	0	0	0	0	0	0	0	0	0	0	0	0	0	0	0
Sct	Sctr	0	0	0	0	0	0	0	0	0	0	0	0	0	0	0	0	0	0	0	0	0	0	0	0	0	0	0	0	0	0	0	0	0	0	0	0	0	0	0	0	0	0	0	0	0	0	0	0
Slurp1	Chrnb1	0	0	0	0	0	0	0	0	0	0	0	0	0	0	0	0	0	0	0	0	0	0	0	0	0	0	0	0	0	0	0	0	0	0	0	0	0	0	0	0	0	0	0	0	0	0	0	0
Slurp1	Chrnb2	0	0	0	0	0	0	0	0	0	0	0	0	0	0	0	0	0	0	0	0	0	0	0	0	0	0	0	0	0	0	0	0	0	0	0	0	0	0	0	0	0	0	0	0	0	0	0	0
Slurp1	Chrnb3	0	0	0	0	0	0	0	0	0	0	0	0	0	0	0	0	0	0	0	0	0	0	0	0	0	0	0	0	0	0	0	0	0	0	0	0	0	0	0	0	0	0	0	0	0	0	0	0
Slurp1	Chrnb4	0	0	0	0	0	0	0	0	0	0	0	0	0	0	0	0	0	0	0	0	0	0	0	0	0	0	0	0	0	0	0	0	0	0	0	0	0	0	0	0	0	0	0	0	0	0	0	0
Slurp1	Chrna1	0	0	0	0	0	0	0	0	0	0	0	0	0	0	0	0	0	0	0	0	0	0	0	0	0	0	0	0	0	0	0	0	0	0	0	0	0	0	0	0	0	0	0	0	0	0	0	0
Slurp1	Chrna2	0	0	0	0	0	0	0	0	0	0	0	0	0	0	0	0	0	0	0	0	0	0	0	0	0	0	0	0	0	0	0	0	0	0	0	0	0	0	0	0	0	0	0	0	0	0	0	0
Slurp1	Chrna3	0	0	0	0	0	0	0	0	0	0	0	0	0	0	0	0	0	0	0	0	0	0	0	0	0	0	0	0	0	0	0	0	0	0	0	0	0	0	0	0	0	0	0	0	0	0	0	0
Slurp1	Chrna5	0	0	0	0	0	0	0	0	0	0	0	0	0	0	0	0	0	0	0	0	0	0	0	0	0	0	0	0	0	0	0	0	0	0	0	0	0	0	0	0	0	0	0	0	0	0	0	0
Slurp1	Chrna6	0	0	0	0	0	0	0	0	0	0	0	0	0	0	0	0	0	0	0	0	0	0	0	0	0	0	0	0	0	0	0	0	0	0	0	0	0	0	0	0	0	0	0	0	0	0	0	0
Slurp1	Chrna9	0	0	0	0	0	0	0	0	0	0	0	0	0	0	0	0	0	0	0	0	0	0	0	0	0	0	0	0	0	0	0	0	0	0	0	0	0	0	0	0	0	0	0	0	0	0	0	0
Slurp1	Chrna10	0	0	0	0	0	0	0	0	0	0	0	0	0	0	0	0	0	0	0	0	0	0	0	0	0	0	0	0	0	0	0	0	0	0	0	0	0	0	0	0	0	0	0	0	0	0	0	0
Slurp1	Chrnd	0	0	0	0	0	0	0	0	0	0	0	0	0	0	0	0	0	0	0	0	0	0	0	0	0	0	0	0	0	0	0	0	0	0	0	0	0	0	0	0	0	0	0	0	0	0	0	0
Slurp1	Chrne	0	0	0	0	0	0	0	0	0	0	0	0	0	0	0	0	0	0	0	0	0	0	0	0	0	0	0	0	0	0	0	0	0	0	0	0	0	0	0	0	0	0	0	0	0	0	0	0
Slurp1	Chrna7	0	0	0	0	0	0	0	0	0	0	0	0	0	0	0	0	0	0	0	0	0	0	0	0	0	0	0	0	0	0	0	0	0	0	0	0	0	0	0	0	0	0	0	0	0	0	0	0
Btla	Tnfrsf14	0	0	0	0	0	0	0	0	0	0	0	0	0	0	0	0	0	0	0	0	0	0	0	0	0	0	0	0	0	0	0	0	0	0	0	0	0	0	0	0	0	0	0	0	0	0	0	0
Ucn3	Crhr1	0	0	0	0	0	0	0	0	0	0	0	0	0	0	0	0	0	0	0	0	0	0	0	0	0	0	0	0	0	0	0	0	0	0	0	0	0	0	0	0	0	0	0	0	0	0	0	0
Ucn3	Crhr2	0	0	0	0	0	0	0	0	0	0	0	0	0	0	0	0	0	0	0	0	0	0	0	0	0	0	0	0	0	0	0	0	0	0	0	0	0	0	0	0	0	0	0	0	0	0	0	0
Lgals9	Havcr2	0	0	0	0	0	0	0	0	0	0	0	0	0	0	0	0	0	0	0	0	0	0	0	0	0	0	0	0	0	0	0	0	0	0	0	0	0	0	0	0	0	0	0	0	0	0	0	0
Lgals9	Cd44	1731	193	672	0	4	0	4	0	0	0	15	0	164	18	58	0	0	0	0	0	0	0	0	0	345	54	161	0	0	2	0	0	0	0	11	0	9	5	11	0	0	0	0	0	0	0	0	0
Col1a1	Itga1_Itgb1	23.5	1.5	31	0	0	0	0	0	0	0	0	0	0	0	0	0	0	0	0	0	0	0	0	0	13.5	7.5	23	0	0	0	0	0	0	0	2	0	0	0	0	0	0	0	0	0	0	0	0	0
Col1a2	Itga1_Itgb1	82	28.5	117.5	0	0	0	0	0	0	0	2	6	0	0	0	0	0	0	0	0	0	0	0	0	92	13.5	125.5	0	0	0	0	0	0	0	3	1.5	13	1.5	8.5	0	0	0	0	0	0	0	0	0
Col2a1	Itga1_Itgb1	0	0	0	0	0	0	0	0	0	0	0	0	0	0	0	0	0	0	0	0	0	0	0	0	0	0	0	0	0	0	0	0	0	0	0	0	0	0	0	0	0	0	0	0	0	0	0	0
Col4a1	Itga1_Itgb1	115.5	31	114	0	0	0	0	0	0	0	4	0	6	3	8	0	0	0	0	0	0	0	0	0	38	4.5	40.5	0	0	0	0	0	0	0	4	0	8.5	0	6.5	0	0	0	0	0	0	0	0	0
Col4a2	Itga1_Itgb1	21	7.5	36	0	0	0	0	0	0	0	4	3.5	0	0	0	0	0	0	0	0	0	0	0	0	11	0	4.5	0	0	0	0	0	0	0	0	0	0	0	0	0	0	0	0	0	0	0	0	0
Col4a3	Itga1_Itgb1	0	0	0	0	0	0	0	0	0	0	0	0	0	0	0	0	0	0	0	0	0	0	0	0	0	0	4.5	0	0	0	0	0	0	0	0	1.5	0	0	0	0	0	0	0	0	0	0	0	0
Col4a4	Itga1_Itgb1	0	0	0	0	0	0	0	0	0	0	0	0	0	0	0	0	0	0	0	0	0	0	0	0	0	0	0	0	0	0	0	0	0	0	0	0	0	0	0	0	0	0	0	0	0	0	0	0
Col4a5	Itga1_Itgb1	4	0	6.5	0	0	0	0	0	0	0	0	0	0	0	0	0	0	0	0	0	0	0	0	0	0	0	0	0	0	0	0	0	0	0	0	0	0	0	0	0	0	0	0	0	0	0	0	0
Col4a6	Itga1_Itgb1	0	0	0	0	0	0	0	0	0	0	0	0	0	0	0	0	0	0	0	0	0	0	0	0	0	0	0	0	0	0	0	0	0	0	0	0	0	0	0	0	0	0	0	0	0	0	0	0
Col6a1	Itga1_Itgb1	0	0	0	0	0	0	0	0	0	0	0	0	0	0	0	0	0	0	0	0	0	0	0	0	1.5	0	3.5	0	0	0	0	0	0	0	2	0	0	0	0	0	0	0	0	0	0	0	0	0
Col6a2	Itga1_Itgb1	11.5	4.5	20.5	0	0	0	0	0	0	0	2	0	0	0	0	0	0	0	0	0	0	0	0	0	6	0	6.5	0	0	0	0	0	0	0	0	0	0	0	0	0	0	0	0	0	0	0	0	0
Col6a3	Itga1_Itgb1	18	0	10	0	0	0	0	0	0	0	0	0	0	0	0	0	0	0	0	0	0	0	0	0	33	1.5	22	0	0	0	0	0	0	0	2	0	0	0	0	0	0	0	0	0	0	0	0	0
Col6a4	Itga1_Itgb1	0	0	0	0	0	0	0	0	0	0	0	0	0	0	0	0	0	0	0	0	0	0	0	0	0	0	0	0	0	0	0	0	0	0	0	0	0	0	0	0	0	0	0	0	0	0	0	0
Col6a5	Itga1_Itgb1	0	0	0	0	0	0	0	0	0	0	0	0	0	0	0	0	0	0	0	0	0	0	0	0	0	0	0	0	0	0	0	0	0	0	0	0	0	0	0	0	0	0	0	0	0	0	0	0
Col6a6	Itga1_Itgb1	34.5	18	73.5	0	0	0	0	0	0	0	4	4.5	9.5	4.5	11.5	0	0	0	0	0	0	0	0	0	45.5	12.5	57	0	0	0	0	0	0	0	0	0	2	4.5	7.5	0	0	0	0	0	0	0	0	0
Col9a1	Itga1_Itgb1	0	0	0	0	0	0	0	0	0	0	0	0	0	0	0	0	0	0	0	0	0	0	0	0	0	0	0	0	0	0	0	0	0	0	0	0	0	0	0	0	0	0	0	0	0	0	0	0
Col9a2	Itga1_Itgb1	0	0	0	0	0	0	0	0	0	0	0	0	0	0	0	0	0	0	0	0	0	0	0	0	0	0	0	0	0	0	0	0	0	0	0	0	0	0	0	0	0	0	0	0	0	0	0	0
Col9a3	Itga1_Itgb1	0	0	0	0	0	0	0	0	0	0	0	0	0	0	0	0	0	0	0	0	0	0	0	0	0	0	0	0	0	0	0	0	0	0	0	0	0	0	0	0	0	0	0	0	0	0	0	0
Col1a1	Itga2_Itgb1	23.5	1.5	28	0	0	0	0	0	0	0	0	0	0	0	0	0	0	0	0	0	0	0	0	0	13.5	7.5	23	0	0	0	0	0	0	0	2	0	0	0	0	0	0	0	0	0	0	0	0	0
Col1a2	Itga2_Itgb1	82	28.5	108.5	0	0	0	0	0	0	0	2	6	0	0	0	0	0	0	0	0	0	0	0	0	92	13.5	113.5	0	0	0	0	0	0	0	3	1.5	13	1.5	7	0	0	0	0	0	0	0	0	0
Col2a1	Itga2_Itgb1	0	0	0	0	0	0	0	0	0	0	0	0	0	0	0	0	0	0	0	0	0	0	0	0	0	0	0	0	0	0	0	0	0	0	0	0	0	0	0	0	0	0	0	0	0	0	0	0
Col4a1	Itga2_Itgb1	115.5	31	95	0	0	0	0	0	0	0	4	0	6	3	8	0	0	0	0	0	0	0	0	0	38	4.5	37.5	0	0	0	0	0	0	0	4	0	8.5	0	6.5	0	0	0	0	0	0	0	0	0
Col4a2	Itga2_Itgb1	21	7.5	31.5	0	0	0	0	0	0	0	4	3.5	0	0	0	0	0	0	0	0	0	0	0	0	11	0	3	0	0	0	0	0	0	0	0	0	0	0	0	0	0	0	0	0	0	0	0	0
Col4a3	Itga2_Itgb1	0	0	0	0	0	0	0	0	0	0	0	0	0	0	0	0	0	0	0	0	0	0	0	0	0	0	4.5	0	0	0	0	0	0	0	0	1.5	0	0	0	0	0	0	0	0	0	0	0	0
Col4a4	Itga2_Itgb1	0	0	0	0	0	0	0	0	0	0	0	0	0	0	0	0	0	0	0	0	0	0	0	0	0	0	0	0	0	0	0	0	0	0	0	0	0	0	0	0	0	0	0	0	0	0	0	0
Col4a5	Itga2_Itgb1	4	0	6.5	0	0	0	0	0	0	0	0	0	0	0	0	0	0	0	0	0	0	0	0	0	0	0	0	0	0	0	0	0	0	0	0	0	0	0	0	0	0	0	0	0	0	0	0	0
Col4a6	Itga2_Itgb1	0	0	0	0	0	0	0	0	0	0	0	0	0	0	0	0	0	0	0	0	0	0	0	0	0	0	0	0	0	0	0	0	0	0	0	0	0	0	0	0	0	0	0	0	0	0	0	0
Col6a1	Itga2_Itgb1	0	0	0	0	0	0	0	0	0	0	0	0	0	0	0	0	0	0	0	0	0	0	0	0	1.5	0	3.5	0	0	0	0	0	0	0	2	0	0	0	0	0	0	0	0	0	0	0	0	0
Col6a2	Itga2_Itgb1	11.5	4.5	17.5	0	0	0	0	0	0	0	2	0	0	0	0	0	0	0	0	0	0	0	0	0	6	0	6.5	0	0	0	0	0	0	0	0	0	0	0	0	0	0	0	0	0	0	0	0	0
Col6a3	Itga2_Itgb1	18	0	7.5	0	0	0	0	0	0	0	0	0	0	0	0	0	0	0	0	0	0	0	0	0	33	1.5	15.5	0	0	0	0	0	0	0	2	0	0	0	0	0	0	0	0	0	0	0	0	0
Col6a4	Itga2_Itgb1	0	0	0	0	0	0	0	0	0	0	0	0	0	0	0	0	0	0	0	0	0	0	0	0	0	0	0	0	0	0	0	0	0	0	0	0	0	0	0	0	0	0	0	0	0	0	0	0
Col6a5	Itga2_Itgb1	0	0	0	0	0	0	0	0	0	0	0	0	0	0	0	0	0	0	0	0	0	0	0	0	0	0	0	0	0	0	0	0	0	0	0	0	0	0	0	0	0	0	0	0	0	0	0	0
Col6a6	Itga2_Itgb1	34.5	18	64.5	0	0	0	0	0	0	0	4	4.5	9.5	4.5	10	0	0	0	0	0	0	0	0	0	45.5	12.5	51	0	0	0	0	0	0	0	0	0	2	4.5	6	0	0	0	0	0	0	0	0	0
Col9a1	Itga2_Itgb1	0	0	0	0	0	0	0	0	0	0	0	0	0	0	0	0	0	0	0	0	0	0	0	0	0	0	0	0	0	0	0	0	0	0	0	0	0	0	0	0	0	0	0	0	0	0	0	0
Col9a2	Itga2_Itgb1	0	0	0	0	0	0	0	0	0	0	0	0	0	0	0	0	0	0	0	0	0	0	0	0	0	0	0	0	0	0	0	0	0	0	0	0	0	0	0	0	0	0	0	0	0	0	0	0
Col9a3	Itga2_Itgb1	0	0	0	0	0	0	0	0	0	0	0	0	0	0	0	0	0	0	0	0	0	0	0	0	0	0	0	0	0	0	0	0	0	0	0	0	0	0	0	0	0	0	0	0	0	0	0	0
Fn1	Itga3_Itgb1	374.5	54	405.5	0	0	0	0	0	0	0	22	6	13	1.5	9.5	0	0	0	0	0	0	0	0	0	525	50.5	534.5	0	0	0	0	0	0	0	17	39	0	0	0	0	0	0	0	0	0	0	0	0
Fn1	Itga4_Itgb1	373	57	344.5	0	0	0	0	0	0	0	22	6	13	1.5	7	0	0	0	0	0	0	0	0	0	500.5	59.5	499.5	0	0	0	0	0	0	0	17	39	0	0	0	0	0	0	0	0	0	0	0	0
Fn1	Itga5_Itgb1	453	54	395.5	0	0	0	0	0	0	0	22	6	16.5	1.5	8.5	0	0	0	0	0	0	0	0	0	620	50.5	537	0	0	0	0	0	0	0	17	39	0	0	0	0	0	0	0	0	0	0	0	0
Fn1	Itga8_Itgb1	373	54	344.5	0	0	0	0	0	0	0	22	6	13	1.5	7	0	0	0	0	0	0	0	0	0	500.5	50.5	499.5	0	0	0	0	0	0	0	17	39	0	0	0	0	0	0	0	0	0	0	0	0
Lama1	Itga1_Itgb1	0	0	0	0	0	0	0	0	0	0	0	0	0	0	0	0	0	0	0	0	0	0	0	0	0	0	0	0	0	0	0	0	0	0	0	0	0	0	0	0	0	0	0	0	0	0	0	0
Lama2	Itga1_Itgb1	0	0	0	0	0	0	0	0	0	0	0	0	0	0	0	0	0	0	0	0	0	0	0	0	0	0	0	0	0	0	0	0	0	0	0	0	0	0	0	0	0	0	0	0	0	0	0	0
Lama3	Itga1_Itgb1	14.5	3	22.5	0	0	0	0	0	0	0	4	0	0	0	0	0	0	0	0	0	0	0	0	0	16.5	0	20	0	0	0	0	0	0	0	0	1.5	0	0	0	0	0	0	0	0	0	0	0	0
Lama4	Itga1_Itgb1	11.5	6	10	0	0	0	0	0	0	0	0	0	0	0	0	0	0	0	0	0	0	0	0	0	0	0	0	0	0	0	0	0	0	0	0	0	0	0	0	0	0	0	0	0	0	0	0	0
Lama5	Itga1_Itgb1	80	21	116	0	0	0	0	0	0	0	10	2.5	11	0	9	0	0	0	0	0	0	0	0	0	102	34	167.5	0	0	0	0	0	0	0	25	4	0	0	0	0	0	0	0	0	0	0	0	0
Lamb1	Itga1_Itgb1	73	3	75.5	0	0	0	0	0	0	0	2	0	0	0	0	0	0	0	0	0	0	0	0	0	13.5	13	39.5	0	0	0	0	0	0	0	0	1.5	0	0	0	0	0	0	0	0	0	0	0	0
Lamb2	Itga1_Itgb1	17	0	20.5	0	0	0	0	0	0	0	0	0	0	0	0	0	0	0	0	0	0	0	0	0	11	0	7	0	0	0	0	0	0	0	0	0	0	0	0	0	0	0	0	0	0	0	0	0
Lamb3	Itga1_Itgb1	20	0	8.5	0	0	0	0	0	0	0	0	0	0	3	6	0	0	0	0	0	0	0	0	0	8	4.5	11.5	0	0	0	0	0	0	0	0	0	0	0	0	0	0	0	0	0	0	0	0	0
Lamc1	Itga1_Itgb1	66.5	18	93	0	0	0	0	0	0	0	4	0	0	0	0	0	0	0	0	0	0	0	0	0	83.5	17.5	95.5	0	0	0	0	0	0	0	5	0	0	0	0	0	0	0	0	0	0	0	0	0
Lamc2	Itga1_Itgb1	23.5	0	51	0	0	0	0	0	0	0	2	1.5	0	0	0	0	0	0	0	0	0	0	0	0	7.5	0	15.5	0	0	0	0	0	0	0	0	3.5	0	0	0	0	0	0	0	0	0	0	0	0
Lamc3	Itga1_Itgb1	0	0	0	0	0	0	0	0	0	0	0	0	0	0	0	0	0	0	0	0	0	0	0	0	0	0	0	0	0	0	0	0	0	0	0	0	0	0	0	0	0	0	0	0	0	0	0	0
Lama1	Itga2_Itgb1	0	0	0	0	0	0	0	0	0	0	0	0	0	0	0	0	0	0	0	0	0	0	0	0	0	0	0	0	0	0	0	0	0	0	0	0	0	0	0	0	0	0	0	0	0	0	0	0
Lama2	Itga2_Itgb1	0	0	0	0	0	0	0	0	0	0	0	0	0	0	0	0	0	0	0	0	0	0	0	0	0	0	0	0	0	0	0	0	0	0	0	0	0	0	0	0	0	0	0	0	0	0	0	0
Lama3	Itga2_Itgb1	14.5	3	19.5	0	0	0	0	0	0	0	4	0	0	0	0	0	0	0	0	0	0	0	0	0	16.5	0	18.5	0	0	0	0	0	0	0	0	1.5	0	0	0	0	0	0	0	0	0	0	0	0
Lama4	Itga2_Itgb1	11.5	6	7	0	0	0	0	0	0	0	0	0	0	0	0	0	0	0	0	0	0	0	0	0	0	0	0	0	0	0	0	0	0	0	0	0	0	0	0	0	0	0	0	0	0	0	0	0
Lama5	Itga2_Itgb1	80	21	100.5	0	0	0	0	0	0	0	10	2.5	11	0	9	0	0	0	0	0	0	0	0	0	102	34	145.5	0	0	0	0	0	0	0	25	4	0	0	0	0	0	0	0	0	0	0	0	0
Lamb1	Itga2_Itgb1	73	3	61.5	0	0	0	0	0	0	0	2	0	0	0	0	0	0	0	0	0	0	0	0	0	13.5	13	38	0	0	0	0	0	0	0	0	1.5	0	0	0	0	0	0	0	0	0	0	0	0
Lamb2	Itga2_Itgb1	17	0	17	0	0	0	0	0	0	0	0	0	0	0	0	0	0	0	0	0	0	0	0	0	11	0	5.5	0	0	0	0	0	0	0	0	0	0	0	0	0	0	0	0	0	0	0	0	0
Lamb3	Itga2_Itgb1	20	0	7	0	0	0	0	0	0	0	0	0	0	3	6	0	0	0	0	0	0	0	0	0	8	4.5	10	0	0	0	0	0	0	0	0	0	0	0	0	0	0	0	0	0	0	0	0	0
Lamc1	Itga2_Itgb1	66.5	18	78	0	0	0	0	0	0	0	4	0	0	0	0	0	0	0	0	0	0	0	0	0	83.5	17.5	82	0	0	0	0	0	0	0	5	0	0	0	0	0	0	0	0	0	0	0	0	0
Lamc2	Itga2_Itgb1	23.5	0	49.5	0	0	0	0	0	0	0	2	1.5	0	0	0	0	0	0	0	0	0	0	0	0	7.5	0	12	0	0	0	0	0	0	0	0	3.5	0	0	0	0	0	0	0	0	0	0	0	0
Lamc3	Itga2_Itgb1	0	0	0	0	0	0	0	0	0	0	0	0	0	0	0	0	0	0	0	0	0	0	0	0	0	0	0	0	0	0	0	0	0	0	0	0	0	0	0	0	0	0	0	0	0	0	0	0
Lama1	Itga3_Itgb1	0	0	0	0	0	0	0	0	0	0	0	0	0	0	0	0	0	0	0	0	0	0	0	0	0	0	0	0	0	0	0	0	0	0	0	0	0	0	0	0	0	0	0	0	0	0	0	0
Lama2	Itga3_Itgb1	0	0	0	0	0	0	0	0	0	0	0	0	0	0	0	0	0	0	0	0	0	0	0	0	0	0	0	0	0	0	0	0	0	0	0	0	0	0	0	0	0	0	0	0	0	0	0	0
Lama3	Itga3_Itgb1	14.5	3	24.5	0	0	0	0	0	0	0	4	0	0	0	0	0	0	0	0	0	0	0	0	0	18	0	21	0	0	0	0	0	0	0	0	1.5	0	0	0	0	0	0	0	0	0	0	0	0
Lama4	Itga3_Itgb1	11.5	6	7	0	0	0	0	0	0	0	0	0	0	0	0	0	0	0	0	0	0	0	0	0	0	0	0	0	0	0	0	0	0	0	0	0	0	0	0	0	0	0	0	0	0	0	0	0
Lama5	Itga3_Itgb1	83	21	114.5	0	0	0	0	0	0	0	10	2.5	11	0	11.5	0	0	0	0	0	0	0	0	0	104.5	34	175	0	0	0	0	0	0	0	25	4	0	0	0	0	0	0	0	0	0	0	0	0
Lamb1	Itga3_Itgb1	73	3	72	0	0	0	0	0	0	0	2	0	0	0	0	0	0	0	0	0	0	0	0	0	16	13	38	0	0	0	0	0	0	0	0	1.5	0	0	0	0	0	0	0	0	0	0	0	0
Lamb2	Itga3_Itgb1	19.5	0	19.5	0	0	0	0	0	0	0	0	0	0	0	0	0	0	0	0	0	0	0	0	0	11	0	5.5	0	0	0	0	0	0	0	0	0	0	0	0	0	0	0	0	0	0	0	0	0
Lamb3	Itga3_Itgb1	20	0	9.5	0	0	0	0	0	0	0	0	0	0	3	6	0	0	0	0	0	0	0	0	0	8	4.5	10	0	0	0	0	0	0	0	0	0	0	0	0	0	0	0	0	0	0	0	0	0
Lamc1	Itga3_Itgb1	68	18	90.5	0	0	0	0	0	0	0	4	0	0	0	0	0	0	0	0	0	0	0	0	0	85	17.5	92.5	0	0	0	0	0	0	0	5	0	0	0	0	0	0	0	0	0	0	0	0	0
Lamc2	Itga3_Itgb1	30.5	0	52	0	0	0	0	0	0	0	2	1.5	0	0	0	0	0	0	0	0	0	0	0	0	7.5	0	12	0	0	0	0	0	0	0	0	3.5	0	0	0	0	0	0	0	0	0	0	0	0
Lamc3	Itga3_Itgb1	0	0	0	0	0	0	0	0	0	0	0	0	0	0	0	0	0	0	0	0	0	0	0	0	0	0	0	0	0	0	0	0	0	0	0	0	0	0	0	0	0	0	0	0	0	0	0	0
Reln	Itga3_Itgb1	20.5	3	25.5	0	0	0	0	0	0	0	2	0	0	0	0	0	0	0	0	0	0	0	0	0	7.5	0	6.5	0	0	0	0	0	0	0	0	0	0	0	0	0	0	0	0	0	0	0	0	0
Thbs1	Itga3_Itgb1	206.5	78	283.5	3	0	0	0	0	0	0	24	3.5	0	0	0	0	0	0	0	0	0	0	0	0	101.5	15.5	119	0	0	0	0	0	0	0	13	4.5	0	0	0	0	0	0	0	0	0	0	0	0
Thbs2	Itga3_Itgb1	4	12.5	14.5	0	0	0	0	0	0	0	0	0	0	0	0	0	0	0	0	0	0	0	0	0	34.5	6.5	35.5	0	0	0	0	0	0	0	4	0	0	0	0	0	0	0	0	0	0	0	0	0
Thbs3	Itga3_Itgb1	0	0	0	0	0	0	0	0	0	0	0	0	0	0	0	0	0	0	0	0	0	0	0	0	1.5	0	2	0	0	0	0	0	0	0	0	0	0	0	0	0	0	0	0	0	0	0	0	0
Thbs4	Itga3_Itgb1	0	0	0	0	0	0	0	0	0	0	0	0	0	0	0	0	0	0	0	0	0	0	0	0	0	0	0	0	0	0	0	0	0	0	0	0	0	0	0	0	0	0	0	0	0	0	0	0
Comp	Itga3_Itgb1	0	0	0	0	0	0	0	0	0	0	0	0	0	0	0	0	0	0	0	0	0	0	0	0	2.5	0	5.5	0	0	0	0	0	0	0	0	0	0	0	0	0	0	0	0	0	0	0	0	0
Col1a1	Itga3_Itgb1	25	1.5	30.5	0	0	0	0	0	0	0	0	0	0	0	0	0	0	0	0	0	0	0	0	0	13.5	7.5	25.5	0	0	0	0	0	0	0	2	0	0	0	0	0	0	0	0	0	0	0	0	0
Col1a2	Itga3_Itgb1	86.5	28.5	117	0	0	0	0	0	0	0	2	6	0	0	0	0	0	0	0	0	0	0	0	0	100	13.5	123	0	0	0	0	0	0	0	3	1.5	13	1.5	7	0	0	0	0	0	0	0	0	0
Col2a1	Itga3_Itgb1	0	0	0	0	0	0	0	0	0	0	0	0	0	0	0	0	0	0	0	0	0	0	0	0	0	0	0	0	0	0	0	0	0	0	0	0	0	0	0	0	0	0	0	0	0	0	0	0
Col4a1	Itga3_Itgb1	115.5	31	111.5	0	0	0	0	0	0	0	4	0	7.5	3	8	0	0	0	0	0	0	0	0	0	42	4.5	45	0	0	0	0	0	0	0	4	0	10	0	6.5	3.5	0	0	0	0	0	0	0	0
Col4a2	Itga3_Itgb1	21	7.5	36.5	0	0	0	0	0	0	0	4	3.5	0	0	0	0	0	0	0	0	0	0	0	0	11	0	3	0	0	0	0	0	0	0	0	0	0	0	0	0	0	0	0	0	0	0	0	0
Col4a3	Itga3_Itgb1	0	0	0	0	0	0	0	0	0	0	0	0	0	0	0	0	0	0	0	0	0	0	0	0	0	0	4.5	0	0	0	0	0	0	0	0	1.5	0	0	0	0	0	0	0	0	0	0	0	0
Col4a4	Itga3_Itgb1	0	0	0	0	0	0	0	0	0	0	0	0	0	0	0	0	0	0	0	0	0	0	0	0	0	0	0	0	0	0	0	0	0	0	0	0	0	0	0	0	0	0	0	0	0	0	0	0
Col4a5	Itga3_Itgb1	4	0	6.5	0	0	0	0	0	0	0	0	0	0	0	0	0	0	0	0	0	0	0	0	0	0	0	0	0	0	0	0	0	0	0	0	0	0	0	0	0	0	0	0	0	0	0	0	0
Col4a6	Itga3_Itgb1	0	0	0	0	0	0	0	0	0	0	0	0	0	0	0	0	0	0	0	0	0	0	0	0	0	0	0	0	0	0	0	0	0	0	0	0	0	0	0	0	0	0	0	0	0	0	0	0
Col6a1	Itga3_Itgb1	0	0	0	0	0	0	0	0	0	0	0	0	0	0	0	0	0	0	0	0	0	0	0	0	1.5	0	3.5	0	0	0	0	0	0	0	2	0	0	0	0	0	0	0	0	0	0	0	0	0
Col6a2	Itga3_Itgb1	11.5	4.5	20	0	0	0	0	0	0	0	2	0	0	0	0	0	0	0	0	0	0	0	0	0	7.5	0	6.5	0	0	0	0	0	0	0	0	0	0	0	0	0	0	0	0	0	0	0	0	0
Col6a3	Itga3_Itgb1	18	0	11	0	0	0	0	0	0	0	0	0	0	0	0	0	0	0	0	0	0	0	0	0	33	1.5	18	0	0	0	0	0	0	0	2	0	0	0	0	0	0	0	0	0	0	0	0	0
Col6a4	Itga3_Itgb1	0	0	0	0	0	0	0	0	0	0	0	0	0	0	0	0	0	0	0	0	0	0	0	0	0	0	0	0	0	0	0	0	0	0	0	0	0	0	0	0	0	0	0	0	0	0	0	0
Col6a5	Itga3_Itgb1	0	0	0	0	0	0	0	0	0	0	0	0	0	0	0	0	0	0	0	0	0	0	0	0	0	0	0	0	0	0	0	0	0	0	0	0	0	0	0	0	0	0	0	0	0	0	0	0
Col6a6	Itga3_Itgb1	34.5	18	72	0	0	0	0	0	0	0	4	4.5	9.5	4.5	12.5	0	0	0	0	0	0	0	0	0	48.5	12.5	58.5	0	0	0	0	0	0	0	0	0	2	4.5	6	0	0	0	0	0	0	0	0	0
Col9a1	Itga3_Itgb1	0	0	0	0	0	0	0	0	0	0	0	0	0	0	0	0	0	0	0	0	0	0	0	0	0	0	0	0	0	0	0	0	0	0	0	0	0	0	0	0	0	0	0	0	0	0	0	0
Col9a2	Itga3_Itgb1	0	0	0	0	0	0	0	0	0	0	0	0	0	0	0	0	0	0	0	0	0	0	0	0	0	0	0	0	0	0	0	0	0	0	0	0	0	0	0	0	0	0	0	0	0	0	0	0
Col9a3	Itga3_Itgb1	0	0	0	0	0	0	0	0	0	0	0	0	0	0	0	0	0	0	0	0	0	0	0	0	0	0	0	0	0	0	0	0	0	0	0	0	0	0	0	0	0	0	0	0	0	0	0	0
Lama1	Itga6_Itgb1	0	0	0	0	0	0	0	0	0	0	0	0	0	0	0	0	0	0	0	0	0	0	0	0	0	0	0	0	0	0	0	0	0	0	0	0	0	0	0	0	0	0	0	0	0	0	0	0
Lama2	Itga6_Itgb1	0	0	0	0	0	0	0	0	0	0	0	0	0	0	0	0	0	0	0	0	0	0	0	0	0	0	0	0	0	0	0	0	0	0	0	0	0	0	0	0	0	0	0	0	0	0	0	0
Lama3	Itga6_Itgb1	19	3	25.5	0	0	0	0	0	0	0	4	0	0	0	0	0	0	0	0	0	0	0	0	0	18	0	21.5	0	0	0	0	0	0	0	0	1.5	0	0	0	0	0	0	0	0	0	0	0	0
Lama4	Itga6_Itgb1	16	6	12	0	0	0	0	0	0	0	0	0	0	0	0	0	0	0	0	0	0	0	0	0	0	0	0	0	0	0	0	0	0	0	0	0	0	0	0	0	0	0	0	0	0	0	0	0
Lama5	Itga6_Itgb1	106.5	21	128.5	0	0	0	0	0	0	0	10	2.5	12.5	0	10.5	0	0	0	0	0	0	0	0	0	133	34	189.5	0	0	0	0	0	0	0	25	4	0	0	0	0	0	0	0	0	0	0	0	0
Lamb1	Itga6_Itgb1	87	3	66	0	0	0	0	0	0	0	2	0	0	0	0	0	0	0	0	0	0	0	0	0	23	13	46.5	0	0	0	0	0	0	0	0	1.5	0	0	0	0	0	0	0	0	0	0	0	0
Lamb2	Itga6_Itgb1	18.5	0	17	0	0	0	0	0	0	0	0	0	0	0	0	0	0	0	0	0	0	0	0	0	12.5	0	5.5	0	0	0	0	0	0	0	0	0	0	0	0	0	0	0	0	0	0	0	0	0
Lamb3	Itga6_Itgb1	21.5	0	7	0	0	0	0	0	0	0	0	0	1.5	3	8	0	0	0	0	0	0	0	0	0	11	4.5	11.5	0	0	0	0	0	0	0	0	0	0	0	0	0	0	0	0	0	0	0	0	0
Lamc1	Itga6_Itgb1	82	18	97.5	0	0	0	0	0	0	0	4	0	0	0	0	0	0	0	0	0	0	0	0	0	108.5	17.5	104	0	0	0	0	0	0	0	5	0	0	0	0	0	0	0	0	0	0	0	0	0
Lamc2	Itga6_Itgb1	25	0	64	0	0	0	0	0	0	0	2	1.5	0	0	0	0	0	0	0	0	0	0	0	0	11	0	16.5	0	0	0	0	0	0	0	0	3.5	0	0	0	0	0	0	0	0	0	0	0	0
Lamc3	Itga6_Itgb1	0	0	0	0	0	0	0	0	0	0	0	0	0	0	0	0	0	0	0	0	0	0	0	0	0	0	0	0	0	0	0	0	0	0	0	0	0	0	0	0	0	0	0	0	0	0	0	0
Lama1	Itga7_Itgb1	0	0	0	0	0	0	0	0	0	0	0	0	0	0	0	0	0	0	0	0	0	0	0	0	0	0	0	0	0	0	0	0	0	0	0	0	0	0	0	0	0	0	0	0	0	0	0	0
Lama2	Itga7_Itgb1	0	0	0	0	0	0	0	0	0	0	0	0	0	0	0	0	0	0	0	0	0	0	0	0	0	0	0	0	0	0	0	0	0	0	0	0	0	0	0	0	0	0	0	0	0	0	0	0
Lama3	Itga7_Itgb1	14.5	3	19.5	0	0	0	0	0	0	0	4	0	0	0	0	0	0	0	0	0	0	0	0	0	16.5	0	18.5	0	0	0	0	0	0	0	0	1.5	0	0	0	0	0	0	0	0	0	0	0	0
Lama4	Itga7_Itgb1	11.5	6	7	0	0	0	0	0	0	0	0	0	0	0	0	0	0	0	0	0	0	0	0	0	0	0	0	0	0	0	0	0	0	0	0	0	0	0	0	0	0	0	0	0	0	0	0	0
Lama5	Itga7_Itgb1	80	21	100.5	0	0	0	0	0	0	0	10	2.5	11	0	9	0	0	0	0	0	0	0	0	0	102	34	145.5	0	0	0	0	0	0	0	25	4	0	0	0	0	0	0	0	0	0	0	0	0
Lamb1	Itga7_Itgb1	73	3	61.5	0	0	0	0	0	0	0	2	0	0	0	0	0	0	0	0	0	0	0	0	0	13.5	13	38	0	0	0	0	0	0	0	0	1.5	0	0	0	0	0	0	0	0	0	0	0	0
Lamb2	Itga7_Itgb1	17	0	17	0	0	0	0	0	0	0	0	0	0	0	0	0	0	0	0	0	0	0	0	0	11	0	5.5	0	0	0	0	0	0	0	0	0	0	0	0	0	0	0	0	0	0	0	0	0
Lamb3	Itga7_Itgb1	20	0	7	0	0	0	0	0	0	0	0	0	0	3	6	0	0	0	0	0	0	0	0	0	8	4.5	10	0	0	0	0	0	0	0	0	0	0	0	0	0	0	0	0	0	0	0	0	0
Lamc1	Itga7_Itgb1	66.5	18	78	0	0	0	0	0	0	0	4	0	0	0	0	0	0	0	0	0	0	0	0	0	83.5	17.5	82	0	0	0	0	0	0	0	5	0	0	0	0	0	0	0	0	0	0	0	0	0
Lamc2	Itga7_Itgb1	23.5	0	49.5	0	0	0	0	0	0	0	2	1.5	0	0	0	0	0	0	0	0	0	0	0	0	7.5	0	12	0	0	0	0	0	0	0	0	3.5	0	0	0	0	0	0	0	0	0	0	0	0
Lamc3	Itga7_Itgb1	0	0	0	0	0	0	0	0	0	0	0	0	0	0	0	0	0	0	0	0	0	0	0	0	0	0	0	0	0	0	0	0	0	0	0	0	0	0	0	0	0	0	0	0	0	0	0	0
Vtn	Itga8_Itgb1	0	0	0	0	0	0	0	0	0	0	0	0	0	0	0	0	0	0	0	0	0	0	0	0	0	0	0	0	0	0	0	0	0	0	0	0	0	0	0	0	0	0	0	0	0	0	0	0
Tnc	Itga8_Itgb1	3.5	1.5	14	0	0	0	0	0	0	0	2	0	0	3	1.5	0	0	0	0	0	0	0	0	0	0	3	1.5	0	0	0	0	0	0	0	0	0	1.5	0	3.5	0	0	0	0	0	0	0	2	0
Tnr	Itga8_Itgb1	3	6.5	9	0	0	0	0	0	0	0	0	0	0	0	0	0	0	0	0	0	0	0	0	0	0	0	0	0	0	0	0	0	0	0	0	0	0	0	0	0	0	0	0	0	0	0	0	0
Tnn	Itga8_Itgb1	0	0	0	0	0	0	0	0	0	0	0	0	0	0	0	0	0	0	0	0	0	0	0	0	0	0	0	0	0	0	0	0	0	0	0	0	0	0	0	0	0	0	0	0	0	0	0	0
Tnxb	Itga8_Itgb1	0	0	0	0	0	0	0	0	0	0	0	0	0	0	0	0	0	0	0	0	0	0	0	0	0	0	0	0	0	0	0	0	0	0	0	0	0	0	0	0	0	0	0	0	0	0	0	0
Tnc	Itga9_Itgb1	6.5	1.5	14	0	0	2.5	0	0	0	0	2	0	0	3	1.5	0	0	0	0	0	0	0	0	0	0	3	1.5	0	0	0	0	0	0	0	0	0	3	0	3.5	0	0	2.5	0	0	0	0	2	0
Tnr	Itga9_Itgb1	3	6.5	9	0	0	0	0	0	0	0	0	0	0	0	0	0	0	0	0	0	0	0	0	0	0	0	0	0	0	0	0	0	0	0	0	0	0	0	0	0	0	0	0	0	0	0	0	0
Tnn	Itga9_Itgb1	0	0	0	0	0	0	0	0	0	0	0	0	0	0	0	0	0	0	0	0	0	0	0	0	0	0	0	0	0	0	0	0	0	0	0	0	0	0	0	0	0	0	0	0	0	0	0	0
Tnxb	Itga9_Itgb1	0	0	0	0	0	0	0	0	0	0	0	0	0	0	0	0	0	0	0	0	0	0	0	0	0	0	0	0	0	0	0	0	0	0	0	0	0	0	0	0	0	0	0	0	0	0	0	0
Col1a1	Itga9_Itgb1	25	3	28	0	0	0	0	0	0	0	0	0	0	0	0	0	0	0	0	0	0	0	0	0	16.5	7.5	23	0	0	2.5	0	0	0	0	2	0	0	0	0	0	0	0	0	0	0	0	0	0
Col1a2	Itga9_Itgb1	84.5	33	108.5	0	0	0	0	0	0	0	2	6	0	0	0	0	0	0	0	0	0	0	0	0	99.5	21.5	113.5	0	0	3.5	0	0	0	0	3	1.5	13	1.5	7	0	0	0	0	0	0	0	0	0
Col2a1	Itga9_Itgb1	0	0	0	0	0	0	0	0	0	0	0	0	0	0	0	0	0	0	0	0	0	0	0	0	0	0	0	0	0	0	0	0	0	0	0	0	0	0	0	0	0	0	0	0	0	0	0	0
Col4a1	Itga9_Itgb1	122	31	95	0	0	5	0	0	0	0	4	0	6	4.5	8	0	0	0	0	0	0	0	0	0	42.5	8.5	37.5	0	0	5	0	0	0	0	4	0	8.5	1.5	6.5	0	0	0	0	0	0	0	0	0
Col4a2	Itga9_Itgb1	24	7.5	31.5	0	0	5	0	0	0	0	4	3.5	0	0	0	0	0	0	0	0	0	0	0	0	11	0	3	0	0	0	0	0	0	0	0	0	0	0	0	0	0	0	0	0	0	0	0	0
Col4a3	Itga9_Itgb1	0	0	0	0	0	0	0	0	0	0	0	0	0	0	0	0	0	0	0	0	0	0	0	0	0	0	4.5	0	0	0	0	0	0	0	0	1.5	0	0	0	0	0	0	0	0	0	0	0	0
Col4a4	Itga9_Itgb1	0	0	0	0	0	0	0	0	0	0	0	0	0	0	0	0	0	0	0	0	0	0	0	0	0	0	0	0	0	0	0	0	0	0	0	0	0	0	0	0	0	0	0	0	0	0	0	0
Col4a5	Itga9_Itgb1	4	0	6.5	0	0	0	0	0	0	0	0	0	0	0	0	0	0	0	0	0	0	0	0	0	0	0	0	0	0	0	0	0	0	0	0	0	0	0	0	0	0	0	0	0	0	0	0	0
Col4a6	Itga9_Itgb1	0	0	0	0	0	0	0	0	0	0	0	0	0	0	0	0	0	0	0	0	0	0	0	0	0	0	0	0	0	0	0	0	0	0	0	0	0	0	0	0	0	0	0	0	0	0	0	0
Col6a1	Itga9_Itgb1	0	0	0	0	0	0	0	0	0	0	0	0	0	0	0	0	0	0	0	0	0	0	0	0	3	0	3.5	0	0	2.5	0	0	0	0	2	0	0	0	0	0	0	0	0	0	0	0	0	0
Col6a2	Itga9_Itgb1	13	4.5	17.5	0	0	2.5	0	0	0	0	2	0	0	0	0	0	0	0	0	0	0	0	0	0	6	1.5	6.5	0	0	0	0	0	0	0	0	0	0	0	0	0	0	0	0	0	0	0	0	0
Col6a3	Itga9_Itgb1	18	0	7.5	0	0	0	0	0	0	0	0	0	0	0	0	0	0	0	0	0	0	0	0	0	36	1.5	15.5	0	0	2.5	0	0	0	0	2	0	0	0	0	0	0	0	0	0	0	0	0	0
Col6a4	Itga9_Itgb1	0	0	0	0	0	0	0	0	0	0	0	0	0	0	0	0	0	0	0	0	0	0	0	0	0	0	0	0	0	0	0	0	0	0	0	0	0	0	0	0	0	0	0	0	0	0	0	0
Col6a5	Itga9_Itgb1	0	0	0	0	0	0	0	0	0	0	0	0	0	0	0	0	0	0	0	0	0	0	0	0	0	0	0	0	0	0	0	0	0	0	0	0	0	0	0	0	0	0	0	0	0	0	0	0
Col6a6	Itga9_Itgb1	40.5	18	64.5	0	0	5	0	0	0	0	4	4.5	9.5	4.5	10	0	0	0	0	0	0	0	0	0	50	15.5	51	0	0	0	0	0	0	0	0	0	2	4.5	6	0	0	0	0	0	0	0	0	0
Col9a1	Itga9_Itgb1	0	0	0	0	0	0	0	0	0	0	0	0	0	0	0	0	0	0	0	0	0	0	0	0	0	0	0	0	0	0	0	0	0	0	0	0	0	0	0	0	0	0	0	0	0	0	0	0
Col9a2	Itga9_Itgb1	0	0	0	0	0	0	0	0	0	0	0	0	0	0	0	0	0	0	0	0	0	0	0	0	0	0	0	0	0	0	0	0	0	0	0	0	0	0	0	0	0	0	0	0	0	0	0	0
Col9a3	Itga9_Itgb1	0	0	0	0	0	0	0	0	0	0	0	0	0	0	0	0	0	0	0	0	0	0	0	0	0	0	0	0	0	0	0	0	0	0	0	0	0	0	0	0	0	0	0	0	0	0	0	0
Lama1	Itga9_Itgb1	0	0	0	0	0	0	0	0	0	0	0	0	0	0	0	0	0	0	0	0	0	0	0	0	0	0	0	0	0	0	0	0	0	0	0	0	0	0	0	0	0	0	0	0	0	0	0	0
Lama2	Itga9_Itgb1	0	0	0	0	0	0	0	0	0	0	0	0	0	0	0	0	0	0	0	0	0	0	0	0	0	0	0	0	0	0	0	0	0	0	0	0	0	0	0	0	0	0	0	0	0	0	0	0
Lama3	Itga9_Itgb1	17.5	3	19.5	0	0	5	0	0	0	0	4	0	0	0	0	0	0	0	0	0	0	0	0	0	16.5	1.5	18.5	0	0	0	0	0	0	0	0	1.5	0	0	0	0	0	0	0	0	0	0	0	0
Lama4	Itga9_Itgb1	11.5	6	7	0	0	0	0	0	0	0	0	0	0	0	0	0	0	0	0	0	0	0	0	0	0	0	0	0	0	0	0	0	0	0	0	0	0	0	0	0	0	0	0	0	0	0	0	0
Lama5	Itga9_Itgb1	88.5	24	100.5	0	0	11.5	0	0	0	0	10	2.5	11	0	9	0	0	0	0	0	0	0	0	0	122.5	36.5	145.5	0	0	24.5	0	0	0	0	25	4	0	0	0	0	0	0	0	0	0	0	0	0
Lamb1	Itga9_Itgb1	77	3	61.5	0	0	2.5	0	0	0	0	2	0	0	0	0	0	0	0	0	0	0	0	0	0	15	15.5	38	0	0	0	0	0	0	0	0	1.5	0	0	0	0	0	0	0	0	0	0	0	0
Lamb2	Itga9_Itgb1	17	0	17	0	0	0	0	0	0	0	0	0	0	0	0	0	0	0	0	0	0	0	0	0	11	0	5.5	0	0	0	0	0	0	0	0	0	0	0	0	0	0	0	0	0	0	0	0	0
Lamb3	Itga9_Itgb1	20	0	7	0	0	0	0	0	0	0	0	0	2.5	3	6	0	0	0	0	0	0	0	0	0	8	4.5	10	0	0	0	0	0	0	0	0	0	0	0	0	0	0	0	0	0	0	0	0	0
Lamc1	Itga9_Itgb1	72.5	19.5	78	0	0	5	0	0	0	0	4	0	0	0	0	0	0	0	0	0	0	0	0	0	89	19	82	0	0	6	0	0	0	0	5	0	0	0	0	0	0	0	0	0	0	0	0	0
Lamc2	Itga9_Itgb1	29.5	4.5	49.5	0	0	2.5	0	0	0	0	2	1.5	0	0	0	0	0	0	0	0	0	0	0	0	7.5	0	12	0	0	0	0	0	0	0	0	3.5	0	0	0	0	0	0	0	0	0	0	0	0
Lamc3	Itga9_Itgb1	0	0	0	0	0	0	0	0	0	0	0	0	0	0	0	0	0	0	0	0	0	0	0	0	0	0	0	0	0	0	0	0	0	0	0	0	0	0	0	0	0	0	0	0	0	0	0	0
Col1a1	Itga10_Itgb1	23.5	1.5	29.5	0	0	0	0	0	0	0	0	0	0	0	0	0	0	0	0	0	0	0	0	0	13.5	7.5	24.5	0	0	0	0	0	0	0	2	0	0	0	0	0	0	0	0	0	0	0	0	0
Col1a2	Itga10_Itgb1	90	28.5	114	0	0	0	0	0	0	0	2	6	0	0	0	0	0	0	0	0	0	0	0	0	96	13.5	119	0	0	0	0	0	0	0	3	1.5	13	1.5	8.5	0	0	0	0	0	0	0	0	0
Col2a1	Itga10_Itgb1	0	0	0	0	0	0	0	0	0	0	0	0	0	0	0	0	0	0	0	0	0	0	0	0	0	0	0	0	0	0	0	0	0	0	0	0	0	0	0	0	0	0	0	0	0	0	0	0
Col4a1	Itga10_Itgb1	115.5	31	112.5	0	0	0	0	0	0	0	4	0	6	3	8	0	0	0	0	0	0	0	0	0	38	4.5	39	0	0	0	0	0	0	0	4	0	8.5	0	6.5	0	0	0	0	0	0	0	0	0
Col4a2	Itga10_Itgb1	25	7.5	33	0	0	0	0	0	0	0	4	3.5	0	0	0	0	0	0	0	0	0	0	0	0	11	0	3	0	0	0	0	0	0	0	0	0	0	0	0	0	0	0	0	0	0	0	0	0
Col4a3	Itga10_Itgb1	0	0	0	0	0	0	0	0	0	0	0	0	0	0	0	0	0	0	0	0	0	0	0	0	2	0	4.5	0	0	0	0	0	0	0	0	1.5	0	0	0	0	0	0	0	0	0	0	0	0
Col4a4	Itga10_Itgb1	0	0	0	0	0	0	0	0	0	0	0	0	0	0	0	0	0	0	0	0	0	0	0	0	0	0	0	0	0	0	0	0	0	0	0	0	0	0	0	0	0	0	0	0	0	0	0	0
Col4a5	Itga10_Itgb1	4	0	6.5	0	0	0	0	0	0	0	0	0	0	0	0	0	0	0	0	0	0	0	0	0	0	0	0	0	0	0	0	0	0	0	0	0	0	0	0	0	0	0	0	0	0	0	0	0
Col4a6	Itga10_Itgb1	0	0	0	0	0	0	0	0	0	0	0	0	0	0	0	0	0	0	0	0	0	0	0	0	0	0	0	0	0	0	0	0	0	0	0	0	0	0	0	0	0	0	0	0	0	0	0	0
Col6a1	Itga10_Itgb1	0	0	0	0	0	0	0	0	0	0	0	0	0	0	0	0	0	0	0	0	0	0	0	0	1.5	0	3.5	0	0	0	0	0	0	0	2	0	0	0	0	0	0	0	0	0	0	0	0	0
Col6a2	Itga10_Itgb1	11.5	4.5	19	0	0	0	0	0	0	0	2	0	0	0	0	0	0	0	0	0	0	0	0	0	6	0	6.5	0	0	0	0	0	0	0	0	0	0	0	0	0	0	0	0	0	0	0	0	0
Col6a3	Itga10_Itgb1	18	0	10	0	0	0	0	0	0	0	0	0	0	0	0	0	0	0	0	0	0	0	0	0	33	1.5	20.5	0	0	0	0	0	0	0	2	0	0	0	0	0	0	0	0	0	0	0	0	0
Col6a4	Itga10_Itgb1	0	0	0	0	0	0	0	0	0	0	0	0	0	0	0	0	0	0	0	0	0	0	0	0	0	0	0	0	0	0	0	0	0	0	0	0	0	0	0	0	0	0	0	0	0	0	0	0
Col6a5	Itga10_Itgb1	0	0	0	0	0	0	0	0	0	0	0	0	0	0	0	0	0	0	0	0	0	0	0	0	0	0	0	0	0	0	0	0	0	0	0	0	0	0	0	0	0	0	0	0	0	0	0	0
Col6a6	Itga10_Itgb1	40.5	18	70.5	0	0	0	0	0	0	0	4	4.5	9.5	4.5	11.5	0	0	0	0	0	0	0	0	0	45.5	12.5	57	0	0	0	0	0	0	0	0	0	2	4.5	6	0	0	0	0	0	0	0	0	0
Col9a1	Itga10_Itgb1	0	0	0	0	0	0	0	0	0	0	0	0	0	0	0	0	0	0	0	0	0	0	0	0	0	0	0	0	0	0	0	0	0	0	0	0	0	0	0	0	0	0	0	0	0	0	0	0
Col9a2	Itga10_Itgb1	0	0	0	0	0	0	0	0	0	0	0	0	0	0	0	0	0	0	0	0	0	0	0	0	0	0	0	0	0	0	0	0	0	0	0	0	0	0	0	0	0	0	0	0	0	0	0	0
Col9a3	Itga10_Itgb1	0	0	0	0	0	0	0	0	0	0	0	0	0	0	0	0	0	0	0	0	0	0	0	0	0	0	0	0	0	0	0	0	0	0	0	0	0	0	0	0	0	0	0	0	0	0	0	0
Col1a1	Itga11_Itgb1	23.5	1.5	28	0	0	0	0	0	0	0	0	0	0	0	0	0	0	0	0	0	0	0	0	0	15.5	7.5	23	0	0	0	0	0	0	0	2	0	0	0	0	0	0	0	0	0	0	0	0	0
Col1a2	Itga11_Itgb1	82	28.5	108.5	0	0	0	0	0	0	0	2	6	0	0	0	0	0	0	0	0	0	0	0	0	95	13.5	113.5	0	0	0	0	0	0	0	3	1.5	13	1.5	7	0	0	0	0	0	0	0	0	0
Col2a1	Itga11_Itgb1	0	0	0	0	0	0	0	0	0	0	0	0	0	0	0	0	0	0	0	0	0	0	0	0	0	0	0	0	0	0	0	0	0	0	0	0	0	0	0	0	0	0	0	0	0	0	0	0
Col4a1	Itga11_Itgb1	119.5	31	95	0	0	0	0	0	0	0	4	0	6	3	8	0	0	0	0	0	0	0	0	0	42	4.5	37.5	0	0	0	0	0	0	0	4	0	8.5	0	6.5	0	0	0	0	0	0	0	0	0
Col4a2	Itga11_Itgb1	25	7.5	31.5	0	0	0	0	0	0	0	4	3.5	0	0	0	0	0	0	0	0	0	0	0	0	11	0	3	0	0	0	0	0	0	0	0	0	0	0	0	0	0	0	0	0	0	0	0	0
Col4a3	Itga11_Itgb1	0	0	0	0	0	0	0	0	0	0	0	0	0	0	0	0	0	0	0	0	0	0	0	0	0	0	4.5	0	0	0	0	0	0	0	0	1.5	0	0	0	0	0	0	0	0	0	0	0	0
Col4a4	Itga11_Itgb1	0	0	0	0	0	0	0	0	0	0	0	0	0	0	0	0	0	0	0	0	0	0	0	0	0	0	0	0	0	0	0	0	0	0	0	0	0	0	0	0	0	0	0	0	0	0	0	0
Col4a5	Itga11_Itgb1	4	0	6.5	0	0	0	0	0	0	0	0	0	0	0	0	0	0	0	0	0	0	0	0	0	0	0	0	0	0	0	0	0	0	0	0	0	0	0	0	0	0	0	0	0	0	0	0	0
Col4a6	Itga11_Itgb1	0	0	0	0	0	0	0	0	0	0	0	0	0	0	0	0	0	0	0	0	0	0	0	0	0	0	0	0	0	0	0	0	0	0	0	0	0	0	0	0	0	0	0	0	0	0	0	0
Col6a1	Itga11_Itgb1	0	0	0	0	0	0	0	0	0	0	0	0	0	0	0	0	0	0	0	0	0	0	0	0	3.5	0	3.5	0	0	0	0	0	0	0	2	0	0	0	0	0	0	0	0	0	0	0	0	0
Col6a2	Itga11_Itgb1	13.5	4.5	17.5	0	0	0	0	0	0	0	2	0	0	0	0	0	0	0	0	0	0	0	0	0	6	0	6.5	0	0	0	0	0	0	0	0	0	0	0	0	0	0	0	0	0	0	0	0	0
Col6a3	Itga11_Itgb1	18	0	7.5	0	0	0	0	0	0	0	0	0	0	0	0	0	0	0	0	0	0	0	0	0	35	1.5	15.5	0	0	0	0	0	0	0	2	0	0	0	0	0	0	0	0	0	0	0	0	0
Col6a4	Itga11_Itgb1	0	0	0	0	0	0	0	0	0	0	0	0	0	0	0	0	0	0	0	0	0	0	0	0	0	0	0	0	0	0	0	0	0	0	0	0	0	0	0	0	0	0	0	0	0	0	0	0
Col6a5	Itga11_Itgb1	0	0	0	0	0	0	0	0	0	0	0	0	0	0	0	0	0	0	0	0	0	0	0	0	0	0	0	0	0	0	0	0	0	0	0	0	0	0	0	0	0	0	0	0	0	0	0	0
Col6a6	Itga11_Itgb1	38.5	18	64.5	0	0	0	0	0	0	0	4	4.5	9.5	4.5	10	0	0	0	0	0	0	0	0	0	45.5	12.5	51	0	0	0	0	0	0	0	0	0	2	4.5	6	0	0	0	0	0	0	0	0	0
Col9a1	Itga11_Itgb1	0	0	0	0	0	0	0	0	0	0	0	0	0	0	0	0	0	0	0	0	0	0	0	0	0	0	0	0	0	0	0	0	0	0	0	0	0	0	0	0	0	0	0	0	0	0	0	0
Col9a2	Itga11_Itgb1	0	0	0	0	0	0	0	0	0	0	0	0	0	0	0	0	0	0	0	0	0	0	0	0	0	0	0	0	0	0	0	0	0	0	0	0	0	0	0	0	0	0	0	0	0	0	0	0
Col9a3	Itga11_Itgb1	0	0	0	0	0	0	0	0	0	0	0	0	0	0	0	0	0	0	0	0	0	0	0	0	0	0	0	0	0	0	0	0	0	0	0	0	0	0	0	0	0	0	0	0	0	0	0	0
Fn1	Itgav_Itgb1	460	83	400	0	0	12.5	0	0	0	0	22	6	15	1.5	9	0	0	0	0	0	0	0	0	0	563	171	541.5	0	0	8.5	0	0	0	0	17	39	0	0	0	0	0	0	0	0	0	0	0	0
Vtn	Itgav_Itgb1	0	0	0	0	0	0	0	0	0	0	0	0	0	0	0	0	0	0	0	0	0	0	0	0	0	0	0	0	0	0	0	0	0	0	0	0	0	0	0	0	0	0	0	0	0	0	0	0
Fn1	Itga4_Itgb7	72	3	48	0	0	0	0	0	0	0	0	0	1.5	0	2	0	0	0	0	0	0	0	0	0	66	9	29	0	0	0	0	0	0	0	0	0	0	0	0	0	0	0	0	0	0	0	0	0
Fn1	Itgav_Itgb3	90	29	61	0	3	12.5	0	0	0	0	0	0	2	0	2	0	0	0	0	0	0	0	0	0	62.5	120.5	54	0	7	8.5	0	0	0	0	0	0	0	0	0	0	0	0	0	0	0	0	0	0
Vtn	Itgav_Itgb3	0	0	0	0	0	0	0	0	0	0	0	0	0	0	0	0	0	0	0	0	0	0	0	0	0	0	0	0	0	0	0	0	0	0	0	0	0	0	0	0	0	0	0	0	0	0	0	0
Vwf	Itgav_Itgb3	0	0	0	0	0	0	0	0	0	0	0	0	0	0	0	0	0	0	0	0	0	0	0	0	0	0	0	0	0	0	0	0	0	0	0	0	0	0	0	0	0	0	0	0	0	0	0	0
Tnc	Itgav_Itgb3	3.5	0	6.5	0	1.5	1.5	0	0	0	0	0	0	0	0	0	0	0	0	0	0	0	0	0	0	0	0	0	0	0	0	0	0	0	0	0	0	1.5	0	3	0	0	0	0	0	0	0	0	0
Tnr	Itgav_Itgb3	3	0	3	0	0	2.5	0	0	0	0	0	0	0	0	0	0	0	0	0	0	0	0	0	0	0	0	0	0	0	0	0	0	0	0	0	0	0	0	0	0	0	0	0	0	0	0	0	0
Tnn	Itgav_Itgb3	0	0	0	0	0	0	0	0	0	0	0	0	0	0	0	0	0	0	0	0	0	0	0	0	0	0	0	0	0	0	0	0	0	0	0	0	0	0	0	0	0	0	0	0	0	0	0	0
Tnxb	Itgav_Itgb3	0	0	0	0	0	0	0	0	0	0	0	0	0	0	0	0	0	0	0	0	0	0	0	0	0	0	0	0	0	0	0	0	0	0	0	0	0	0	0	0	0	0	0	0	0	0	0	0
Thbs1	Itgav_Itgb3	89.5	14.5	75.5	0	0	22	0	0	0	0	3	0	0	0	0	0	0	0	0	0	0	0	0	0	31.5	11	36	0	4	1.5	0	0	0	0	0	0	0	0	0	0	0	0	0	0	0	0	0	0
Thbs2	Itgav_Itgb3	4	0	4	0	0	3.5	0	0	0	0	0	0	0	0	0	0	0	0	0	0	0	0	0	0	7.5	0	2.5	0	2.5	0	0	0	0	0	0	0	0	0	0	0	0	0	0	0	0	0	0	0
Thbs3	Itgav_Itgb3	0	0	0	0	0	0	0	0	0	0	0	0	0	0	0	0	0	0	0	0	0	0	0	0	0	0	1.5	0	1.5	0	0	0	0	0	0	0	0	0	0	0	0	0	0	0	0	0	0	0
Thbs4	Itgav_Itgb3	0	0	0	0	0	0	0	0	0	0	0	0	0	0	0	0	0	0	0	0	0	0	0	0	0	0	0	0	0	0	0	0	0	0	0	0	0	0	0	0	0	0	0	0	0	0	0	0
Comp	Itgav_Itgb3	0	0	0	0	0	0	0	0	0	0	0	0	0	0	0	0	0	0	0	0	0	0	0	0	0	0	2.5	0	0	0	0	0	0	0	0	0	0	0	0	0	0	0	0	0	0	0	0	0
Dmp1	Itgav_Itgb3	3	0	0	0	0	0	0	0	0	0	0	0	0	0	0	0	0	0	0	0	0	0	0	0	0	0	0	0	0	0	0	0	0	0	0	0	0	0	0	0	0	0	0	0	0	0	0	0
Fn1	Itga2b_Itgb3	3	0	5.5	0	3	0	0	0	0	0	0	0	0	0	0	0	0	0	0	0	0	0	0	0	0	0	12	0	7	0	0	0	0	0	0	0	0	0	0	0	0	0	0	0	0	0	0	0
Vtn	Itga2b_Itgb3	0	0	0	0	0	0	0	0	0	0	0	0	0	0	0	0	0	0	0	0	0	0	0	0	0	0	0	0	0	0	0	0	0	0	0	0	0	0	0	0	0	0	0	0	0	0	0	0
Vwf	Itga2b_Itgb3	0	0	0	0	0	0	0	0	0	0	0	0	0	0	0	0	0	0	0	0	0	0	0	0	0	0	0	0	0	0	0	0	0	0	0	0	0	0	0	0	0	0	0	0	0	0	0	0
Tnc	Itga2b_Itgb3	0	0	1.5	0	1.5	0	0	0	0	0	0	0	0	0	0	0	0	0	0	0	0	0	0	0	0	0	0	0	0	0	0	0	0	0	0	0	0	0	0	0	0	0	0	0	0	0	0	0
Tnr	Itga2b_Itgb3	0	0	0	0	0	0	0	0	0	0	0	0	0	0	0	0	0	0	0	0	0	0	0	0	0	0	0	0	0	0	0	0	0	0	0	0	0	0	0	0	0	0	0	0	0	0	0	0
Tnn	Itga2b_Itgb3	0	0	0	0	0	0	0	0	0	0	0	0	0	0	0	0	0	0	0	0	0	0	0	0	0	0	0	0	0	0	0	0	0	0	0	0	0	0	0	0	0	0	0	0	0	0	0	0
Tnxb	Itga2b_Itgb3	0	0	0	0	0	0	0	0	0	0	0	0	0	0	0	0	0	0	0	0	0	0	0	0	0	0	0	0	0	0	0	0	0	0	0	0	0	0	0	0	0	0	0	0	0	0	0	0
Vtn	Itgav_Itgb5	0	0	0	0	0	0	0	0	0	0	0	0	0	0	0	0	0	0	0	0	0	0	0	0	0	0	0	0	0	0	0	0	0	0	0	0	0	0	0	0	0	0	0	0	0	0	0	0
Tnc	Itgav_Itgb6	3.5	0	5	0	0	1.5	0	0	0	0	0	0	0	0	0	0	0	0	0	0	0	0	0	0	0	0	0	0	0	0	0	0	0	0	0	0	1.5	0	3	0	0	0	0	0	0	0	0	0
Tnr	Itgav_Itgb6	3	0	3	0	0	2.5	0	0	0	0	0	0	0	0	0	0	0	0	0	0	0	0	0	0	0	0	0	0	0	0	0	0	0	0	0	0	0	0	0	0	0	0	0	0	0	0	0	0
Tnn	Itgav_Itgb6	0	0	0	0	0	0	0	0	0	0	0	0	0	0	0	0	0	0	0	0	0	0	0	0	0	0	0	0	0	0	0	0	0	0	0	0	0	0	0	0	0	0	0	0	0	0	0	0
Tnxb	Itgav_Itgb6	0	0	0	0	0	0	0	0	0	0	0	0	0	0	0	0	0	0	0	0	0	0	0	0	0	0	0	0	0	0	0	0	0	0	0	0	0	0	0	0	0	0	0	0	0	0	0	0
Fn1	Itgav_Itgb6	87	29	55.5	0	0	12.5	0	0	0	0	0	0	2	0	2	0	0	0	0	0	0	0	0	0	62.5	120.5	42	0	0	8.5	0	0	0	0	0	0	0	0	0	0	0	0	0	0	0	0	0	0
Vtn	Itgav_Itgb8	0	0	0	0	0	0	0	0	0	0	0	0	0	0	0	0	0	0	0	0	0	0	0	0	0	0	0	0	0	0	0	0	0	0	0	0	0	0	0	0	0	0	0	0	0	0	0	0
Fn1	Itgav_Itgb8	87	29	55.5	0	0	12.5	0	0	0	0	0	0	2	0	2	0	0	0	0	0	0	0	0	0	62.5	120.5	42	0	0	8.5	0	0	0	0	0	0	0	0	0	0	0	0	0	0	0	0	0	0
Lama1	Itgav_Itgb8	0	0	0	0	0	0	0	0	0	0	0	0	0	0	0	0	0	0	0	0	0	0	0	0	0	0	0	0	0	0	0	0	0	0	0	0	0	0	0	0	0	0	0	0	0	0	0	0
Lama2	Itgav_Itgb8	0	0	0	0	0	0	0	0	0	0	0	0	0	0	0	0	0	0	0	0	0	0	0	0	0	0	0	0	0	0	0	0	0	0	0	0	0	0	0	0	0	0	0	0	0	0	0	0
Lama3	Itgav_Itgb8	7	0	10	0	0	1.5	0	0	0	0	0	0	0	0	0	0	0	0	0	0	0	0	0	0	5	0	0	0	0	0	0	0	0	0	0	0	0	0	0	0	0	0	0	0	0	0	0	0
Lama4	Itgav_Itgb8	0	0	0	0	0	0	0	0	0	0	0	0	0	0	0	0	0	0	0	0	0	0	0	0	0	0	0	0	0	0	0	0	0	0	0	0	0	0	0	0	0	0	0	0	0	0	0	0
Lama5	Itgav_Itgb8	27	10.5	23	0	0	2.5	0	0	0	0	0	0	3.5	0	0	0	0	0	0	0	0	0	0	0	45	3.5	51	0	0	8.5	0	0	0	0	0	0	0	0	0	0	0	0	0	0	0	0	0	0
Lamb1	Itgav_Itgb8	16.5	7.5	5.5	0	0	0	0	0	0	0	0	0	0	0	0	0	0	0	0	0	0	0	0	0	8.5	3.5	6	0	0	5	0	0	0	0	0	0	0	0	0	0	0	0	0	0	0	0	0	0
Lamb2	Itgav_Itgb8	1.5	0	0	0	0	0	0	0	0	0	0	0	0	0	0	0	0	0	0	0	0	0	0	0	0	1.5	0	0	0	0	0	0	0	0	0	0	0	0	0	0	0	0	0	0	0	0	0	0
Lamb3	Itgav_Itgb8	2	0	0	0	0	0	0	0	0	0	0	0	0	0	0	0	0	0	0	0	0	0	0	0	2	0	0	0	0	1.5	0	0	0	0	0	0	0	0	0	0	0	0	0	0	0	0	0	0
Lamc1	Itgav_Itgb8	15	7	15	0	0	4	0	0	0	0	0	0	0	0	0	0	0	0	0	0	0	0	0	0	18	9.5	14.5	0	0	4	0	0	0	0	0	0	0	0	0	0	0	0	0	0	0	0	0	0
Lamc2	Itgav_Itgb8	6	3.5	3	0	0	0	0	0	0	0	0	0	0	0	0	0	0	0	0	0	0	0	0	0	0	7.5	0	0	0	0	0	0	0	0	0	0	0	0	0	0	0	0	0	0	0	0	0	0
Lamc3	Itgav_Itgb8	0	0	0	0	0	0	0	0	0	0	0	0	0	0	0	0	0	0	0	0	0	0	0	0	0	0	0	0	0	0	0	0	0	0	0	0	0	0	0	0	0	0	0	0	0	0	0	0
Col1a1	Itgav_Itgb8	3.5	3.5	0	0	0	0	0	0	0	0	0	0	0	0	0	0	0	0	0	0	0	0	0	0	6	0	5	0	0	1.5	0	0	0	0	0	0	0	0	0	0	0	0	0	0	0	0	0	0
Col1a2	Itgav_Itgb8	23	12.5	8.5	0	0	1.5	0	0	0	0	0	0	0	0	0	0	0	0	0	0	0	0	0	0	27	7	18.5	0	0	1.5	0	0	0	0	0	0	2	0	2	0	0	0	0	0	0	0	0	0
Col2a1	Itgav_Itgb8	0	0	0	0	0	0	0	0	0	0	0	0	0	0	0	0	0	0	0	0	0	0	0	0	0	0	0	0	0	0	0	0	0	0	0	0	0	0	0	0	0	0	0	0	0	0	0	0
Col4a1	Itgav_Itgb8	30	3.5	19.5	0	0	1.5	0	0	0	0	0	0	0	0	0	0	0	0	0	0	0	0	0	0	8.5	0	8	0	0	0	0	0	0	0	0	0	1.5	0	1.5	0	0	0	0	0	0	0	0	0
Col4a2	Itgav_Itgb8	6.5	0	8	0	0	1.5	0	0	0	0	0	0	0	0	0	0	0	0	0	0	0	0	0	0	0	1.5	0	0	0	0	0	0	0	0	0	0	0	0	0	0	0	0	0	0	0	0	0	0
Col4a3	Itgav_Itgb8	0	0	0	0	0	0	0	0	0	0	0	0	0	0	0	0	0	0	0	0	0	0	0	0	0	0	0	0	0	0	0	0	0	0	0	0	0	0	0	0	0	0	0	0	0	0	0	0
Col4a4	Itgav_Itgb8	0	0	0	0	0	0	0	0	0	0	0	0	0	0	0	0	0	0	0	0	0	0	0	0	0	0	0	0	0	0	0	0	0	0	0	0	0	0	0	0	0	0	0	0	0	0	0	0
Col4a5	Itgav_Itgb8	1.5	0	0	0	0	0	0	0	0	0	0	0	0	0	0	0	0	0	0	0	0	0	0	0	0	0	0	0	0	0	0	0	0	0	0	0	0	0	0	0	0	0	0	0	0	0	0	0
Col4a6	Itgav_Itgb8	0	0	0	0	0	0	0	0	0	0	0	0	0	0	0	0	0	0	0	0	0	0	0	0	0	0	0	0	0	0	0	0	0	0	0	0	0	0	0	0	0	0	0	0	0	0	0	0
Col6a1	Itgav_Itgb8	0	0	0	0	0	0	0	0	0	0	0	0	0	0	0	0	0	0	0	0	0	0	0	0	1.5	0	1.5	0	0	0	0	0	0	0	0	0	0	0	0	0	0	0	0	0	0	0	0	0
Col6a2	Itgav_Itgb8	3.5	0	6.5	0	0	1.5	0	0	0	0	0	0	0	0	0	0	0	0	0	0	0	0	0	0	0	0	0	0	0	0	0	0	0	0	0	0	0	0	0	0	0	0	0	0	0	0	0	0
Col6a3	Itgav_Itgb8	0	2.5	0	0	0	0	0	0	0	0	0	0	0	0	0	0	0	0	0	0	0	0	0	0	3.5	9	5	0	0	0	0	0	0	0	0	0	0	0	0	0	0	0	0	0	0	0	0	0
Col6a4	Itgav_Itgb8	0	0	0	0	0	0	0	0	0	0	0	0	0	0	0	0	0	0	0	0	0	0	0	0	3.5	0	0	0	0	0	0	0	0	0	0	0	0	0	0	0	0	0	0	0	0	0	0	0
Col6a5	Itgav_Itgb8	0	0	0	0	0	0	0	0	0	0	0	0	0	0	0	0	0	0	0	0	0	0	0	0	0	0	0	0	0	0	0	0	0	0	0	0	0	0	0	0	0	0	0	0	0	0	0	0
Col6a6	Itgav_Itgb8	11.5	12	12	0	0	4.5	0	0	0	0	0	0	3.5	0	2	0	0	1.5	0	0	0	0	0	0	12	0	9	0	0	3	0	0	0	0	0	0	2	0	2	0	0	1.5	0	0	0	0	0	0
Col9a1	Itgav_Itgb8	0	0	0	0	0	0	0	0	0	0	0	0	0	0	0	0	0	0	0	0	0	0	0	0	0	0	0	0	0	0	0	0	0	0	0	0	0	0	0	0	0	0	0	0	0	0	0	0
Col9a2	Itgav_Itgb8	0	0	0	0	0	0	0	0	0	0	0	0	0	0	0	0	0	0	0	0	0	0	0	0	0	0	0	0	0	0	0	0	0	0	0	0	0	0	0	0	0	0	0	0	0	0	0	0
Col9a3	Itgav_Itgb8	0	0	0	0	0	0	0	0	0	0	0	0	0	0	0	0	0	0	0	0	0	0	0	0	0	0	0	0	0	0	0	0	0	0	0	0	0	0	0	0	0	0	0	0	0	0	0	0
Lama1	Itga6_Itgb4	0	0	0	0	0	0	0	0	0	0	0	0	0	0	0	0	0	0	0	0	0	0	0	0	0	0	0	0	0	0	0	0	0	0	0	0	0	0	0	0	0	0	0	0	0	0	0	0
Lama2	Itga6_Itgb4	0	0	0	0	0	0	0	0	0	0	0	0	0	0	0	0	0	0	0	0	0	0	0	0	0	0	0	0	0	0	0	0	0	0	0	0	0	0	0	0	0	0	0	0	0	0	0	0
Lama3	Itga6_Itgb4	10.5	0	6	0	0	0	0	0	0	0	0	0	0	0	0	0	0	0	0	0	0	0	0	0	6	0	6	0	0	0	0	0	0	0	0	0	0	0	0	0	0	0	0	0	0	0	0	0
Lama4	Itga6_Itgb4	13.5	0	5	0	0	0	0	0	0	0	0	0	0	0	0	0	0	0	0	0	0	0	0	0	0	0	0	0	0	0	0	0	0	0	0	0	0	0	0	0	0	0	0	0	0	0	0	0
Lama5	Itga6_Itgb4	71	0	29.5	0	0	0	0	0	0	0	0	0	4.5	0	1.5	0	0	0	0	0	0	0	0	0	77.5	0	49	0	0	0	0	0	0	0	0	0	0	0	0	0	0	0	0	0	0	0	0	0
Lamb1	Itga6_Itgb4	37	0	4.5	0	0	0	0	0	0	0	0	0	0	0	0	0	0	0	0	0	0	0	0	0	21.5	0	11	0	0	0	0	0	0	0	0	0	0	0	0	0	0	0	0	0	0	0	0	0
Lamb2	Itga6_Itgb4	4.5	0	0	0	0	0	0	0	0	0	0	0	0	0	0	0	0	0	0	0	0	0	0	0	4.5	0	0	0	0	0	0	0	0	0	0	0	0	0	0	0	0	0	0	0	0	0	0	0
Lamb3	Itga6_Itgb4	4.5	0	0	0	0	0	0	0	0	0	0	0	4.5	0	2	0	0	0	0	0	0	0	0	0	7.5	0	1.5	0	0	0	0	0	0	0	0	0	0	0	0	0	0	0	0	0	0	0	0	0
Lamc1	Itga6_Itgb4	45	0	21	0	0	0	0	0	0	0	0	0	0	0	0	0	0	0	0	0	0	0	0	0	58.5	0	23.5	0	0	0	0	0	0	0	0	0	0	0	0	0	0	0	0	0	0	0	0	0
Lamc2	Itga6_Itgb4	7.5	0	20.5	0	0	0	0	0	0	0	0	0	0	0	0	0	0	0	0	0	0	0	0	0	3.5	0	4.5	0	0	0	0	0	0	0	0	0	0	0	0	0	0	0	0	0	0	0	0	0
Lamc3	Itga6_Itgb4	0	0	0	0	0	0	0	0	0	0	0	0	0	0	0	0	0	0	0	0	0	0	0	0	0	0	0	0	0	0	0	0	0	0	0	0	0	0	0	0	0	0	0	0	0	0	0	0
Fn1	Cd44	2692	327	1110	0	4	13	2	3	0	0	52	0	97	9	39	0	0	0	0	0	0	0	0	0	2939	408	1449	0	9	39	0	0	0	0	38	0	0	0	0	0	0	0	0	0	0	0	0	0
Col1a1	Cd44	161	18	77	0	2	0	0	0	0	0	0	0	0	0	0	0	0	0	0	0	0	0	0	0	187	15	69	0	2	0	0	3	0	0	5	0	0	0	0	0	0	0	0	0	0	0	0	0
Col1a2	Cd44	591	69	242	0	3	11	0	8	0	0	5	2	0	0	0	0	0	0	0	0	0	0	0	0	619	72	318	0	4	14	2	3	0	0	6	0	77	7	27	0	0	0	0	0	0	0	0	0
Col2a1	Cd44	0	0	0	0	0	0	0	0	0	0	0	0	0	0	0	0	0	0	0	0	0	0	0	0	0	0	0	0	0	0	0	0	0	0	0	0	0	0	0	0	0	0	0	0	0	0	0	0
Col4a1	Cd44	930	72	331	0	4	0	0	9	0	0	10	0	30	0	6	0	0	0	0	0	0	0	0	0	221	32	112	0	2	2	0	0	0	0	10	0	6	3	16	0	0	2	0	0	0	0	0	0
Col4a2	Cd44	201	23	89	0	0	4	0	0	0	0	10	0	0	0	0	0	0	0	0	0	0	0	0	0	64	10	23	0	0	0	0	0	0	0	0	0	0	0	0	0	0	0	0	0	0	0	0	0
Col4a3	Cd44	0	0	0	0	0	0	0	0	0	0	0	0	0	0	0	0	0	0	0	0	0	0	0	0	6	2	6	0	0	2	0	0	0	0	0	0	0	0	0	0	0	0	0	0	0	0	0	0
Col4a4	Cd44	0	0	0	0	0	0	0	0	0	0	0	0	0	0	0	0	0	0	0	0	0	0	0	0	0	0	0	0	0	0	0	0	0	0	0	0	0	0	0	0	0	0	0	0	0	0	0	0
Col4a5	Cd44	9	5	11	0	0	0	0	0	0	0	0	0	0	0	0	0	0	0	0	0	0	0	0	0	0	0	0	0	0	0	0	0	0	0	0	0	0	0	0	0	0	0	0	0	0	0	0	0
Col4a6	Cd44	0	0	0	0	0	0	0	0	0	0	0	0	0	0	0	0	0	0	0	0	0	0	0	0	0	0	0	0	0	0	0	0	0	0	0	0	0	0	0	0	0	0	0	0	0	0	0	0
Col6a1	Cd44	0	0	0	0	0	0	0	0	0	0	0	0	0	0	0	0	0	0	0	0	0	0	0	0	24	0	12	0	0	0	0	0	0	0	5	0	0	0	0	0	0	0	0	0	0	0	0	0
Col6a2	Cd44	123	13	59	0	0	5	0	0	0	0	5	0	0	0	0	0	0	0	0	0	0	0	0	0	2	0	2	0	0	0	0	0	0	0	0	0	0	0	0	0	0	0	0	0	0	0	0	0
Col6a3	Cd44	102	13	40	0	0	0	0	0	0	0	0	0	0	0	0	0	0	0	0	0	0	0	0	0	280	34	84	0	2	0	0	0	0	0	5	0	0	0	0	0	0	0	0	0	0	0	0	0
Col6a4	Cd44	0	0	0	0	0	0	0	0	0	0	0	0	0	0	0	0	0	0	0	0	0	0	0	0	3	0	0	0	0	0	0	4	0	0	0	0	0	0	0	0	0	0	0	0	0	0	0	0
Col6a5	Cd44	0	0	0	0	0	0	0	0	0	0	0	0	0	0	0	0	0	0	0	0	0	0	0	0	0	0	0	0	0	0	0	0	0	0	0	0	0	0	0	0	0	0	0	0	0	0	0	0
Col6a6	Cd44	437	54	175	0	4	0	2	3	0	0	10	0	88	12	29	0	0	0	0	0	0	0	0	0	311	42	158	0	4	9	0	5	0	0	0	2	33	0	15	0	0	0	0	0	0	0	0	0
Col9a1	Cd44	0	0	0	0	0	0	0	0	0	0	0	0	0	0	0	0	0	0	0	0	0	0	0	0	0	0	0	0	0	0	0	0	0	0	0	0	0	0	0	0	0	0	0	0	0	0	0	0
Col9a2	Cd44	0	0	0	0	0	0	0	0	0	0	0	0	0	0	0	0	0	0	0	0	0	0	0	0	0	0	0	0	0	0	0	0	0	0	0	0	0	0	0	0	0	0	0	0	0	0	0	0
Col9a3	Cd44	0	0	0	0	0	0	0	0	0	0	0	0	0	0	0	0	0	0	0	0	0	0	0	0	0	0	0	0	0	0	0	0	0	0	0	0	0	0	0	0	0	0	0	0	0	0	0	0
Lama1	Cd44	0	0	0	0	0	0	0	0	0	0	0	0	0	0	0	0	0	0	0	0	0	0	0	0	0	0	0	0	0	0	0	0	0	0	0	0	0	0	0	0	0	0	0	0	0	0	0	0
Lama2	Cd44	0	0	0	0	0	0	0	0	0	0	0	0	0	0	0	0	0	0	0	0	0	0	0	0	0	0	0	0	0	0	0	0	0	0	0	0	0	0	0	0	0	0	0	0	0	0	0	0
Lama3	Cd44	143	14	59	0	0	0	0	0	0	0	10	0	0	0	0	0	0	0	0	0	0	0	0	0	80	17	48	0	0	2	0	0	0	0	0	0	0	0	0	0	0	0	0	0	0	0	0	0
Lama4	Cd44	73	0	10	0	0	0	0	0	0	0	0	0	0	0	0	0	0	0	0	0	0	0	0	0	0	0	0	0	0	0	0	0	0	0	0	0	0	0	0	0	0	0	0	0	0	0	0	0
Lama5	Cd44	689	86	275	0	2	2	0	5	0	0	19	2	63	8	24	0	0	0	0	0	0	0	0	0	953	110	375	0	0	3	0	0	0	0	52	0	0	0	0	0	0	0	0	0	0	0	0	0
Lamb1	Cd44	469	58	209	0	3	3	0	0	0	0	5	0	0	0	0	0	0	0	0	0	0	0	0	0	135	14	70	0	2	0	0	0	0	0	0	0	0	0	0	0	0	0	0	0	0	0	0	0
Lamb2	Cd44	88	19	40	0	0	0	0	0	0	0	0	0	0	0	0	0	0	0	0	0	0	0	0	0	64	10	23	0	0	0	0	0	0	0	0	0	0	0	0	0	0	0	0	0	0	0	0	0
Lamb3	Cd44	85	12	31	0	0	0	0	0	0	0	0	0	44	0	18	0	3	0	0	0	0	0	0	0	69	8	27	0	0	0	0	0	0	0	0	0	0	0	0	0	0	0	0	0	0	0	0	0
Lamc1	Cd44	562	64	227	0	6	0	0	0	0	0	10	0	0	0	0	0	0	0	0	0	0	0	0	0	558	61	223	0	6	0	0	0	0	0	11	0	0	0	0	0	0	0	0	0	0	0	0	0
Lamc2	Cd44	101	28	87	0	5	2	0	0	0	0	5	0	0	0	0	0	0	0	0	0	0	0	0	0	47	5	23	0	0	0	0	0	0	0	0	0	0	0	0	0	0	0	0	0	0	0	0	0
Lamc3	Cd44	0	0	0	0	0	0	0	0	0	0	0	0	0	0	0	0	0	0	0	0	0	0	0	0	0	0	0	0	0	0	0	0	0	0	0	0	0	0	0	0	0	0	0	0	0	0	0	0
Col1a1	Sdc1	0	0	0	0	0	0	0	0	0	0	0	0	0	0	0	0	0	0	0	0	0	0	0	0	0	0	0	0	0	0	0	0	0	0	0	0	0	0	0	0	0	0	0	0	0	0	0	0
Col1a2	Sdc1	0	0	0	0	0	0	0	0	0	0	0	0	0	0	0	0	0	0	0	0	0	0	0	0	0	0	0	0	0	0	0	0	0	0	0	0	0	0	0	0	0	0	0	0	0	0	0	0
Col2a1	Sdc1	0	0	0	0	0	0	0	0	0	0	0	0	0	0	0	0	0	0	0	0	0	0	0	0	0	0	0	0	0	0	0	0	0	0	0	0	0	0	0	0	0	0	0	0	0	0	0	0
Col4a1	Sdc1	0	0	0	0	0	0	0	0	0	0	0	0	0	0	0	0	0	0	0	0	0	0	0	0	0	0	0	0	0	0	0	0	0	0	0	0	0	0	0	0	0	0	0	0	0	0	0	0
Col4a2	Sdc1	0	0	0	0	0	0	0	0	0	0	0	0	0	0	0	0	0	0	0	0	0	0	0	0	0	0	0	0	0	0	0	0	0	0	0	0	0	0	0	0	0	0	0	0	0	0	0	0
Col4a3	Sdc1	0	0	0	0	0	0	0	0	0	0	0	0	0	0	0	0	0	0	0	0	0	0	0	0	0	0	0	0	0	0	0	0	0	0	0	0	0	0	0	0	0	0	0	0	0	0	0	0
Col4a4	Sdc1	0	0	0	0	0	0	0	0	0	0	0	0	0	0	0	0	0	0	0	0	0	0	0	0	0	0	0	0	0	0	0	0	0	0	0	0	0	0	0	0	0	0	0	0	0	0	0	0
Col4a5	Sdc1	0	0	0	0	0	0	0	0	0	0	0	0	0	0	0	0	0	0	0	0	0	0	0	0	0	0	0	0	0	0	0	0	0	0	0	0	0	0	0	0	0	0	0	0	0	0	0	0
Col4a6	Sdc1	0	0	0	0	0	0	0	0	0	0	0	0	0	0	0	0	0	0	0	0	0	0	0	0	0	0	0	0	0	0	0	0	0	0	0	0	0	0	0	0	0	0	0	0	0	0	0	0
Col6a1	Sdc1	0	0	0	0	0	0	0	0	0	0	0	0	0	0	0	0	0	0	0	0	0	0	0	0	0	0	0	0	0	0	0	0	0	0	0	0	0	0	0	0	0	0	0	0	0	0	0	0
Col6a2	Sdc1	0	0	0	0	0	0	0	0	0	0	0	0	0	0	0	0	0	0	0	0	0	0	0	0	0	0	0	0	0	0	0	0	0	0	0	0	0	0	0	0	0	0	0	0	0	0	0	0
Col6a3	Sdc1	0	0	0	0	0	0	0	0	0	0	0	0	0	0	0	0	0	0	0	0	0	0	0	0	0	0	0	0	0	0	0	0	0	0	0	0	0	0	0	0	0	0	0	0	0	0	0	0
Col6a4	Sdc1	0	0	0	0	0	0	0	0	0	0	0	0	0	0	0	0	0	0	0	0	0	0	0	0	0	0	0	0	0	0	0	0	0	0	0	0	0	0	0	0	0	0	0	0	0	0	0	0
Col6a5	Sdc1	0	0	0	0	0	0	0	0	0	0	0	0	0	0	0	0	0	0	0	0	0	0	0	0	0	0	0	0	0	0	0	0	0	0	0	0	0	0	0	0	0	0	0	0	0	0	0	0
Col6a6	Sdc1	0	0	0	0	0	0	0	0	0	0	0	0	0	0	0	0	0	0	0	0	0	0	0	0	0	0	0	0	0	0	0	0	0	0	0	0	0	0	0	0	0	0	0	0	0	0	0	0
Col9a1	Sdc1	0	0	0	0	0	0	0	0	0	0	0	0	0	0	0	0	0	0	0	0	0	0	0	0	0	0	0	0	0	0	0	0	0	0	0	0	0	0	0	0	0	0	0	0	0	0	0	0
Col9a2	Sdc1	0	0	0	0	0	0	0	0	0	0	0	0	0	0	0	0	0	0	0	0	0	0	0	0	0	0	0	0	0	0	0	0	0	0	0	0	0	0	0	0	0	0	0	0	0	0	0	0
Col9a3	Sdc1	0	0	0	0	0	0	0	0	0	0	0	0	0	0	0	0	0	0	0	0	0	0	0	0	0	0	0	0	0	0	0	0	0	0	0	0	0	0	0	0	0	0	0	0	0	0	0	0
Fn1	Sdc1	0	0	0	0	0	0	0	0	0	0	0	0	0	0	0	0	0	0	0	0	0	0	0	0	0	0	0	0	0	0	0	0	0	0	0	0	0	0	0	0	0	0	0	0	0	0	0	0
Tnc	Sdc1	0	0	0	0	0	0	0	0	0	0	0	0	0	0	0	0	0	0	0	0	0	0	0	0	0	0	0	0	0	0	0	0	0	0	0	0	0	0	0	0	0	0	0	0	0	0	0	0
Tnr	Sdc1	0	0	0	0	0	0	0	0	0	0	0	0	0	0	0	0	0	0	0	0	0	0	0	0	0	0	0	0	0	0	0	0	0	0	0	0	0	0	0	0	0	0	0	0	0	0	0	0
Tnn	Sdc1	0	0	0	0	0	0	0	0	0	0	0	0	0	0	0	0	0	0	0	0	0	0	0	0	0	0	0	0	0	0	0	0	0	0	0	0	0	0	0	0	0	0	0	0	0	0	0	0
Tnxb	Sdc1	0	0	0	0	0	0	0	0	0	0	0	0	0	0	0	0	0	0	0	0	0	0	0	0	0	0	0	0	0	0	0	0	0	0	0	0	0	0	0	0	0	0	0	0	0	0	0	0
Thbs1	Sdc1	0	0	0	0	0	0	0	0	0	0	0	0	0	0	0	0	0	0	0	0	0	0	0	0	0	0	0	0	0	0	0	0	0	0	0	0	0	0	0	0	0	0	0	0	0	0	0	0
Thbs2	Sdc1	0	0	0	0	0	0	0	0	0	0	0	0	0	0	0	0	0	0	0	0	0	0	0	0	0	0	0	0	0	0	0	0	0	0	0	0	0	0	0	0	0	0	0	0	0	0	0	0
Thbs3	Sdc1	0	0	0	0	0	0	0	0	0	0	0	0	0	0	0	0	0	0	0	0	0	0	0	0	0	0	0	0	0	0	0	0	0	0	0	0	0	0	0	0	0	0	0	0	0	0	0	0
Thbs4	Sdc1	0	0	0	0	0	0	0	0	0	0	0	0	0	0	0	0	0	0	0	0	0	0	0	0	0	0	0	0	0	0	0	0	0	0	0	0	0	0	0	0	0	0	0	0	0	0	0	0
Comp	Sdc1	0	0	0	0	0	0	0	0	0	0	0	0	0	0	0	0	0	0	0	0	0	0	0	0	0	0	0	0	0	0	0	0	0	0	0	0	0	0	0	0	0	0	0	0	0	0	0	0
Col1a1	Sdc4	32	2	14	0	0	3	0	0	2	0	0	0	0	0	0	0	0	0	0	0	0	0	0	0	25	0	4	0	0	7	0	0	2	0	0	0	0	0	0	0	0	0	0	0	0	0	0	0
Col1a2	Sdc4	78	6	57	0	0	18	0	0	7	2	0	0	0	0	0	0	0	0	0	0	0	0	0	0	100	10	55	0	0	18	0	0	7	0	0	0	14	0	0	0	0	0	0	0	2	0	0	0
Col2a1	Sdc4	0	0	0	0	0	0	0	0	0	0	0	0	0	0	0	0	0	0	0	0	0	0	0	0	0	0	0	0	0	0	0	0	0	0	0	0	0	0	0	0	0	0	0	0	0	0	0	0
Col4a1	Sdc4	154	0	24	0	0	9	0	0	16	0	0	0	2	2	6	0	0	2	0	0	0	0	0	0	41	5	24	0	0	2	0	0	2	0	0	0	2	2	6	0	0	0	0	0	4	0	0	0
Col4a2	Sdc4	34	0	12	0	0	2	0	0	2	0	0	0	0	0	0	0	0	0	0	0	0	0	0	0	8	0	2	0	0	0	0	0	0	0	0	0	0	0	0	0	0	0	0	0	0	0	0	0
Col4a3	Sdc4	0	0	0	0	0	0	0	0	0	0	0	0	0	0	0	0	0	0	0	0	0	0	0	0	0	0	4	0	0	0	0	0	0	0	0	0	0	0	0	0	0	0	0	0	0	0	0	0
Col4a4	Sdc4	0	0	0	0	0	0	0	0	0	0	0	0	0	0	0	0	0	0	0	0	0	0	0	0	0	0	0	0	0	0	0	0	0	0	0	0	0	0	0	0	0	0	0	0	0	0	0	0
Col4a5	Sdc4	2	0	8	0	0	4	0	0	0	0	0	0	0	0	0	0	0	0	0	0	0	0	0	0	0	0	0	0	0	0	0	0	0	0	0	0	0	0	0	0	0	0	0	0	0	0	0	0
Col4a6	Sdc4	0	0	0	0	0	0	0	0	0	0	0	0	0	0	0	0	0	0	0	0	0	0	0	0	0	0	0	0	0	0	0	0	0	0	0	0	0	0	0	0	0	0	0	0	0	0	0	0
Col6a1	Sdc4	0	0	0	0	0	0	0	0	0	0	0	0	0	0	0	0	0	0	0	0	0	0	0	0	4	0	2	0	0	0	0	0	0	0	0	0	0	0	0	0	0	0	0	0	0	0	0	0
Col6a2	Sdc4	22	0	2	0	0	0	0	0	2	0	0	0	0	0	0	0	0	0	0	0	0	0	0	0	2	2	6	0	0	0	0	0	0	0	0	0	0	0	0	0	0	0	0	0	0	0	0	0
Col6a3	Sdc4	18	0	3	0	0	0	0	0	0	0	0	0	0	0	0	0	0	0	0	0	0	0	0	0	40	0	6	0	0	2	0	0	4	0	0	0	0	0	0	0	0	0	0	0	0	0	0	0
Col6a4	Sdc4	0	0	0	0	0	0	0	0	0	0	0	0	0	0	0	0	0	0	0	0	0	0	0	0	4	0	0	0	0	0	0	0	0	0	0	0	0	0	0	0	0	0	0	0	0	0	0	0
Col6a5	Sdc4	0	0	0	0	0	0	0	0	0	0	0	0	0	0	0	0	0	0	0	0	0	0	0	0	0	0	0	0	0	0	0	0	0	0	0	0	0	0	0	0	0	0	0	0	0	0	0	0
Col6a6	Sdc4	74	0	28	0	0	2	0	0	8	0	0	0	14	0	0	0	0	0	0	0	2	0	0	0	68	4	16	0	0	0	0	0	6	2	0	0	8	0	0	0	0	0	0	0	2	0	0	0
Col9a1	Sdc4	0	0	0	0	0	0	0	0	0	0	0	0	0	0	0	0	0	0	0	0	0	0	0	0	0	0	0	0	0	0	0	0	0	0	0	0	0	0	0	0	0	0	0	0	0	0	0	0
Col9a2	Sdc4	0	0	0	0	0	0	0	0	0	0	0	0	0	0	0	0	0	0	0	0	0	0	0	0	0	0	0	0	0	0	0	0	0	0	0	0	0	0	0	0	0	0	0	0	0	0	0	0
Col9a3	Sdc4	0	0	0	0	0	0	0	0	0	0	0	0	0	0	0	0	0	0	0	0	0	0	0	0	0	0	0	0	0	0	0	0	0	0	0	0	0	0	0	0	0	0	0	0	0	0	0	0
Fn1	Sdc4	515	2	115	0	0	16	0	0	38	0	0	0	16	0	2	0	0	2	0	0	2	0	0	0	485	30	311	0	0	35	0	0	21	0	0	0	0	0	0	0	0	0	0	0	0	0	0	0
Tnc	Sdc4	18	0	4	0	0	0	0	0	0	0	0	0	0	0	0	0	0	2	0	0	0	0	0	0	0	0	0	0	0	0	0	0	0	0	0	0	8	0	2	0	0	0	0	0	0	0	0	0
Tnr	Sdc4	12	0	0	0	0	0	0	0	3	0	0	0	0	0	0	0	0	0	0	0	0	0	0	0	0	0	0	0	0	0	0	0	0	0	0	0	0	0	0	0	0	0	0	0	0	0	0	0
Tnn	Sdc4	0	0	0	0	0	0	0	0	0	0	0	0	0	0	0	0	0	0	0	0	0	0	0	0	0	0	0	0	0	0	0	0	0	0	0	0	0	0	0	0	0	0	0	0	0	0	0	0
Tnxb	Sdc4	0	0	0	0	0	0	0	0	0	0	0	0	0	0	0	0	0	0	0	0	0	0	0	0	0	0	0	0	0	0	0	0	0	0	0	0	0	0	0	0	0	0	0	0	0	0	0	0
Thbs1	Sdc4	354	0	56	0	0	13	0	0	43	2	0	0	0	0	0	0	0	0	0	0	0	0	0	0	143	0	38	0	0	0	0	0	7	0	0	0	0	0	0	0	0	0	0	0	0	0	0	0
Thbs2	Sdc4	8	0	0	0	0	3	0	0	4	0	0	0	0	0	0	0	0	0	0	0	0	0	0	0	48	0	9	0	0	2	0	0	0	0	0	0	0	0	0	0	0	0	0	0	0	0	0	0
Thbs3	Sdc4	0	0	0	0	0	0	0	0	0	0	0	0	0	0	0	0	0	0	0	0	0	0	0	0	4	0	2	0	0	0	0	0	0	0	0	0	0	0	0	0	0	0	0	0	0	0	0	0
Thbs4	Sdc4	0	0	0	0	0	0	0	0	0	0	0	0	0	0	0	0	0	0	0	0	0	0	0	0	0	0	0	0	0	0	0	0	0	0	0	0	0	0	0	0	0	0	0	0	0	0	0	0
Comp	Sdc4	0	0	0	0	0	0	0	0	0	0	0	0	0	0	0	0	0	0	0	0	0	0	0	0	6	0	3	0	0	5	0	0	0	0	0	0	0	0	0	0	0	0	0	0	0	0	0	0
Lama1	Sv2a	0	0	0	0	0	0	0	0	0	0	0	0	0	0	0	0	0	0	0	0	0	0	0	0	0	0	0	0	0	0	0	0	0	0	0	0	0	0	0	0	0	0	0	0	0	0	0	0
Lama2	Sv2a	0	0	0	0	0	0	0	0	0	0	0	0	0	0	0	0	0	0	0	0	0	0	0	0	0	0	0	0	0	0	0	0	0	0	0	0	0	0	0	0	0	0	0	0	0	0	0	0
Lama3	Sv2a	0	0	0	0	0	0	0	0	0	0	0	0	0	0	0	0	0	0	0	0	0	0	0	0	0	0	0	0	0	0	0	0	0	0	0	0	0	0	0	0	0	0	0	0	0	0	0	0
Lama4	Sv2a	0	0	0	0	0	0	0	0	0	0	0	0	0	0	0	0	0	0	0	0	0	0	0	0	0	0	0	0	0	0	0	0	0	0	0	0	0	0	0	0	0	0	0	0	0	0	0	0
Lama5	Sv2a	0	0	0	0	0	0	0	0	0	0	0	0	0	0	0	0	0	0	0	0	0	0	0	0	0	0	0	0	0	0	0	0	0	0	0	0	0	0	0	0	0	0	0	0	0	0	0	0
Lamb1	Sv2a	0	0	0	0	0	0	0	0	0	0	0	0	0	0	0	0	0	0	0	0	0	0	0	0	0	0	0	0	0	0	0	0	0	0	0	0	0	0	0	0	0	0	0	0	0	0	0	0
Lamb2	Sv2a	0	0	0	0	0	0	0	0	0	0	0	0	0	0	0	0	0	0	0	0	0	0	0	0	0	0	0	0	0	0	0	0	0	0	0	0	0	0	0	0	0	0	0	0	0	0	0	0
Lamb3	Sv2a	0	0	0	0	0	0	0	0	0	0	0	0	0	0	0	0	0	0	0	0	0	0	0	0	0	0	0	0	0	0	0	0	0	0	0	0	0	0	0	0	0	0	0	0	0	0	0	0
Lamc1	Sv2a	0	0	0	0	0	0	0	0	0	0	0	0	0	0	0	0	0	0	0	0	0	0	0	0	0	0	0	0	0	0	0	0	0	0	0	0	0	0	0	0	0	0	0	0	0	0	0	0
Lamc2	Sv2a	0	0	0	0	0	0	0	0	0	0	0	0	0	0	0	0	0	0	0	0	0	0	0	0	0	0	0	0	0	0	0	0	0	0	0	0	0	0	0	0	0	0	0	0	0	0	0	0
Lamc3	Sv2a	0	0	0	0	0	0	0	0	0	0	0	0	0	0	0	0	0	0	0	0	0	0	0	0	0	0	0	0	0	0	0	0	0	0	0	0	0	0	0	0	0	0	0	0	0	0	0	0
Lama1	Sv2b	0	0	0	0	0	0	0	0	0	0	0	0	0	0	0	0	0	0	0	0	0	0	0	0	0	0	0	0	0	0	0	0	0	0	0	0	0	0	0	0	0	0	0	0	0	0	0	0
Lama2	Sv2b	0	0	0	0	0	0	0	0	0	0	0	0	0	0	0	0	0	0	0	0	0	0	0	0	0	0	0	0	0	0	0	0	0	0	0	0	0	0	0	0	0	0	0	0	0	0	0	0
Lama3	Sv2b	0	0	0	0	0	0	0	0	0	0	0	0	0	0	0	0	0	0	0	0	0	0	0	0	0	0	0	0	0	0	0	0	0	0	0	0	0	0	0	0	0	0	0	0	0	0	0	0
Lama4	Sv2b	0	0	0	3	0	0	0	0	0	0	0	0	0	0	0	0	0	0	0	0	0	0	0	0	0	0	0	0	0	0	0	0	0	0	0	0	0	0	0	0	0	0	0	0	0	0	0	0
Lama5	Sv2b	0	0	0	0	0	0	0	0	0	0	0	0	0	0	0	0	0	0	0	0	0	0	0	0	0	0	0	0	0	0	0	0	0	0	0	0	0	0	0	0	0	0	0	0	0	0	0	0
Lamb1	Sv2b	0	0	0	0	0	0	0	0	0	0	0	0	0	0	0	0	0	0	0	0	0	0	0	0	0	0	0	0	0	0	0	0	0	0	0	0	0	0	0	0	0	0	0	0	0	0	0	0
Lamb2	Sv2b	0	0	0	0	0	0	0	0	0	0	0	0	0	0	0	0	0	0	0	0	0	0	0	0	0	0	0	0	0	0	0	0	0	0	0	0	0	0	0	0	0	0	0	0	0	0	0	0
Lamb3	Sv2b	0	0	0	0	0	0	0	0	0	0	0	0	0	0	0	0	0	0	0	0	0	0	0	0	0	0	0	0	0	0	0	0	0	0	0	0	0	0	0	0	0	0	0	0	0	0	0	0
Lamc1	Sv2b	0	0	0	0	0	0	0	0	0	0	0	0	0	0	0	0	0	0	0	0	0	0	0	0	0	0	0	0	0	0	0	0	0	0	0	0	0	0	0	0	0	0	0	0	0	0	0	0
Lamc2	Sv2b	0	0	0	0	0	0	0	0	0	0	0	0	0	0	0	0	0	0	0	0	0	0	0	0	0	0	0	0	0	0	0	0	0	0	0	0	0	0	0	0	0	0	0	0	0	0	0	0
Lamc3	Sv2b	0	0	0	0	0	0	0	0	0	0	0	0	0	0	0	0	0	0	0	0	0	0	0	0	0	0	0	0	0	0	0	0	0	0	0	0	0	0	0	0	0	0	0	0	0	0	0	0
Lama1	Sv2c	0	0	0	0	0	0	0	0	0	0	0	0	0	0	0	0	0	0	0	0	0	0	0	0	0	0	0	0	0	0	0	0	0	0	0	0	0	0	0	0	0	0	0	0	0	0	0	0
Lama2	Sv2c	0	0	0	0	0	0	0	0	0	0	0	0	0	0	0	0	0	0	0	0	0	0	0	0	0	0	0	0	0	0	0	0	0	0	0	0	0	0	0	0	0	0	0	0	0	0	0	0
Lama3	Sv2c	4	0	4	0	0	0	0	0	0	0	0	0	0	0	0	0	0	0	0	0	0	0	0	0	0	0	0	0	0	0	0	0	0	0	0	0	0	0	0	0	0	0	0	0	0	0	0	0
Lama4	Sv2c	0	0	0	0	0	0	0	0	0	0	0	0	0	0	0	0	0	0	0	0	0	0	0	0	0	0	0	0	0	0	0	0	0	0	0	0	0	0	0	0	0	0	0	0	0	0	0	0
Lama5	Sv2c	3	0	10	0	0	0	0	0	0	0	0	0	0	0	0	0	0	0	0	0	0	0	0	0	25	0	19	0	0	0	0	0	0	0	0	0	0	0	0	0	0	0	0	0	0	0	0	0
Lamb1	Sv2c	0	0	2	0	0	0	0	0	0	0	0	0	0	0	0	0	0	0	0	0	0	0	0	0	0	0	0	0	0	0	0	0	0	0	0	0	0	0	0	0	0	0	0	0	0	0	0	0
Lamb2	Sv2c	0	0	0	0	0	0	0	0	0	0	0	0	0	0	0	0	0	0	0	0	0	0	0	0	0	0	0	0	0	0	0	0	0	0	0	0	0	0	0	0	0	0	0	0	0	0	0	0
Lamb3	Sv2c	0	0	0	0	0	0	0	0	0	0	0	0	0	0	0	0	0	0	0	0	0	0	0	0	0	0	0	0	0	0	0	0	0	0	0	0	0	0	0	0	0	0	0	0	0	0	0	0
Lamc1	Sv2c	4	0	4	0	0	0	0	0	0	0	0	0	0	0	0	0	0	0	0	0	0	0	0	0	5	0	5	0	0	0	0	0	0	0	0	0	0	0	0	0	0	0	0	0	0	0	0	0
Lamc2	Sv2c	2	0	2	0	0	0	0	0	0	0	0	0	0	0	0	0	0	0	0	0	0	0	0	0	0	0	0	0	0	0	0	0	0	0	0	0	0	0	0	0	0	0	0	0	0	0	0	0
Lamc3	Sv2c	0	0	0	0	0	0	0	0	0	0	0	0	0	0	0	0	0	0	0	0	0	0	0	0	0	0	0	0	0	0	0	0	0	0	0	0	0	0	0	0	0	0	0	0	0	0	0	0
Thbs1	Cd36	0	0	0	0	0	0	0	0	0	0	0	0	0	0	0	0	0	0	0	0	0	0	0	0	0	0	0	0	0	0	0	0	0	0	0	0	0	0	0	0	0	0	0	0	0	0	0	0
Thbs2	Cd36	0	0	0	0	0	0	0	0	0	0	0	0	0	0	0	0	0	0	0	0	0	0	0	0	0	0	0	0	0	0	0	0	0	0	0	0	0	0	0	0	0	0	0	0	0	0	0	0
Thbs3	Cd36	0	0	0	0	0	0	0	0	0	0	0	0	0	0	0	0	0	0	0	0	0	0	0	0	0	0	0	0	0	0	0	0	0	0	0	0	0	0	0	0	0	0	0	0	0	0	0	0
Thbs4	Cd36	0	0	0	0	0	0	0	0	0	0	0	0	0	0	0	0	0	0	0	0	0	0	0	0	0	0	0	0	0	0	0	0	0	0	0	0	0	0	0	0	0	0	0	0	0	0	0	0
Comp	Cd36	0	0	0	0	0	0	0	0	0	0	0	0	0	0	0	0	0	0	0	0	0	0	0	0	0	0	0	0	0	0	0	0	0	0	0	0	0	0	0	0	0	0	0	0	0	0	0	0
Col1a1	Gp6	0	0	0	0	0	0	0	0	0	0	0	0	0	0	0	0	0	0	0	0	0	0	0	0	0	0	0	0	0	0	0	0	0	0	0	0	0	0	0	0	0	0	0	0	0	0	0	0
Col1a2	Gp6	0	0	0	0	0	0	0	0	0	0	0	0	0	0	0	0	0	0	0	0	0	0	0	0	0	0	0	0	0	0	0	0	0	0	0	0	0	0	0	0	0	0	0	0	0	0	0	0
Col2a1	Gp6	0	0	0	0	0	0	0	0	0	0	0	0	0	0	0	0	0	0	0	0	0	0	0	0	0	0	0	0	0	0	0	0	0	0	0	0	0	0	0	0	0	0	0	0	0	0	0	0
Col4a1	Gp6	0	0	0	0	0	0	0	0	0	0	0	0	0	0	0	0	0	0	0	0	0	0	0	0	0	0	0	0	0	0	0	0	0	0	0	0	0	0	0	0	0	0	0	0	0	0	0	0
Col4a2	Gp6	0	0	0	0	0	0	0	0	0	0	0	0	0	0	0	0	0	0	0	0	0	0	0	0	0	0	0	0	0	0	0	0	0	0	0	0	0	0	0	0	0	0	0	0	0	0	0	0
Col4a3	Gp6	0	0	0	0	0	0	0	0	0	0	0	0	0	0	0	0	0	0	0	0	0	0	0	0	0	0	0	0	0	0	0	0	0	0	0	0	0	0	0	0	0	0	0	0	0	0	0	0
Col4a4	Gp6	0	0	0	0	0	0	0	0	0	0	0	0	0	0	0	0	0	0	0	0	0	0	0	0	0	0	0	0	0	0	0	0	0	0	0	0	0	0	0	0	0	0	0	0	0	0	0	0
Col4a5	Gp6	0	0	0	0	0	0	0	0	0	0	0	0	0	0	0	0	0	0	0	0	0	0	0	0	0	0	0	0	0	0	0	0	0	0	0	0	0	0	0	0	0	0	0	0	0	0	0	0
Col4a6	Gp6	0	0	0	0	0	0	0	0	0	0	0	0	0	0	0	0	0	0	0	0	0	0	0	0	0	0	0	0	0	0	0	0	0	0	0	0	0	0	0	0	0	0	0	0	0	0	0	0
Col6a1	Gp6	0	0	0	0	0	0	0	0	0	0	0	0	0	0	0	0	0	0	0	0	0	0	0	0	0	0	0	0	0	0	0	0	0	0	0	0	0	0	0	0	0	0	0	0	0	0	0	0
Col6a2	Gp6	0	0	0	0	0	0	0	0	0	0	0	0	0	0	0	0	0	0	0	0	0	0	0	0	0	0	0	0	0	0	0	0	0	0	0	0	0	0	0	0	0	0	0	0	0	0	0	0
Col6a3	Gp6	0	0	0	0	0	0	0	0	0	0	0	0	0	0	0	0	0	0	0	0	0	0	0	0	0	0	0	0	0	0	0	0	0	0	0	0	0	0	0	0	0	0	0	0	0	0	0	0
Col6a4	Gp6	0	0	0	0	0	0	0	0	0	0	0	0	0	0	0	0	0	0	0	0	0	0	0	0	0	0	0	0	0	0	0	0	0	0	0	0	0	0	0	0	0	0	0	0	0	0	0	0
Col6a5	Gp6	0	0	0	0	0	0	0	0	0	0	0	0	0	0	0	0	0	0	0	0	0	0	0	0	0	0	0	0	0	0	0	0	0	0	0	0	0	0	0	0	0	0	0	0	0	0	0	0
Col6a6	Gp6	0	0	0	0	0	0	0	0	0	0	0	0	0	0	0	0	0	0	0	0	0	0	0	0	0	0	0	0	0	0	0	0	0	0	0	0	0	0	0	0	0	0	0	0	0	0	0	0
Col9a1	Gp6	0	0	0	0	0	0	0	0	0	0	0	0	0	0	0	0	0	0	0	0	0	0	0	0	0	0	0	0	0	0	0	0	0	0	0	0	0	0	0	0	0	0	0	0	0	0	0	0
Col9a2	Gp6	0	0	0	0	0	0	0	0	0	0	0	0	0	0	0	0	0	0	0	0	0	0	0	0	0	0	0	0	0	0	0	0	0	0	0	0	0	0	0	0	0	0	0	0	0	0	0	0
Col9a3	Gp6	0	0	0	0	0	0	0	0	0	0	0	0	0	0	0	0	0	0	0	0	0	0	0	0	0	0	0	0	0	0	0	0	0	0	0	0	0	0	0	0	0	0	0	0	0	0	0	0
Thbs1	Cd47	468	46	649	0	0	24	11	62	0	68	0	0	0	0	0	0	0	0	0	0	0	0	0	0	118	31	259	0	0	0	0	5	0	15	0	0	0	0	0	0	0	0	0	0	0	0	0	0
Thbs2	Cd47	38	0	31	0	0	6	0	7	0	4	0	0	0	0	0	0	0	0	0	0	0	0	0	0	44	9	90	0	0	4	0	0	0	4	0	0	0	0	0	0	0	0	0	0	0	0	0	0
Thbs3	Cd47	0	0	0	0	0	0	0	0	0	0	0	0	0	0	0	0	0	0	0	0	0	0	0	0	0	4	2	0	0	0	0	0	0	0	0	0	0	0	0	0	0	0	0	0	0	0	0	0
Thbs4	Cd47	0	0	0	0	0	0	0	0	0	0	0	0	0	0	0	0	0	0	0	0	0	0	0	0	0	0	0	0	0	0	0	0	0	0	0	0	0	0	0	0	0	0	0	0	0	0	0	0
Comp	Cd47	0	0	0	0	0	0	0	0	0	0	0	0	0	0	0	0	0	0	0	0	0	0	0	0	0	3	3	0	0	0	0	0	0	0	0	0	0	0	0	0	0	0	0	0	0	0	0	0
Agrn	Dag1	5	0	10	0	0	0	0	0	0	0	0	0	0	0	0	0	0	0	0	0	0	0	0	0	2	0	3	0	0	0	0	0	0	0	0	0	0	0	0	0	0	0	0	0	0	0	0	0
Hspg2	Dag1	14	0	9	0	0	0	0	0	0	0	0	0	0	0	0	0	0	0	0	0	0	0	0	0	9	0	11	0	0	0	0	0	0	0	0	0	0	0	0	0	0	0	0	0	0	0	0	0
Lama1	Dag1	0	0	0	0	0	0	0	0	0	0	0	0	0	0	0	0	0	0	0	0	0	0	0	0	0	0	0	0	0	0	0	0	0	0	0	0	0	0	0	0	0	0	0	0	0	0	0	0
Lama2	Dag1	0	0	0	0	0	0	0	0	0	0	0	0	0	0	0	0	0	0	0	0	0	0	0	0	0	0	0	0	0	0	0	0	0	0	0	0	0	0	0	0	0	0	0	0	0	0	0	0
Lama3	Dag1	0	0	10	0	0	0	0	0	0	0	0	0	0	0	0	0	0	0	0	0	0	0	0	0	4	0	3	0	0	0	0	0	0	0	0	0	0	0	0	0	0	0	0	0	0	0	0	0
Lama4	Dag1	0	0	0	0	0	0	0	0	0	0	0	0	0	0	0	0	0	0	0	0	0	0	0	0	0	0	0	0	0	0	0	0	0	0	0	0	0	0	0	0	0	0	0	0	0	0	0	0
Lama5	Dag1	19	0	26	0	0	0	0	0	0	0	0	0	2	0	5	0	0	0	0	0	0	0	0	0	16	0	55	0	0	0	0	0	0	0	0	0	0	0	0	0	0	0	0	0	0	0	0	0
Lamb1	Dag1	10	0	19	0	0	0	0	0	0	0	0	0	0	0	0	0	0	0	0	0	0	0	0	0	10	0	4	0	0	0	0	0	0	0	0	0	0	0	0	0	0	0	0	0	0	0	0	0
Lamb2	Dag1	0	0	5	0	0	0	0	0	0	0	0	0	0	0	0	0	0	0	0	0	0	0	0	0	0	0	0	0	0	0	0	0	0	0	0	0	0	0	0	0	0	0	0	0	0	0	0	0
Lamb3	Dag1	2	0	3	0	0	0	0	0	0	0	0	0	3	0	5	0	0	0	0	0	0	0	0	0	2	0	0	0	0	0	0	0	0	0	0	0	0	0	0	0	0	0	0	0	0	0	0	0
Lamc1	Dag1	11	0	27	0	0	0	0	0	0	0	0	0	0	0	0	0	0	0	0	0	0	0	0	0	11	0	25	0	0	0	0	0	0	0	0	0	0	0	0	0	0	0	0	0	0	0	0	0
Lamc2	Dag1	7	0	12	0	0	0	0	0	0	0	0	0	0	0	0	0	0	0	0	0	0	0	0	0	4	0	0	0	0	0	0	0	0	0	0	0	0	0	0	0	0	0	0	0	0	0	0	0
Lamc3	Dag1	0	0	0	0	0	0	0	0	0	0	0	0	0	0	0	0	0	0	0	0	0	0	0	0	0	0	0	0	0	0	0	0	0	0	0	0	0	0	0	0	0	0	0	0	0	0	0	0
Adgre5	Cd55b	0	0	0	0	0	0	0	0	0	0	0	0	0	0	0	0	0	0	0	0	0	0	0	0	0	0	0	0	0	0	0	0	0	0	0	0	0	0	0	0	0	0	0	0	0	0	0	0
Alcam	Cd6	0	0	0	0	0	0	0	0	0	0	0	0	0	0	0	0	0	0	0	0	0	0	0	0	0	0	0	0	0	0	0	0	0	0	0	0	0	0	0	0	0	0	0	0	0	0	0	0
App	Cd74	239	12	49	0	0	0	0	0	0	0	0	0	76	0	3	0	0	0	0	0	0	0	0	0	110	6	14	0	0	0	0	2	0	0	0	0	0	0	0	0	0	0	0	0	0	0	0	0
Bst2	Pira2	59	30	0	0	0	0	0	0	0	0	0	0	0	0	0	0	0	0	0	0	0	0	0	0	55	29	0	0	0	0	0	0	0	0	0	0	0	0	0	0	0	0	0	0	0	0	0	0
Cadm1	Cadm1	8	0	2	0	0	0	0	0	0	0	0	0	0	0	0	0	0	0	0	0	0	0	0	0	2	0	12	0	0	0	0	0	0	4	0	0	0	0	0	0	0	0	0	0	0	0	0	0
Cadm3	Cadm3	0	0	0	0	0	0	0	0	0	0	0	0	0	0	0	0	0	0	0	0	0	0	0	0	0	0	0	0	0	0	0	0	0	0	0	0	0	0	0	0	0	0	0	0	0	0	0	0
Cd200	Cd200r1	0	0	0	0	0	0	0	0	0	0	0	0	0	0	0	0	0	0	0	0	0	0	0	0	0	0	0	0	0	0	0	0	0	0	0	0	0	0	0	0	0	0	0	0	0	0	0	0
Cd200	Cd200r2	0	0	0	0	0	0	0	0	0	0	0	0	0	0	0	0	0	0	0	0	0	0	0	0	0	0	0	0	0	0	0	0	0	0	0	0	0	0	0	0	0	0	0	0	0	0	0	0
Cd200	Cd200r3	0	0	0	0	0	0	0	0	0	0	0	0	0	0	0	0	0	0	0	0	0	0	0	0	0	0	0	0	0	0	0	0	0	0	0	0	0	0	0	0	0	0	0	0	0	0	0	0
Cd200	Cd200r4	14	0	0	0	0	0	0	0	0	0	0	0	0	0	0	0	0	0	0	0	0	0	0	0	0	0	0	0	0	0	0	0	0	0	0	0	0	0	0	0	0	0	0	0	0	0	0	0
Cd22	Ptprc	0	0	0	0	0	0	0	0	0	0	0	0	0	0	0	0	0	0	0	0	0	0	0	0	0	0	0	0	0	0	0	0	0	0	0	0	0	0	0	0	0	0	0	0	0	0	0	0
Cd226	Nectin2	0	0	0	0	0	0	0	0	0	0	0	0	0	0	0	0	0	0	0	0	0	0	0	0	0	0	0	0	0	0	0	0	0	0	0	0	0	0	0	0	0	0	0	0	0	0	0	0
Cd226	Pvr	0	0	0	0	0	0	0	0	0	0	0	0	0	0	0	0	0	0	0	0	0	0	0	0	0	0	0	0	0	0	0	0	0	0	0	0	0	0	0	0	0	0	0	0	0	0	0	0
Fcer2a	Itgam_Itgb2	0	0	0	0	0	0	0	0	0	0	0	0	0	0	0	0	0	0	0	0	0	0	0	0	0	0	0	0	0	0	0	0	0	0	0	0	0	0	0	0	0	0	0	0	0	0	0	0
Fcer2a	Itgax_Itgb2	0	0	0	0	0	0	0	0	0	0	0	0	0	0	0	0	0	0	0	0	0	0	0	0	0	0	0	0	0	0	0	0	0	0	0	0	0	0	0	0	0	0	0	0	0	0	0	0
Fcer2a	Itgav_Itgb3	0	0	0	0	0	0	0	0	0	0	0	0	0	0	0	0	0	0	0	0	0	0	0	0	0	0	0	0	0	0	0	0	0	0	0	0	0	0	0	0	0	0	0	0	0	0	0	0
Cd34	Selp	85	0	21	0	0	0	0	0	0	0	0	0	0	0	2	0	0	0	0	0	0	0	0	0	70	0	27	0	0	0	0	0	0	0	0	0	0	0	0	0	0	0	0	0	0	0	0	0
Entpd1	Adora1	0	0	0	0	0	0	0	0	0	0	0	0	0	0	0	0	0	0	0	0	0	0	0	0	0	0	0	0	0	0	0	0	0	0	0	0	0	0	0	0	0	0	0	0	0	0	0	0
Entpd1	Adora2a	0	0	12	0	0	0	0	0	0	0	0	0	0	0	0	0	0	0	0	0	0	0	0	0	0	0	3	0	0	0	0	0	0	0	0	0	0	0	0	0	0	0	0	0	0	0	0	0
Entpd1	Adora2b	0	0	0	0	0	0	0	0	0	0	0	0	0	0	0	0	0	0	0	0	0	0	0	0	0	0	0	0	0	0	0	0	0	0	0	0	0	0	0	0	0	0	0	0	0	0	0	0
Entpd1	Tmigd3	9	2	0	0	0	0	0	0	0	0	0	0	0	0	0	0	0	0	0	0	0	0	0	0	0	0	0	0	0	0	0	0	0	0	0	0	0	0	0	0	0	0	0	0	0	0	0	0
Cd40lg	Cd40	0	0	0	0	0	0	0	0	0	0	0	0	0	0	0	0	0	0	0	0	0	0	0	0	0	0	0	0	0	0	0	0	0	0	0	0	0	0	0	0	0	0	0	0	0	0	0	0
Ptprc	Cd22	0	0	0	0	0	0	0	0	0	0	0	0	0	0	0	0	0	0	0	0	0	0	0	0	0	0	0	0	0	0	0	0	0	0	0	0	0	0	0	0	0	0	0	0	0	0	0	0
Ptprc	Mrc1	37	0	15	0	0	2	0	0	0	0	0	0	0	0	0	0	0	0	0	0	0	0	0	0	0	0	9	0	0	3	0	0	0	0	0	0	0	0	0	0	0	0	0	0	0	0	0	0
Cd46	Jag1	0	0	0	0	0	0	0	0	0	0	0	0	0	0	0	0	0	0	0	0	0	0	0	0	0	0	0	0	0	0	0	0	0	0	0	0	0	0	0	0	0	0	0	0	0	0	0	0
Cd52	Siglecg	0	0	0	0	0	0	0	0	0	0	0	0	0	0	0	0	0	0	0	0	0	0	0	0	0	0	0	0	0	0	0	0	0	0	0	0	0	0	0	0	0	0	0	0	0	0	0	0
Cd6	Alcam	0	0	0	0	0	0	0	0	0	0	0	0	0	0	0	0	0	0	0	0	0	0	0	0	0	0	0	0	0	0	0	0	0	0	0	0	0	0	0	0	0	0	0	0	0	0	0	0
Cd80	Cd274	101	4	13	0	0	0	0	0	0	0	0	0	0	0	0	0	0	0	0	0	0	0	0	0	0	0	0	0	0	0	0	0	0	0	0	0	0	0	0	0	0	0	0	0	0	0	0	0
Cd80	Cd28	3	0	0	0	0	0	0	0	0	0	0	0	0	0	0	0	0	0	0	0	0	0	0	0	0	0	0	0	0	0	0	0	0	0	0	0	0	0	0	0	0	0	0	0	0	0	0	0
Cd80	Ctla4	2	0	0	0	0	0	0	0	0	0	0	0	0	0	0	0	0	0	0	0	0	0	0	0	0	0	0	0	0	0	0	0	0	0	0	0	0	0	0	0	0	0	0	0	0	0	0	0
Cd86	Cd28	0	0	0	0	0	0	0	0	0	0	0	0	0	0	0	0	0	0	0	0	0	0	0	0	0	0	0	0	0	0	0	0	0	0	0	0	0	0	0	0	0	0	0	0	0	0	0	0
Cd86	Ctla4	0	0	0	0	0	0	0	0	0	0	0	0	0	0	0	0	0	0	0	0	0	0	0	0	2	0	0	0	0	0	0	0	0	0	0	0	0	0	0	0	0	0	0	0	0	0	0	0
Cd96	Nectin1	0	0	0	0	0	0	0	0	0	0	0	0	0	0	0	0	0	0	0	0	0	0	0	0	0	0	0	0	0	0	0	0	0	0	0	0	0	0	0	0	0	0	0	0	0	0	0	0
Cd96	Pvr	0	0	0	0	0	0	0	0	0	0	0	0	0	0	0	0	0	0	0	0	0	0	0	0	0	0	0	0	0	0	0	0	0	0	0	0	0	0	0	0	0	0	0	0	0	0	0	0
Cdh15	Cdh15	0	0	0	0	0	0	0	0	0	0	0	0	0	0	0	0	0	0	0	0	0	0	0	0	0	0	0	0	0	0	0	0	0	0	0	0	0	0	0	0	0	0	0	0	0	0	0	0
Cdh4	Cdh4	0	0	0	0	0	0	0	0	0	0	0	0	0	0	0	0	0	0	0	0	0	0	0	0	0	0	0	0	0	0	0	0	0	0	0	0	0	0	0	0	0	0	0	0	0	0	0	0
Cdh2	Cdh2	0	0	0	0	0	0	0	0	0	0	0	0	0	0	0	0	0	0	0	0	0	0	0	0	0	0	0	0	0	0	0	0	0	0	0	0	0	0	0	0	0	0	0	0	0	0	0	0
Cdh1	Cdh1	0	0	0	0	0	0	0	0	0	0	0	0	0	0	0	0	0	0	0	0	0	0	0	0	0	0	0	0	0	0	0	0	0	0	0	0	0	0	0	0	0	0	0	0	0	0	0	0
Cdh1	Itga1_Itgb1	0	0	0	0	0	0	0	0	0	0	0	0	0	0	0	0	0	0	0	0	0	0	0	0	0	0	0	0	0	0	0	0	0	0	0	0	0	0	0	0	0	0	0	0	0	0	0	0
Cdh1	Itgae_Itgb7	0	0	0	0	0	0	0	0	0	0	0	0	0	0	0	0	0	0	0	0	0	0	0	0	0	0	0	0	0	0	0	0	0	0	0	0	0	0	0	0	0	0	0	0	0	0	0	0
Cdh1	Klrg1	0	0	0	0	0	0	0	0	0	0	0	0	0	0	0	0	0	0	0	0	0	0	0	0	0	0	0	0	0	0	0	0	0	0	0	0	0	0	0	0	0	0	0	0	0	0	0	0
Cdh5	Cdh5	0	0	0	0	0	0	0	0	0	0	0	0	0	0	0	0	0	0	0	0	0	0	0	0	0	0	0	0	0	0	0	0	0	0	0	0	0	0	0	0	0	0	0	0	0	0	0	0
Cd1d1	Ceacam5	0	0	0	0	0	0	0	0	0	0	0	0	0	0	0	0	0	0	0	0	0	0	0	0	0	0	0	0	0	0	0	0	0	0	0	0	0	0	0	0	0	0	0	0	0	0	0	0
Cd209a	Ceacam1	0	0	0	0	0	0	0	0	0	0	0	0	0	0	0	0	0	0	0	0	0	0	0	0	0	0	0	0	0	0	0	0	0	0	0	0	0	0	0	0	0	0	0	0	0	0	0	0
Cd8a	Ceacam5	0	0	0	0	0	0	0	0	0	0	0	0	0	0	0	0	0	0	0	0	0	0	0	0	0	0	0	0	0	0	0	0	0	0	0	0	0	0	0	0	0	0	0	0	0	0	0	0
Ceacam1	Ceacam5	0	0	0	0	0	0	0	0	0	0	0	0	0	0	0	0	0	0	0	0	0	0	0	0	0	0	0	0	0	0	0	0	0	0	0	0	0	0	0	0	0	0	0	0	0	0	0	0
Sele	Ceacam1	0	0	0	0	0	0	0	0	0	0	0	0	0	0	0	0	0	0	0	0	0	0	0	0	0	0	0	0	0	0	0	0	0	0	0	0	0	0	0	0	0	0	0	0	0	0	0	0
Cldn11	Cldn11	0	0	0	0	0	0	0	0	0	0	0	0	0	0	0	0	0	0	0	0	0	0	0	0	0	0	0	0	0	0	0	0	0	0	0	0	0	0	0	0	0	0	0	0	0	0	0	0
Clec2d	Klrb1b	0	0	0	0	0	0	0	0	0	0	0	0	0	0	0	0	0	0	0	0	0	0	0	0	0	0	0	0	0	0	0	0	0	0	0	0	0	0	0	0	0	0	0	0	0	0	0	0
Clec2g	Klrb1	0	0	0	0	0	0	0	0	0	0	0	0	0	0	0	0	0	0	0	0	0	0	0	0	0	0	0	0	0	0	0	0	0	0	0	0	0	0	0	0	0	0	0	0	0	0	0	0
Clec2h	Klrb1	0	0	0	0	0	0	0	0	0	0	0	0	0	0	0	0	0	0	0	0	0	0	0	0	0	0	0	0	0	0	0	0	0	0	0	0	0	0	0	0	0	0	0	0	0	0	0	0
Clec2i	Klrb1	0	0	0	0	0	0	0	0	0	0	0	0	0	0	0	0	0	0	0	0	0	0	0	0	0	0	0	0	0	0	0	0	0	0	0	0	0	0	0	0	0	0	0	0	0	0	0	0
Clec2g	Klrb1f	0	0	0	0	0	0	0	0	0	0	0	0	0	0	0	0	0	0	0	0	0	0	0	0	0	0	0	0	0	0	0	0	0	0	0	0	0	0	0	0	0	0	0	0	0	0	0	0
Clec2i	Klrb1f	0	0	0	0	0	0	0	0	0	0	0	0	0	0	0	0	0	0	0	0	0	0	0	0	0	0	0	0	0	0	0	0	0	0	0	0	0	0	0	0	0	0	0	0	0	0	0	0
Nfasc	Cntn1_Cntnap1	0	0	0	0	0	0	0	0	0	0	0	0	0	0	0	0	0	0	0	0	0	0	0	0	0	0	0	0	0	0	0	0	0	0	0	0	0	0	0	0	0	0	0	0	0	0	0	0
Cntn2	Cntn2_Cntnap2	0	0	0	0	0	0	0	0	0	0	0	0	0	0	0	0	0	0	0	0	0	0	0	0	0	0	0	0	0	0	0	0	0	0	0	0	0	0	0	0	0	0	0	0	0	0	0	0
Cntn2	L1cam	0	0	0	0	0	0	0	0	0	0	0	0	0	0	0	0	0	0	0	0	0	0	0	0	0	0	0	0	0	0	0	0	0	0	0	0	0	0	0	0	0	0	0	0	0	0	0	0
Cntn2	Cntn2	0	0	0	0	0	0	0	0	0	0	0	0	0	0	0	0	0	0	0	0	0	0	0	0	0	0	0	0	0	0	0	0	0	0	0	0	0	0	0	0	0	0	0	0	0	0	0	0
Cntn1	Nrcam	0	0	0	0	0	0	0	0	0	0	0	0	0	0	0	0	0	0	0	0	0	0	0	0	0	0	0	0	0	0	0	0	0	0	0	0	0	0	0	0	0	0	0	0	0	0	0	0
Cspg4	Itga2_Itgb1	0	0	0	0	0	0	0	0	0	0	0	0	0	0	0	0	0	0	0	0	0	0	0	0	0	0	0	0	0	0	0	0	0	0	0	0	0	0	0	0	0	0	0	0	0	0	0	0
Dsc2	Dsg1c	0	0	0	0	0	0	0	0	0	0	0	0	0	0	0	0	0	0	0	0	0	0	0	0	0	0	0	0	0	0	0	0	0	0	0	0	0	0	0	0	0	0	0	0	0	0	0	0
Dsc2	Dsg2	0	0	0	0	0	0	0	0	0	0	0	0	0	0	0	0	0	0	0	0	0	0	0	0	0	0	0	0	0	0	0	0	0	0	0	0	0	0	0	0	0	0	0	0	0	0	0	0
Dsg1c	Dsc3	0	0	0	0	0	0	0	0	0	0	0	0	0	0	0	0	0	0	0	0	0	0	0	0	0	0	0	0	0	0	0	0	0	0	0	0	0	0	0	0	0	0	0	0	0	0	0	0
Dsg2	Dsc3	0	0	0	0	0	0	0	0	0	0	0	0	0	0	0	0	0	0	0	0	0	0	0	0	0	0	0	0	0	0	0	0	0	0	0	0	0	0	0	0	0	0	0	0	0	0	0	0
Epgn	Egfr	0	0	0	0	0	0	0	0	0	0	0	0	0	0	0	0	0	0	0	0	0	0	0	0	0	0	0	0	0	0	0	0	0	0	0	0	0	0	0	0	0	0	0	0	0	0	0	0
Efna1	Epha1	0	0	0	0	0	0	0	0	0	0	0	0	0	0	0	0	0	0	0	0	0	0	0	0	0	0	0	0	0	0	0	0	0	0	0	0	0	0	0	0	0	0	0	0	0	0	0	0
Efna1	Epha2	0	0	0	0	0	0	0	0	0	0	0	0	0	0	0	0	0	0	0	0	0	0	0	0	0	0	0	0	0	0	0	0	0	0	0	0	0	0	0	0	0	0	0	0	0	0	0	0
Efna1	Epha3	0	0	0	0	0	0	0	0	0	0	0	0	0	0	0	0	0	0	0	0	0	0	0	0	0	0	0	0	0	0	0	0	0	0	0	0	0	0	0	0	0	0	0	0	0	0	0	0
Efna1	Epha4	0	0	0	0	0	0	0	0	0	0	0	0	0	0	0	0	0	0	0	0	0	0	0	0	0	0	0	0	0	0	0	0	0	0	0	0	0	0	0	0	0	0	0	0	0	0	0	0
Efna1	Epha5	0	0	0	0	0	0	0	0	0	0	0	0	0	0	0	0	0	0	0	0	0	0	0	0	0	0	0	0	0	0	0	0	0	0	0	0	0	0	0	0	0	0	0	0	0	0	0	0
Efna1	Epha7	0	0	0	0	0	0	0	0	0	0	0	0	0	0	0	0	0	0	0	0	0	0	0	0	0	0	0	0	0	0	0	0	0	0	0	0	0	0	0	0	0	0	0	0	0	0	0	0
Efna1	Epha8	0	0	0	0	0	0	0	0	0	0	0	0	0	0	0	0	0	0	0	0	0	0	0	0	0	0	0	0	0	0	0	0	0	0	0	0	0	0	0	0	0	0	0	0	0	0	0	0
Efna2	Epha1	0	0	0	0	0	0	0	0	0	0	0	0	0	0	0	0	0	0	0	0	0	0	0	0	0	0	0	0	0	0	0	0	0	0	0	0	0	0	0	0	0	0	0	0	0	0	0	0
Efna2	Epha2	0	0	0	0	0	0	0	0	0	0	0	0	0	0	0	0	0	0	0	0	0	0	0	0	0	0	0	0	0	0	0	0	0	0	0	0	0	0	0	0	0	0	0	0	0	0	0	0
Efna2	Epha3	0	0	0	0	0	0	0	0	0	0	0	0	0	0	0	0	0	0	0	0	0	0	0	0	0	0	0	0	0	0	0	0	0	0	0	0	0	0	0	0	0	0	0	0	0	0	0	0
Efna2	Epha4	0	0	0	0	0	0	0	0	0	0	0	0	0	0	0	0	0	0	0	0	0	0	0	0	0	0	0	0	0	0	0	0	0	0	0	0	0	0	0	0	0	0	0	0	0	0	0	0
Efna2	Epha5	0	0	0	0	0	0	0	0	0	0	0	0	0	0	0	0	0	0	0	0	0	0	0	0	0	0	0	0	0	0	0	0	0	0	0	0	0	0	0	0	0	0	0	0	0	0	0	0
Efna2	Epha7	0	0	0	0	0	0	0	0	0	0	0	0	0	0	0	0	0	0	0	0	0	0	0	0	0	0	0	0	0	0	0	0	0	0	0	0	0	0	0	0	0	0	0	0	0	0	0	0
Efna2	Epha8	0	0	0	0	0	0	0	0	0	0	0	0	0	0	0	0	0	0	0	0	0	0	0	0	0	0	0	0	0	0	0	0	0	0	0	0	0	0	0	0	0	0	0	0	0	0	0	0
Efna3	Epha1	0	0	0	0	0	0	0	0	0	0	0	0	0	0	0	0	0	0	0	0	0	0	0	0	0	0	0	0	0	0	0	0	0	0	0	0	0	0	0	0	0	0	0	0	0	0	0	0
Efna3	Epha2	0	0	0	0	0	0	0	0	0	0	0	0	0	0	0	0	0	0	0	0	0	0	0	0	0	0	0	0	0	0	0	0	0	0	0	0	0	0	0	0	0	0	0	0	0	0	0	0
Efna3	Epha3	0	0	0	0	0	0	0	0	0	0	0	0	0	0	0	0	0	0	0	0	0	0	0	0	0	0	0	0	0	0	0	0	0	0	0	0	0	0	0	0	0	0	0	0	0	0	0	0
Efna3	Epha4	0	0	0	0	0	0	0	0	0	0	0	0	0	0	0	0	0	0	0	0	0	0	0	0	0	0	0	0	0	0	0	0	0	0	0	0	0	0	0	0	0	0	0	0	0	0	0	0
Efna3	Epha5	0	0	0	0	0	0	0	0	0	0	0	0	0	0	0	0	0	0	0	0	0	0	0	0	0	0	0	0	0	0	0	0	0	0	0	0	0	0	0	0	0	0	0	0	0	0	0	0
Efna3	Epha7	0	0	0	0	0	0	0	0	0	0	0	0	0	0	0	0	0	0	0	0	0	0	0	0	0	0	0	0	0	0	0	0	0	0	0	0	0	0	0	0	0	0	0	0	0	0	0	0
Efna3	Epha8	0	0	0	0	0	0	0	0	0	0	0	0	0	0	0	0	0	0	0	0	0	0	0	0	0	0	0	0	0	0	0	0	0	0	0	0	0	0	0	0	0	0	0	0	0	0	0	0
Efna4	Epha1	0	0	0	0	0	0	0	0	0	0	0	0	0	0	0	0	0	0	0	0	0	0	0	0	0	0	0	0	0	0	0	0	0	0	0	0	0	0	0	0	0	0	0	0	0	0	0	0
Efna4	Epha2	0	0	0	0	0	0	0	0	0	0	0	0	0	0	0	0	0	0	0	0	0	0	0	0	0	0	0	0	0	0	0	0	0	0	0	0	0	0	0	0	0	0	0	0	0	0	0	0
Efna4	Epha3	0	0	0	0	0	0	0	0	0	0	0	0	0	0	0	0	0	0	0	0	0	0	0	0	0	0	0	0	0	0	0	0	0	0	0	0	0	0	0	0	0	0	0	0	0	0	0	0
Efna4	Epha4	0	0	0	0	0	0	0	0	0	0	0	0	0	0	0	0	0	0	0	0	0	0	0	0	0	0	0	0	0	0	0	0	0	0	0	0	0	0	0	0	0	0	0	0	0	0	0	0
Efna4	Epha5	0	0	0	0	0	0	0	0	0	0	0	0	0	0	0	0	0	0	0	0	0	0	0	0	0	0	0	0	0	0	0	0	0	0	0	0	0	0	0	0	0	0	0	0	0	0	0	0
Efna4	Epha7	0	0	0	0	0	0	0	0	0	0	0	0	0	0	0	0	0	0	0	0	0	0	0	0	0	0	0	0	0	0	0	0	0	0	0	0	0	0	0	0	0	0	0	0	0	0	0	0
Efna4	Epha8	0	0	0	0	0	0	0	0	0	0	0	0	0	0	0	0	0	0	0	0	0	0	0	0	0	0	0	0	0	0	0	0	0	0	0	0	0	0	0	0	0	0	0	0	0	0	0	0
Efna5	Epha1	0	0	0	0	0	0	0	0	0	0	0	0	0	0	0	0	0	0	0	0	0	0	0	0	0	0	0	0	0	0	0	0	0	0	0	0	0	0	0	0	0	0	0	0	0	0	0	0
Efna5	Epha2	0	0	0	0	0	0	0	0	0	0	0	0	0	0	0	0	0	0	0	0	0	0	0	0	10	0	0	0	0	0	0	0	0	0	0	0	0	0	0	0	0	0	0	0	0	0	0	0
Efna5	Epha3	0	0	0	0	0	0	0	0	0	0	0	0	0	0	0	0	0	0	0	0	0	0	0	0	0	0	0	0	0	0	0	0	0	0	0	0	0	0	0	0	0	0	0	0	0	0	0	0
Efna5	Epha4	0	0	2	0	0	0	0	0	0	0	0	0	0	0	0	0	0	0	0	0	0	0	0	0	0	0	2	0	0	0	0	0	0	0	0	0	0	0	0	0	0	0	0	0	0	0	0	0
Efna5	Epha5	0	0	0	0	0	0	0	0	0	0	0	0	0	0	0	0	0	0	0	0	0	0	0	0	0	0	0	0	0	0	0	0	0	0	0	0	0	0	0	0	0	0	0	0	0	0	0	0
Efna5	Epha7	0	0	0	0	0	0	0	0	0	0	0	0	0	0	0	0	0	0	0	0	0	0	0	0	0	0	0	0	0	0	0	0	0	0	0	0	0	0	0	0	0	0	0	0	0	0	0	0
Efna5	Epha8	0	0	0	0	0	0	0	0	0	0	0	0	0	0	0	0	0	0	0	0	0	0	0	0	0	0	0	0	0	0	0	0	0	0	0	0	0	0	0	0	0	0	0	0	0	0	0	0
Efna5	Ephb2	0	0	0	0	0	0	0	0	0	0	0	0	0	0	0	0	0	0	0	0	0	0	0	0	0	0	0	0	0	0	0	0	0	0	0	0	0	0	0	0	0	0	0	0	0	0	0	0
Efnb1	Epha4	0	0	0	0	0	0	0	0	0	0	0	0	0	0	0	0	0	0	0	0	0	0	0	0	0	0	0	0	0	0	0	0	0	0	0	0	0	0	0	0	0	0	0	0	0	0	0	0
Efnb1	Ephb1	0	0	0	0	0	0	0	0	0	0	0	0	0	0	0	0	0	0	0	0	0	0	0	0	0	0	0	0	0	0	0	0	0	0	0	0	0	0	0	0	0	0	0	0	0	0	0	0
Efnb1	Ephb2	0	0	0	0	0	0	0	0	0	0	0	0	0	0	0	0	0	0	0	0	0	0	0	0	0	0	0	0	0	0	0	0	0	0	0	0	0	0	0	0	0	0	0	0	0	0	0	0
Efnb1	Ephb3	0	0	0	0	0	0	0	0	0	0	0	0	0	0	0	0	0	0	0	0	0	0	0	0	0	0	0	0	0	0	0	0	0	0	0	0	0	0	0	0	0	0	0	0	0	0	0	0
Efnb1	Ephb4	0	0	0	0	0	0	0	0	0	0	0	0	0	0	0	0	0	0	0	0	0	0	0	0	0	0	0	0	0	0	0	0	0	0	0	0	0	0	0	0	0	0	0	0	0	0	0	0
Efnb2	Epha4	0	0	0	0	0	0	0	0	0	0	0	0	0	0	0	0	0	0	0	0	0	0	0	0	0	0	0	0	0	0	0	0	0	0	0	0	0	0	0	0	0	0	0	0	0	0	0	0
Efnb2	Ephb1	0	0	0	0	0	0	0	0	0	0	0	0	0	0	0	0	0	0	0	0	0	0	0	0	0	0	0	0	0	0	0	0	0	0	0	0	0	0	0	0	0	0	0	0	0	0	0	0
Efnb2	Ephb2	0	0	0	0	0	0	0	0	0	0	0	0	0	0	0	0	0	0	0	0	0	0	0	0	0	0	0	0	0	0	0	0	0	0	0	0	0	0	0	0	0	0	0	0	0	0	0	0
Efnb2	Ephb3	0	0	0	0	0	0	0	0	0	0	0	0	0	0	0	0	0	0	0	0	0	0	0	0	0	0	0	0	0	0	0	0	0	0	0	0	0	0	0	0	0	0	0	0	0	0	0	0
Efnb2	Ephb4	0	0	0	0	0	0	0	0	0	0	0	0	0	0	0	0	0	0	0	0	0	0	0	0	0	0	0	0	0	0	0	0	0	0	0	0	0	0	0	0	0	0	0	0	0	0	0	0
Efnb3	Epha4	0	0	0	0	0	0	0	0	0	0	0	0	0	0	0	0	0	0	0	0	0	0	0	0	0	0	0	0	0	0	0	0	0	0	0	0	0	0	0	0	0	0	0	0	0	0	0	0
Efnb3	Ephb1	0	0	0	0	0	0	0	0	0	0	0	0	0	0	0	0	0	0	0	0	0	0	0	0	0	0	0	0	0	0	0	0	0	0	0	0	0	0	0	0	0	0	0	0	0	0	0	0
Efnb3	Ephb2	0	0	0	0	0	0	0	0	0	0	0	0	0	0	0	0	0	0	0	0	0	0	0	0	0	0	0	0	0	0	0	0	0	0	0	0	0	0	0	0	0	0	0	0	0	0	0	0
Efnb3	Ephb3	0	0	0	0	0	0	0	0	0	0	0	0	0	0	0	0	0	0	0	0	0	0	0	0	0	0	0	0	0	0	0	0	0	0	0	0	0	0	0	0	0	0	0	0	0	0	0	0
Efnb3	Ephb4	0	0	0	0	0	0	0	0	0	0	0	0	0	0	0	0	0	0	0	0	0	0	0	0	0	0	0	0	0	0	0	0	0	0	0	0	0	0	0	0	0	0	0	0	0	0	0	0
Efnb3	Ephb6	0	0	0	0	0	0	0	0	0	0	0	0	0	0	0	0	0	0	0	0	0	0	0	0	0	0	0	0	0	0	0	0	0	0	0	0	0	0	0	0	0	0	0	0	0	0	0	0
Esam	Esam	0	0	0	0	0	0	0	0	0	0	0	0	0	0	0	0	0	0	0	0	0	0	0	0	0	0	0	0	0	0	0	0	0	0	0	0	0	0	0	0	0	0	0	0	0	0	0	0
Gp1ba	Itgam_Itgb2	0	0	0	0	0	0	0	0	0	0	0	0	0	0	0	0	0	0	0	0	0	0	0	0	0	0	0	0	0	0	0	0	0	0	0	0	0	0	0	0	0	0	0	0	0	0	0	0
Icam1	Itgax_Itgb2	25.5	0	14	0	0	2.5	0	0	0	0	0	0	2.5	0	0	0	0	0	0	5	0	0	0	0	13.5	0	0	0	0	1.5	0	0	0	0	0	0	0	0	0	0	0	0	0	0	0	0	0	0
Icam1	Itgal_Itgb2	28	7	17	0	0	2.5	0	0	0	0	0	0	5	0	0	0	0	0	0	5	0	0	0	0	17	1.5	3.5	0	0	1.5	0	0	0	0	0	0	0	0	0	0	0	0	0	0	0	0	0	0
Icam2	Itgal_Itgb2	0	0	0	0	0	0	0	0	0	0	0	0	0	0	0	0	0	0	0	0	0	0	0	0	1.5	0	0	0	0	0	0	0	0	0	0	0	0	0	0	0	0	0	0	0	0	0	0	0
Icam1	Itgam_Itgb2	51.5	0	14	0	0	2.5	0	0	0	0	0	0	5	0	0	0	0	0	0	5	0	0	0	0	13.5	0	0	0	0	1.5	0	0	0	0	0	0	0	0	0	0	0	0	0	0	0	0	0	0
Icam2	Itgam_Itgb2	0	0	0	0	0	0	0	0	0	0	0	0	0	0	0	0	0	0	0	0	0	0	0	0	3	0	0	0	0	0	0	0	0	0	0	0	0	0	0	0	0	0	0	0	0	0	0	0
Icam1	Itgal_Itgb2l	8.5	7	3	0	0	0	0	0	0	0	0	0	2.5	0	0	0	0	0	0	0	0	0	0	0	11	1.5	3.5	0	0	0	0	0	0	0	0	0	0	0	0	0	0	0	0	0	0	0	0	0
Icam2	Itgal_Itgb2l	0	0	0	0	0	0	0	0	0	0	0	0	0	0	0	0	0	0	0	0	0	0	0	0	0	0	0	0	0	0	0	0	0	0	0	0	0	0	0	0	0	0	0	0	0	0	0	0
Icam1	Itgam_Itgb2l	32	0	0	0	0	0	0	0	0	0	0	0	2.5	0	0	0	0	0	0	0	0	0	0	0	7.5	0	0	0	0	0	0	0	0	0	0	0	0	0	0	0	0	0	0	0	0	0	0	0
Icam2	Itgam_Itgb2l	0	0	0	0	0	0	0	0	0	0	0	0	0	0	0	0	0	0	0	0	0	0	0	0	1.5	0	0	0	0	0	0	0	0	0	0	0	0	0	0	0	0	0	0	0	0	0	0	0
Icam1	Itgal	11	8	4	0	0	0	0	0	0	0	0	0	3	0	0	0	0	0	0	0	0	0	0	0	16	2	5	0	0	0	0	0	0	0	0	0	0	0	0	0	0	0	0	0	0	0	0	0
Icam1	Spn	10	5	8	0	0	0	0	0	0	0	0	0	0	0	0	0	0	0	0	0	0	0	0	0	3	6	2	0	0	0	0	0	0	0	0	0	0	0	0	0	0	0	0	0	0	0	0	0
Icam5	Cd209a	0	0	0	0	0	0	0	0	0	0	0	0	0	0	0	0	0	0	0	0	0	0	0	0	0	0	0	0	0	0	0	0	0	0	0	0	0	0	0	0	0	0	0	0	0	0	0	0
Icam5	Cd209f	0	0	0	0	0	0	0	0	0	0	0	0	0	0	0	0	0	0	0	0	0	0	0	0	0	0	0	0	0	0	0	0	0	0	0	0	0	0	0	0	0	0	0	0	0	0	0	0
Icosl	Icos	0	0	0	0	0	0	0	0	0	0	0	0	0	0	0	0	0	0	0	0	0	0	0	0	0	0	0	0	0	0	0	0	0	0	0	0	0	0	0	0	0	0	0	0	0	0	0	0
Icosl	Cd28	0	0	0	0	0	0	0	0	0	0	0	0	0	0	0	0	0	0	0	0	0	0	0	0	0	0	0	0	0	0	0	0	0	0	0	0	0	0	0	0	0	0	0	0	0	0	0	0
Icosl	Ctla4	0	0	0	0	0	0	0	0	0	0	0	0	0	0	0	0	0	0	0	0	0	0	0	0	0	0	0	0	0	0	0	0	0	0	0	0	0	0	0	0	0	0	0	0	0	0	0	0
Itgal_Itgb2	Cd226	0	0	0	0	0	0	0	0	0	0	0	0	0	0	0	0	0	0	0	0	0	0	0	0	0	0	0	0	0	0	0	0	0	0	0	0	0	0	0	0	0	0	0	0	0	0	0	0
Itgal_Itgb2	Icam1	28	5	17	0	0	0	0	0	0	0	0	0	7	0	1.5	0	0	0	0	0	0	0	0	0	17	0	3.5	0	0	0	0	0	0	0	0	0	0	0	0	0	0	0	0	0	0	0	0	0
Itgal_Itgb2	Icam2	0	0	1.5	0	0	0	0	0	0	0	0	0	0	0	0	0	0	0	0	0	0	0	0	0	0	0	0	0	0	0	0	0	0	0	0	0	0	0	0	0	0	0	0	0	0	0	0	0
Itgal_Itgb2l	Cd226	0	0	0	0	0	0	0	0	0	0	0	0	0	0	0	0	0	0	0	0	0	0	0	0	0	0	0	0	0	0	0	0	0	0	0	0	0	0	0	0	0	0	0	0	0	0	0	0
Itgal_Itgb2l	Icam1	8.5	2.5	11	0	0	0	0	0	0	0	0	0	7	0	1.5	0	0	0	0	0	0	0	0	0	3	0	3.5	0	0	0	0	0	0	0	0	0	0	0	0	0	0	0	0	0	0	0	0	0
Itgal_Itgb2l	Icam2	0	0	0	0	0	0	0	0	0	0	0	0	0	0	0	0	0	0	0	0	0	0	0	0	0	0	0	0	0	0	0	0	0	0	0	0	0	0	0	0	0	0	0	0	0	0	0	0
Jam2	Itga3_Itgb1	0	0	0	0	0	0	0	0	0	0	0	0	0	0	0	0	0	0	0	0	0	0	0	0	0	0	0	0	0	0	0	0	0	0	0	0	0	0	0	0	0	0	0	0	0	0	0	0
Jam2	Itgav_Itgb1	0	0	0	0	0	0	0	0	0	0	0	0	0	0	0	0	0	0	0	0	0	0	0	0	0	0	0	0	0	0	0	0	0	0	0	0	0	0	0	0	0	0	0	0	0	0	0	0
Jam3	Itgam_Itgb2	0	0	0	0	0	0	0	0	0	0	0	0	0	0	0	0	0	0	0	0	0	0	0	0	0	0	0	0	0	0	0	0	0	0	0	0	0	0	0	0	0	0	0	0	0	0	0	0
F11r	Itgal_Itgb2	0	0	0	0	0	0	0	0	0	0	0	0	0	0	0	0	0	0	0	0	0	0	0	0	0	0	0	0	0	0	0	0	0	0	0	0	0	0	0	0	0	0	0	0	0	0	0	0
Jam3	Itgam_Itgb2l	0	0	0	0	0	0	0	0	0	0	0	0	0	0	0	0	0	0	0	0	0	0	0	0	0	0	0	0	0	0	0	0	0	0	0	0	0	0	0	0	0	0	0	0	0	0	0	0
Jam2	Jam3	0	0	0	0	0	0	0	0	0	0	0	0	0	0	0	0	0	0	0	0	0	0	0	0	0	0	0	0	0	0	0	0	0	0	0	0	0	0	0	0	0	0	0	0	0	0	0	0
F11r	F11r	0	0	0	0	0	0	0	0	0	0	0	0	0	0	0	0	0	0	0	0	0	0	0	0	0	0	0	0	0	0	0	0	0	0	0	0	0	0	0	0	0	0	0	0	0	0	0	0
F11r	Jam2	0	0	0	0	0	0	0	0	0	0	0	0	0	0	0	0	0	0	0	0	0	0	0	0	0	0	0	0	0	0	0	0	0	0	0	0	0	0	0	0	0	0	0	0	0	0	0	0
F11r	Jam3	0	0	0	0	0	0	0	0	0	0	0	0	0	0	0	0	0	0	0	0	0	0	0	0	0	0	0	0	0	0	0	0	0	0	0	0	0	0	0	0	0	0	0	0	0	0	0	0
Jam2	F11r	0	0	0	0	0	0	0	0	0	0	0	0	0	0	0	0	0	0	0	0	0	0	0	0	0	0	0	0	0	0	0	0	0	0	0	0	0	0	0	0	0	0	0	0	0	0	0	0
Jam2	Jam2	0	0	0	0	0	0	0	0	0	0	0	0	0	0	0	0	0	0	0	0	0	0	0	0	0	0	0	0	0	0	0	0	0	0	0	0	0	0	0	0	0	0	0	0	0	0	0	0
Jam3	F11r	0	0	0	0	0	0	0	0	0	0	0	0	0	0	0	0	0	0	0	0	0	0	0	0	0	0	0	0	0	0	0	0	0	0	0	0	0	0	0	0	0	0	0	0	0	0	0	0
Jam3	Jam2	0	0	0	0	0	0	0	0	0	0	0	0	0	0	0	0	0	0	0	0	0	0	0	0	0	0	0	0	0	0	0	0	0	0	0	0	0	0	0	0	0	0	0	0	0	0	0	0
Jam3	Jam3	0	0	0	0	0	0	0	0	0	0	0	0	0	0	0	0	0	0	0	0	0	0	0	0	0	0	0	0	0	0	0	0	0	0	0	0	0	0	0	0	0	0	0	0	0	0	0	0
L1cam	Itgav_Itgb3	0	0	0	0	0	0	0	0	0	0	0	0	0	0	0	0	0	0	0	0	0	0	0	0	3.5	0	2	0	0	0	0	0	0	0	0	0	0	0	0	0	0	0	0	0	0	0	0	0
L1cam	Itga4_Itgb7	0	0	0	0	0	0	0	0	0	0	0	0	0	0	0	0	0	0	0	0	0	0	0	0	3	0	2	0	0	0	0	0	0	0	0	0	0	0	0	0	0	0	0	0	0	0	0	0
L1cam	L1cam	0	0	0	0	0	0	0	0	0	0	0	0	0	0	0	0	0	0	0	0	0	0	0	0	0	0	0	0	0	0	0	0	0	0	0	0	0	0	0	0	0	0	0	0	0	0	0	0
Lair1	Pira2	6	6	0	0	0	0	0	0	0	0	0	0	0	0	0	0	0	0	0	0	0	0	0	0	0	0	0	0	0	0	0	0	0	0	0	0	0	0	0	0	0	0	0	0	0	0	0	0
Lck	Cd8a_Cd8b1	0	0	0	0	0	0	0	0	0	0	0	0	0	0	0	0	0	0	0	0	0	0	0	0	0	0	0	0	0	0	0	0	0	0	0	0	0	0	0	0	0	0	0	0	0	0	0	0
Madcam1	Itga4_Itgb7	0	0	0	0	0	0	0	0	0	0	0	0	0	0	0	0	0	0	0	0	0	0	0	0	0	0	0	0	0	0	0	0	0	0	0	0	0	0	0	0	0	0	0	0	0	0	0	0
Mag	Mag	0	0	0	0	0	0	0	0	0	0	0	0	0	0	0	0	0	0	0	0	0	0	0	0	0	0	0	0	0	0	0	0	0	0	0	0	0	0	0	0	0	0	0	0	0	0	0	0
H2-T23	Klrd1_Klrc1	0	0	0	0	0	0	0	0	0	0	0	0	0	0	0	0	0	0	0	0	0	0	0	0	0	0	0	0	0	0	0	0	0	0	0	0	0	0	0	0	0	0	0	0	0	0	0	0
H2-T23	Klrd1_Klrc2	0	0	0	0	0	0	0	0	0	0	0	0	0	0	0	0	0	0	0	0	0	0	0	0	0	0	0	0	0	0	0	0	0	0	0	0	0	0	0	0	0	0	0	0	0	0	0	0
H2-M2	Cd8a	0	0	0	0	0	0	0	0	0	0	0	0	0	0	0	0	0	0	0	0	0	0	0	0	0	0	0	0	0	0	0	0	0	0	0	0	0	0	0	0	0	0	0	0	0	0	0	0
H2-M3	Cd8a	0	0	0	0	0	0	0	0	0	0	0	0	0	0	0	0	0	0	0	0	0	0	0	0	0	0	0	0	0	0	0	0	0	0	0	0	0	0	0	0	0	0	0	0	0	0	0	0
H2-M9	Cd8a	0	0	0	0	0	0	0	0	0	0	0	0	0	0	0	0	0	0	0	0	0	0	0	0	0	0	0	0	0	0	0	0	0	0	0	0	0	0	0	0	0	0	0	0	0	0	0	0
H2-Q1	Cd8a	0	0	0	0	0	0	0	0	0	0	0	0	0	0	0	0	0	0	0	0	0	0	0	0	0	0	0	0	0	0	0	0	0	0	0	0	0	0	0	0	0	0	0	0	0	0	0	0
H2-Q10	Cd8a	0	0	0	0	0	0	0	0	0	0	0	0	0	0	0	0	0	0	0	0	0	0	0	0	0	0	0	0	0	0	0	0	0	0	0	0	0	0	0	0	0	0	0	0	0	0	0	0
H2-Q2	Cd8a	0	0	0	0	0	0	0	0	0	0	0	0	0	0	0	0	0	0	0	0	0	0	0	0	0	0	0	0	0	0	0	0	0	0	0	0	0	0	0	0	0	0	0	0	0	0	0	0
H2-Q7	Cd8a	0	0	0	0	0	0	0	0	0	0	0	0	0	0	0	0	0	0	0	0	0	0	0	0	0	0	0	0	0	0	0	0	0	0	0	0	0	0	0	0	0	0	0	0	0	0	0	0
H2-T22	Cd8a	0	0	0	0	0	0	0	0	0	0	0	0	0	0	0	0	0	0	0	0	0	0	0	0	0	0	0	0	0	0	0	0	0	0	0	0	0	0	0	0	0	0	0	0	0	0	0	0
H2-T23	Cd8a	0	0	0	0	0	0	0	0	0	0	0	0	0	0	0	0	0	0	0	0	0	0	0	0	0	0	0	0	0	0	0	0	0	0	0	0	0	0	0	0	0	0	0	0	0	0	0	0
H2-T24	Cd8a	0	0	0	0	0	0	0	0	0	0	0	0	0	0	0	0	0	0	0	0	0	0	0	0	0	0	0	0	0	0	0	0	0	0	0	0	0	0	0	0	0	0	0	0	0	0	0	0
H2-T3	Cd8a	0	0	0	0	0	0	0	0	0	0	0	0	0	0	0	0	0	0	0	0	0	0	0	0	0	0	0	0	0	0	0	0	0	0	0	0	0	0	0	0	0	0	0	0	0	0	0	0
H2-M11	Cd8a	0	0	0	0	0	0	0	0	0	0	0	0	0	0	0	0	0	0	0	0	0	0	0	0	0	0	0	0	0	0	0	0	0	0	0	0	0	0	0	0	0	0	0	0	0	0	0	0
H2-M10.5	Cd8a	0	0	0	0	0	0	0	0	0	0	0	0	0	0	0	0	0	0	0	0	0	0	0	0	0	0	0	0	0	0	0	0	0	0	0	0	0	0	0	0	0	0	0	0	0	0	0	0
H2-M10.6	Cd8a	0	0	0	0	0	0	0	0	0	0	0	0	0	0	0	0	0	0	0	0	0	0	0	0	0	0	0	0	0	0	0	0	0	0	0	0	0	0	0	0	0	0	0	0	0	0	0	0
H2-Q6	Cd8a	0	0	0	0	0	0	0	0	0	0	0	0	0	0	0	0	0	0	0	0	0	0	0	0	0	0	0	0	0	0	0	0	0	0	0	0	0	0	0	0	0	0	0	0	0	0	0	0
H2-M10.3	Cd8a	0	0	0	0	0	0	0	0	0	0	0	0	0	0	0	0	0	0	0	0	0	0	0	0	0	0	0	0	0	0	0	0	0	0	0	0	0	0	0	0	0	0	0	0	0	0	0	0
H2-D1	Cd8a	0	0	0	0	0	0	0	0	0	0	0	0	0	0	0	0	0	0	0	0	0	0	0	0	0	0	0	0	0	0	0	0	0	0	0	0	0	0	0	0	0	0	0	0	0	0	0	0
H2-K1	Cd8a	0	0	0	0	0	0	0	0	0	0	0	0	0	0	0	0	0	0	0	0	0	0	0	0	0	0	0	0	0	0	0	0	0	0	0	0	0	0	0	0	0	0	0	0	0	0	0	0
Gm8909	Cd8a	0	0	0	0	0	0	0	0	0	0	0	0	0	0	0	0	0	0	0	0	0	0	0	0	0	0	0	0	0	0	0	0	0	0	0	0	0	0	0	0	0	0	0	0	0	0	0	0
H2-Q4	Cd8a	0	0	0	0	0	0	0	0	0	0	0	0	0	0	0	0	0	0	0	0	0	0	0	0	0	0	0	0	0	0	0	0	0	0	0	0	0	0	0	0	0	0	0	0	0	0	0	0
Gm11127	Cd8a	0	0	0	0	0	0	0	0	0	0	0	0	0	0	0	0	0	0	0	0	0	0	0	0	0	0	0	0	0	0	0	0	0	0	0	0	0	0	0	0	0	0	0	0	0	0	0	0
H2-M5	Cd8a	0	0	0	0	0	0	0	0	0	0	0	0	0	0	0	0	0	0	0	0	0	0	0	0	0	0	0	0	0	0	0	0	0	0	0	0	0	0	0	0	0	0	0	0	0	0	0	0
Gm7030	Cd8a	0	0	0	0	0	0	0	0	0	0	0	0	0	0	0	0	0	0	0	0	0	0	0	0	0	0	0	0	0	0	0	0	0	0	0	0	0	0	0	0	0	0	0	0	0	0	0	0
H2-M2	Cd8b1	0	0	0	0	0	0	0	0	0	0	0	0	0	0	0	0	0	0	0	0	0	0	0	0	0	0	0	0	0	0	0	0	0	0	0	0	0	0	0	0	0	0	0	0	0	0	0	0
H2-M3	Cd8b1	0	0	0	0	0	0	0	0	0	0	0	0	0	0	0	0	0	0	0	0	0	0	0	0	0	0	0	0	0	0	0	0	0	0	0	0	0	0	0	0	0	0	0	0	0	0	0	0
H2-M9	Cd8b1	0	0	0	0	0	0	0	0	0	0	0	0	0	0	0	0	0	0	0	0	0	0	0	0	0	0	0	0	0	0	0	0	0	0	0	0	0	0	0	0	0	0	0	0	0	0	0	0
H2-Q1	Cd8b1	0	0	0	0	0	0	0	0	0	0	0	0	0	0	0	0	0	0	0	0	0	0	0	0	0	0	0	0	0	0	0	0	0	0	0	0	0	0	0	0	0	0	0	0	0	0	0	0
H2-Q10	Cd8b1	0	0	0	0	0	0	0	0	0	0	0	0	0	0	0	0	0	0	0	0	0	0	0	0	0	0	0	0	0	0	0	0	0	0	0	0	0	0	0	0	0	0	0	0	0	0	0	0
H2-Q2	Cd8b1	0	0	0	0	0	0	0	0	0	0	0	0	0	0	0	0	0	0	0	0	0	0	0	0	0	0	0	0	0	0	0	0	0	0	0	0	0	0	0	0	0	0	0	0	0	0	0	0
H2-Q7	Cd8b1	0	0	0	0	0	0	0	0	0	0	0	0	0	0	0	0	0	0	0	0	0	0	0	0	0	0	0	0	0	0	0	0	0	0	0	0	0	0	0	0	0	0	0	0	0	0	0	0
H2-T22	Cd8b1	0	0	0	0	0	0	0	0	0	0	0	0	0	0	0	0	0	0	0	0	0	0	0	0	0	0	0	0	0	0	0	0	0	0	0	0	0	0	0	0	0	0	0	0	0	0	0	0
H2-T23	Cd8b1	0	0	0	0	0	0	0	0	0	0	0	0	0	0	0	0	0	0	0	0	0	0	0	0	0	0	0	0	0	0	0	0	0	0	0	0	0	0	0	0	0	0	0	0	0	0	0	0
H2-T24	Cd8b1	0	0	0	0	0	0	0	0	0	0	0	0	0	0	0	0	0	0	0	0	0	0	0	0	0	0	0	0	0	0	0	0	0	0	0	0	0	0	0	0	0	0	0	0	0	0	0	0
H2-T3	Cd8b1	0	0	0	0	0	0	0	0	0	0	0	0	0	0	0	0	0	0	0	0	0	0	0	0	0	0	0	0	0	0	0	0	0	0	0	0	0	0	0	0	0	0	0	0	0	0	0	0
H2-M11	Cd8b1	0	0	0	0	0	0	0	0	0	0	0	0	0	0	0	0	0	0	0	0	0	0	0	0	0	0	0	0	0	0	0	0	0	0	0	0	0	0	0	0	0	0	0	0	0	0	0	0
H2-M10.5	Cd8b1	0	0	0	0	0	0	0	0	0	0	0	0	0	0	0	0	0	0	0	0	0	0	0	0	0	0	0	0	0	0	0	0	0	0	0	0	0	0	0	0	0	0	0	0	0	0	0	0
H2-M10.6	Cd8b1	0	0	0	0	0	0	0	0	0	0	0	0	0	0	0	0	0	0	0	0	0	0	0	0	0	0	0	0	0	0	0	0	0	0	0	0	0	0	0	0	0	0	0	0	0	0	0	0
H2-Q6	Cd8b1	0	0	0	0	0	0	0	0	0	0	0	0	0	0	0	0	0	0	0	0	0	0	0	0	0	0	0	0	0	0	0	0	0	0	0	0	0	0	0	0	0	0	0	0	0	0	0	0
H2-M10.3	Cd8b1	0	0	0	0	0	0	0	0	0	0	0	0	0	0	0	0	0	0	0	0	0	0	0	0	0	0	0	0	0	0	0	0	0	0	0	0	0	0	0	0	0	0	0	0	0	0	0	0
H2-D1	Cd8b1	0	0	0	0	0	0	0	0	0	0	0	0	0	0	0	0	0	0	0	0	0	0	0	0	0	0	0	0	0	0	0	0	0	0	0	0	0	0	0	0	0	0	0	0	0	0	0	0
H2-K1	Cd8b1	0	0	0	0	0	0	0	0	0	0	0	0	0	0	0	0	0	0	0	0	0	0	0	0	0	0	0	0	0	0	0	0	0	0	0	0	0	0	0	0	0	0	0	0	0	0	0	0
Gm8909	Cd8b1	0	0	0	0	0	0	0	0	0	0	0	0	0	0	0	0	0	0	0	0	0	0	0	0	0	0	0	0	0	0	0	0	0	0	0	0	0	0	0	0	0	0	0	0	0	0	0	0
H2-Q4	Cd8b1	0	0	0	0	0	0	0	0	0	0	0	0	0	0	0	0	0	0	0	0	0	0	0	0	0	0	0	0	0	0	0	0	0	0	0	0	0	0	0	0	0	0	0	0	0	0	0	0
Gm11127	Cd8b1	0	0	0	0	0	0	0	0	0	0	0	0	0	0	0	0	0	0	0	0	0	0	0	0	0	0	0	0	0	0	0	0	0	0	0	0	0	0	0	0	0	0	0	0	0	0	0	0
H2-M5	Cd8b1	0	0	0	0	0	0	0	0	0	0	0	0	0	0	0	0	0	0	0	0	0	0	0	0	0	0	0	0	0	0	0	0	0	0	0	0	0	0	0	0	0	0	0	0	0	0	0	0
Gm7030	Cd8b1	0	0	0	0	0	0	0	0	0	0	0	0	0	0	0	0	0	0	0	0	0	0	0	0	0	0	0	0	0	0	0	0	0	0	0	0	0	0	0	0	0	0	0	0	0	0	0	0
H2-D1	Kir3dl1	0	0	0	0	0	0	0	0	0	0	0	0	0	0	0	0	0	0	0	0	0	0	0	0	0	0	0	0	0	0	0	0	0	0	0	0	0	0	0	0	0	0	0	0	0	0	0	0
H2-K1	Kir3dl1	0	0	0	0	0	0	0	0	0	0	0	0	0	0	0	0	0	0	0	0	0	0	0	0	0	0	0	0	0	0	0	0	0	0	0	0	0	0	0	0	0	0	0	0	0	0	0	0
H2-Q1	Kir3dl1	0	0	0	0	0	0	0	0	0	0	0	0	0	0	0	0	0	0	0	0	0	0	0	0	0	0	0	0	0	0	0	0	0	0	0	0	0	0	0	0	0	0	0	0	0	0	0	0
H2-Q10	Kir3dl1	0	0	0	0	0	0	0	0	0	0	0	0	0	0	0	0	0	0	0	0	0	0	0	0	0	0	0	0	0	0	0	0	0	0	0	0	0	0	0	0	0	0	0	0	0	0	0	0
H2-Q2	Kir3dl1	0	0	0	0	0	0	0	0	0	0	0	0	0	0	0	0	0	0	0	0	0	0	0	0	0	0	0	0	0	0	0	0	0	0	0	0	0	0	0	0	0	0	0	0	0	0	0	0
H2-Q4	Kir3dl1	0	0	0	0	0	0	0	0	0	0	0	0	0	0	0	0	0	0	0	0	0	0	0	0	0	0	0	0	0	0	0	0	0	0	0	0	0	0	0	0	0	0	0	0	0	0	0	0
H2-Q6	Kir3dl1	0	0	0	0	0	0	0	0	0	0	0	0	0	0	0	0	0	0	0	0	0	0	0	0	0	0	0	0	0	0	0	0	0	0	0	0	0	0	0	0	0	0	0	0	0	0	0	0
H2-Q7	Kir3dl1	0	0	0	0	0	0	0	0	0	0	0	0	0	0	0	0	0	0	0	0	0	0	0	0	0	0	0	0	0	0	0	0	0	0	0	0	0	0	0	0	0	0	0	0	0	0	0	0
Ulbp1	Klrk1	0	0	0	0	0	0	0	0	0	0	0	0	0	0	0	0	0	0	0	0	0	0	0	0	0	0	0	0	0	0	0	0	0	0	0	0	0	0	0	0	0	0	0	0	0	0	0	0
H2-Aa	Cd4	2	0	0	0	0	0	0	0	0	0	0	0	0	0	0	0	0	0	0	0	0	0	0	0	0	0	0	0	0	0	0	0	0	0	0	0	0	0	0	0	0	0	0	0	0	0	0	0
H2-Ab1	Cd4	2	0	0	0	0	0	0	0	0	0	0	0	2	0	0	0	0	0	0	0	0	0	0	0	0	0	0	0	0	0	0	0	0	0	0	0	0	0	0	0	0	0	0	0	0	0	0	0
H2-Eb1	Cd4	0	0	0	0	0	0	0	0	0	0	0	0	0	0	0	0	0	0	0	0	0	0	0	0	0	0	0	0	0	0	0	0	0	0	0	0	0	0	0	0	0	0	0	0	0	0	0	0
H2-DMa	Cd4	2	0	0	0	0	0	0	0	0	0	0	0	0	0	0	0	0	0	0	0	0	0	0	0	0	0	0	0	0	0	0	0	0	0	0	0	0	0	0	0	0	0	0	0	0	0	0	0
H2-DMb1	Cd4	0	0	0	0	0	0	0	0	0	0	0	0	0	0	0	0	0	0	0	0	0	0	0	0	0	0	0	0	0	0	0	0	0	0	0	0	0	0	0	0	0	0	0	0	0	0	0	0
H2-DMb2	Cd4	0	0	0	0	0	0	0	0	0	0	0	0	0	0	0	0	0	0	0	0	0	0	0	0	0	0	0	0	0	0	0	0	0	0	0	0	0	0	0	0	0	0	0	0	0	0	0	0
H2-Oa	Cd4	0	0	0	0	0	0	0	0	0	0	0	0	0	0	0	0	0	0	0	0	0	0	0	0	0	0	0	0	0	0	0	0	0	0	0	0	0	0	0	0	0	0	0	0	0	0	0	0
H2-Ob	Cd4	0	0	0	0	0	0	0	0	0	0	0	0	0	0	0	0	0	0	0	0	0	0	0	0	0	0	0	0	0	0	0	0	0	0	0	0	0	0	0	0	0	0	0	0	0	0	0	0
Mpz	Mpzl1	0	0	0	0	0	0	0	0	0	0	0	0	0	0	0	0	0	0	0	0	0	0	0	0	0	0	0	0	0	0	0	0	0	0	0	0	0	0	0	0	0	0	0	0	0	0	0	0
Mpz	Mpz	0	0	0	0	0	0	0	0	0	0	0	0	0	0	0	0	0	0	0	0	0	0	0	0	0	0	0	0	0	0	0	0	0	0	0	0	0	0	0	0	0	0	0	0	0	0	0	0
Mpzl1	Mpzl1	0	0	0	0	0	0	0	0	0	0	0	0	0	0	0	0	0	0	0	0	0	0	0	0	0	0	0	0	0	0	0	0	0	0	0	0	0	0	0	0	0	0	0	0	0	0	0	0
Ncam1	Fgfr1	0	0	0	0	0	0	0	0	0	0	0	0	4	4	0	0	0	0	0	0	0	0	0	0	0	0	0	0	0	0	0	0	0	0	0	0	0	0	0	0	0	0	0	0	0	0	0	0
Ncam1	Ncam1	0	0	0	0	0	0	0	0	0	0	0	0	0	0	0	0	0	0	0	0	0	0	0	0	0	0	0	0	0	0	0	0	0	0	0	0	0	0	0	0	0	0	0	0	0	0	0	0
Ncam1	Ncam2	0	0	0	0	0	0	0	0	0	0	0	0	0	0	0	0	0	0	0	0	0	0	0	0	0	0	0	0	0	0	0	0	0	0	0	0	0	0	0	0	0	0	0	0	0	0	0	0
Ncam1	L1cam	0	0	0	0	0	0	0	0	0	0	0	0	0	0	2	0	0	0	0	0	0	0	0	0	0	0	0	0	0	0	0	0	0	0	0	0	0	0	0	0	0	0	0	0	0	0	0	0
Ncam2	L1cam	0	0	0	0	0	0	0	0	0	0	0	0	0	0	0	0	0	0	0	0	0	0	0	0	0	0	0	0	0	0	0	0	0	0	0	0	0	0	0	0	0	0	0	0	0	0	0	0
Nectin1	Cadm3	0	0	0	0	0	0	0	0	0	0	0	0	0	0	0	0	0	0	0	0	0	0	0	0	0	0	0	0	0	0	0	0	0	0	0	0	0	0	0	0	0	0	0	0	0	0	0	0
Nectin1	Cd96	0	0	0	0	0	0	0	0	0	0	0	0	0	0	0	0	0	0	0	0	0	0	0	0	0	0	0	0	0	0	0	0	0	0	0	0	0	0	0	0	0	0	0	0	0	0	0	0
Nectin1	Nectin4	0	0	0	0	0	0	0	0	0	0	0	0	0	0	0	0	0	0	0	0	0	0	0	0	0	0	0	0	0	0	0	0	0	0	0	0	0	0	0	0	0	0	0	0	0	0	0	0
Nectin3	Nectin1	0	0	0	0	0	0	0	0	0	0	0	0	0	0	0	0	0	0	0	0	0	0	0	0	0	0	0	0	0	0	0	0	0	0	0	0	0	0	0	0	0	0	0	0	0	0	0	0
Nectin3	Nectin2	0	0	0	0	0	0	0	0	0	0	0	0	0	0	0	0	0	0	0	0	0	0	0	0	0	0	0	0	0	0	0	0	0	0	0	0	0	0	0	0	0	0	0	0	0	0	0	0
Nectin3	Pvr	0	0	0	0	0	0	0	0	0	0	0	0	0	0	0	0	0	0	0	0	0	0	0	0	0	0	0	0	0	0	0	0	0	0	0	0	0	0	0	0	0	0	0	0	0	0	0	0
Nectin3	Tigit	0	0	0	0	0	0	0	0	0	0	0	0	0	0	0	0	0	0	0	0	0	0	0	0	0	0	0	0	0	0	0	0	0	0	0	0	0	0	0	0	0	0	0	0	0	0	0	0
Nectin2	Cd226	0	0	0	0	0	0	0	0	0	0	0	0	0	0	0	0	0	0	0	0	0	0	0	0	0	0	0	0	0	0	0	0	0	0	0	0	0	0	0	0	0	0	0	0	0	0	0	0
Nectin2	Tigit	0	0	0	0	0	0	0	0	0	0	0	0	0	0	0	0	0	0	0	0	0	0	0	0	0	0	0	0	0	0	0	0	0	0	0	0	0	0	0	0	0	0	0	0	0	0	0	0
Nectin1	Nectin3	0	0	0	0	0	0	0	0	0	0	0	0	0	0	0	0	0	0	0	0	0	0	0	0	0	0	0	0	0	0	0	0	0	0	0	0	0	0	0	0	0	0	0	0	0	0	0	0
Negr1	Negr1	0	0	0	0	0	0	0	0	0	0	0	0	0	0	0	0	0	0	0	0	0	0	0	0	0	0	0	0	0	0	0	0	0	0	0	0	0	0	0	0	0	0	0	0	0	0	0	0
Lrrc4c	Ntng1	0	0	0	0	0	0	0	0	0	0	0	0	0	0	0	0	0	0	0	0	0	0	0	0	0	0	0	0	0	0	0	0	0	0	0	0	0	0	0	0	0	0	0	0	0	0	0	0
Lrrc4	Ntng2	0	0	0	0	0	0	0	0	0	0	0	0	0	0	0	0	0	0	0	0	0	0	0	0	0	0	0	0	0	0	0	0	0	0	0	0	0	0	0	0	0	0	0	0	0	0	0	0
Lrrc4b	Ptprf	0	0	0	0	0	0	0	0	0	0	0	0	0	0	0	0	0	0	0	0	0	0	0	0	0	0	0	0	0	0	0	0	0	0	0	0	0	0	0	0	0	0	0	0	0	0	0	0
Ulbp1	Klrk1_Hcst	0	0	0	0	0	0	0	0	0	0	0	0	0	0	0	0	0	0	0	0	0	0	0	0	1.5	0	2	0	0	0	0	0	0	0	0	0	1.5	0	0	0	0	0	0	0	0	0	0	0
Dlk1	Notch1	0	0	0	0	0	0	0	0	0	0	0	0	0	0	0	0	0	0	0	0	0	0	0	0	0	0	0	0	0	0	0	0	0	0	0	0	0	0	0	0	0	0	0	0	0	0	0	0
Dlk1	Notch2	0	0	0	0	0	0	0	0	0	0	0	0	0	0	0	0	0	0	0	0	0	0	0	0	0	0	0	0	0	0	0	0	0	0	0	0	0	0	0	0	0	0	0	0	0	0	0	0
Dlk1	Notch3	0	0	0	0	0	0	0	0	0	0	0	0	0	0	0	0	0	0	0	0	0	0	0	0	0	0	0	0	0	0	0	0	0	0	0	0	0	0	0	0	0	0	0	0	0	0	0	0
Dlk1	Notch4	0	0	0	0	0	0	0	0	0	0	0	0	0	0	0	0	0	0	0	0	0	0	0	0	0	0	0	0	0	0	0	0	0	0	0	0	0	0	0	0	0	0	0	0	0	0	0	0
Dll1	Notch1	0	0	0	0	0	0	0	0	0	0	0	0	0	0	0	0	0	0	0	0	0	0	0	0	0	0	0	0	0	0	0	0	0	0	0	0	0	0	0	0	0	0	0	0	0	0	0	0
Dll1	Notch3	0	0	0	0	0	0	0	0	0	0	0	0	0	0	0	0	0	0	0	0	0	0	0	0	0	0	0	0	0	0	0	0	0	0	0	0	0	0	0	0	0	0	0	0	0	0	0	0
Dll1	Notch4	0	0	0	0	0	0	0	0	0	0	0	0	0	0	0	0	0	0	0	0	0	0	0	0	0	0	0	0	0	0	0	0	0	0	0	0	0	0	0	0	0	0	0	0	0	0	0	0
Dll3	Notch1	0	0	0	0	0	0	0	0	0	0	0	0	0	0	0	0	0	0	0	0	0	0	0	0	0	0	0	0	0	0	0	0	0	0	0	0	0	0	0	0	0	0	0	0	0	0	0	0
Dll3	Notch2	0	0	0	0	0	0	0	0	0	0	0	0	0	0	0	0	0	0	0	0	0	0	0	0	0	0	0	0	0	0	0	0	0	0	0	0	0	0	0	0	0	0	0	0	0	0	0	0
Dll3	Notch3	0	0	0	0	0	0	0	0	0	0	0	0	0	0	0	0	0	0	0	0	0	0	0	0	0	0	0	0	0	0	0	0	0	0	0	0	0	0	0	0	0	0	0	0	0	0	0	0
Dll3	Notch4	0	0	0	0	0	0	0	0	0	0	0	0	0	0	0	0	0	0	0	0	0	0	0	0	0	0	0	0	0	0	0	0	0	0	0	0	0	0	0	0	0	0	0	0	0	0	0	0
Dll4	Notch1	0	0	0	0	0	0	0	0	0	0	0	0	0	0	0	0	0	0	0	0	0	0	0	0	0	0	0	0	0	0	0	0	0	0	0	0	0	0	0	0	0	0	0	0	0	0	0	0
Dll4	Notch2	0	0	0	0	0	0	0	0	0	0	0	0	0	0	0	0	0	0	0	0	0	0	0	0	0	0	0	0	0	0	0	0	0	0	0	0	0	0	0	0	0	0	0	0	0	0	0	0
Dll4	Notch3	0	0	0	0	0	0	0	0	0	0	0	0	0	0	0	0	0	0	0	0	0	0	0	0	0	0	0	0	0	0	0	0	0	0	0	0	0	0	0	0	0	0	0	0	0	0	0	0
Dll4	Notch4	0	0	0	0	0	0	0	0	0	0	0	0	0	0	0	0	0	0	0	0	0	0	0	0	0	0	0	0	0	0	0	0	0	0	0	0	0	0	0	0	0	0	0	0	0	0	0	0
Jag1	Notch1	0	0	0	0	0	0	0	0	0	0	0	0	0	0	0	0	0	0	0	0	0	0	0	0	0	0	0	0	0	0	0	0	0	0	0	0	0	0	0	0	0	0	0	0	0	0	0	0
Jag1	Notch2	0	0	0	0	0	0	0	0	0	0	0	0	0	0	0	0	0	0	0	0	0	0	0	0	0	0	0	0	0	0	0	0	0	0	0	0	0	0	0	0	0	0	0	0	0	0	0	0
Jag1	Notch3	0	0	0	0	0	0	0	0	0	0	0	0	0	0	0	0	0	0	0	0	0	0	0	0	0	0	0	0	0	0	0	0	0	0	0	0	0	0	0	0	0	0	0	0	0	0	0	0
Jag1	Notch4	0	0	0	0	0	0	0	0	0	0	0	0	0	0	0	0	0	0	0	0	0	0	0	0	0	0	0	0	0	0	0	0	0	0	0	0	0	0	0	0	0	0	0	0	0	0	0	0
Jag2	Notch1	0	0	0	0	0	0	0	0	0	0	0	0	0	0	0	0	0	0	0	0	0	0	0	0	0	0	0	0	0	0	0	0	0	0	0	0	0	0	0	0	0	0	0	0	0	0	0	0
Jag2	Notch2	0	0	0	0	0	0	0	0	0	0	0	0	0	0	0	0	0	0	0	0	0	0	0	0	0	0	0	0	0	0	0	0	0	0	0	0	0	0	0	0	0	0	0	0	0	0	0	0
Jag2	Notch3	0	0	0	0	0	0	0	0	0	0	0	0	0	0	0	0	0	0	0	0	0	0	0	0	0	0	0	0	0	0	0	0	0	0	0	0	0	0	0	0	0	0	0	0	0	0	0	0
Jag2	Notch4	0	0	0	0	0	0	0	0	0	0	0	0	0	0	0	0	0	0	0	0	0	0	0	0	0	0	0	0	0	0	0	0	0	0	0	0	0	0	0	0	0	0	0	0	0	0	0	0
Dll1	Notch2	0	0	0	0	0	0	0	0	0	0	0	0	0	0	0	0	0	0	0	0	0	0	0	0	0	0	0	0	0	0	0	0	0	0	0	0	0	0	0	0	0	0	0	0	0	0	0	0
Nrxn1	Nlgn1	3	0	0	0	0	0	0	0	0	0	0	0	0	0	0	0	0	0	0	0	0	0	0	0	0	0	0	0	0	0	0	0	0	0	0	0	2	0	0	0	0	0	0	0	0	0	0	0
Nrxn1	Nlgn2	0	0	0	0	0	0	0	0	0	0	0	0	0	0	0	0	0	0	0	0	0	0	0	0	0	0	0	0	0	0	0	0	0	0	0	0	0	0	0	0	0	0	0	0	0	0	0	0
Nrxn1	Nlgn3	0	0	0	0	0	0	0	0	0	0	0	0	0	0	0	0	0	0	0	0	0	0	0	0	0	0	0	0	0	0	0	0	0	0	0	0	0	0	0	0	0	0	0	0	0	0	0	0
Nrxn2	Nlgn1	0	0	0	0	0	0	0	0	0	0	0	0	0	0	0	0	0	0	0	0	0	0	0	0	0	0	0	0	0	0	0	0	0	0	0	0	0	0	0	0	0	0	0	0	0	0	0	0
Nrxn2	Nlgn2	0	0	0	0	0	0	0	0	0	0	0	0	0	0	0	0	0	0	0	0	0	0	0	0	0	0	0	0	0	0	0	0	0	0	0	0	0	0	0	0	0	0	0	0	0	0	0	0
Nrxn2	Nlgn3	0	0	0	0	0	0	0	0	0	0	0	0	0	0	0	0	0	0	0	0	0	0	0	0	0	0	0	0	0	0	0	0	0	0	0	0	0	0	0	0	0	0	0	0	0	0	0	0
Nrxn3	Nlgn1	0	0	0	0	0	0	0	0	0	0	0	0	0	0	0	0	0	0	0	0	0	0	0	0	0	0	0	0	0	0	0	0	0	0	0	0	0	0	0	0	0	0	0	0	0	0	0	0
Nrxn3	Nlgn2	0	0	0	0	0	0	0	0	0	0	0	0	0	0	0	0	0	0	0	0	0	0	0	0	0	0	0	0	0	0	0	0	0	0	0	0	0	0	0	0	0	0	0	0	0	0	0	0
Nrxn3	Nlgn3	0	0	0	0	0	0	0	0	0	0	0	0	0	0	0	0	0	0	0	0	0	0	0	0	0	0	0	0	0	0	0	0	0	0	0	0	0	0	0	0	0	0	0	0	0	0	0	0
Ocln	Ocln	0	0	0	0	0	0	0	0	0	0	0	0	0	0	0	0	0	0	0	0	0	0	0	0	0	0	0	0	0	0	0	0	0	0	0	0	0	0	0	0	0	0	0	0	0	0	0	0
Cd274	Pdcd1	0	0	0	0	0	0	0	0	0	0	0	0	0	0	0	0	0	0	0	0	0	0	0	0	0	0	0	0	0	0	0	0	0	0	0	0	0	0	0	0	0	0	0	0	0	0	0	0
Pdcd1lg2	Pdcd1	0	0	0	0	0	0	0	0	0	0	0	0	0	0	0	0	0	0	0	0	0	0	0	0	0	0	0	0	0	0	0	0	0	0	0	0	0	0	0	0	0	0	0	0	0	0	0	0
Pecam1	Pecam1	0	0	2	0	0	0	0	0	0	0	0	0	0	0	0	0	0	0	0	0	0	0	0	0	2	0	8	0	0	0	0	0	0	0	0	0	0	0	0	0	0	0	0	0	0	0	0	0
Ptprm	Ptprm	0	0	0	0	0	0	0	0	0	0	0	0	0	0	0	0	0	0	0	0	0	0	0	0	0	0	0	0	0	0	0	0	0	0	0	0	0	0	0	0	0	0	0	0	0	0	0	0
Pvr	Cd226	0	0	0	0	0	0	0	0	0	0	0	0	0	0	0	0	0	0	0	0	0	0	0	0	0	0	0	0	0	0	0	0	0	0	0	0	0	0	0	0	0	0	0	0	0	0	0	0
Pvr	Tigit	0	0	0	0	0	0	0	0	0	0	0	0	0	0	0	0	0	0	0	0	0	0	0	0	0	0	0	0	0	0	0	0	0	0	0	0	0	0	0	0	0	0	0	0	0	0	0	0
Sele	Cd44	0	0	0	0	0	0	0	0	0	0	0	0	0	0	0	0	0	0	0	0	0	0	0	0	0	0	0	0	0	0	0	0	0	0	0	0	0	0	0	0	0	0	0	0	0	0	0	0
Sele	Glg1	0	0	0	0	0	0	0	0	0	0	0	0	0	0	0	0	0	0	0	0	0	0	0	0	0	0	0	0	0	0	0	0	0	0	0	0	0	0	0	0	0	0	0	0	0	0	0	0
Sell	Cd34	569	58	558	0	0	23	0	0	0	0	0	0	30	6	27	0	0	0	0	0	0	0	0	0	106	19	146	0	0	10	0	0	0	0	0	0	0	0	0	0	0	0	0	0	0	0	0	0
Sell	Podxl	48	0	0	0	0	0	0	0	0	0	0	0	7	0	0	0	0	0	0	0	0	0	0	0	11	0	0	0	0	0	0	0	0	0	0	0	0	0	0	0	0	0	0	0	0	0	0	0
Sell	Madcam1	0	0	0	0	0	0	0	0	0	0	0	0	0	0	0	0	0	0	0	0	0	0	0	0	0	0	0	0	0	0	0	0	0	0	0	0	0	0	0	0	0	0	0	0	0	0	0	0
Selplg	Sele	0	0	0	0	0	0	0	0	0	0	0	0	0	0	0	0	0	0	0	0	0	0	0	0	0	0	0	0	0	0	0	0	0	0	0	0	0	0	0	0	0	0	0	0	0	0	0	0
Selplg	Sell	270	18	45	0	0	8	0	20	0	37	0	0	0	0	0	0	0	0	0	0	0	0	0	0	49	0	14	0	0	0	0	0	0	5	0	0	0	0	0	0	0	0	0	0	0	0	0	0
Selplg	Selp	57	0	11	0	0	0	0	0	0	0	0	0	0	0	0	0	0	0	0	0	0	0	0	0	2	0	2	0	0	0	0	0	0	0	0	0	0	0	0	0	0	0	0	0	0	0	0	0
Sema4a	Nrp1_Plxna1	2	0	2.5	0	0	0	0	0	0	1.5	0	0	0	0	0	0	0	0	0	0	0	0	0	0	0	0	0	0	0	0	0	0	0	0	0	0	0	0	0	0	0	0	0	0	0	0	0	0
Sema4a	Nrp1_Plxna2	3.5	0	0	0	0	0	0	0	0	1.5	0	0	0	0	0	0	0	0	0	0	0	0	0	0	0	0	0	0	0	0	0	0	0	0	0	0	0	0	0	0	0	0	0	0	0	0	0	0
Sema4a	Nrp1_Plxna3	2	0	0	0	0	0	0	0	0	1.5	0	0	0	0	0	0	0	0	0	0	0	0	0	0	0	0	0	0	0	0	0	0	0	0	0	0	0	0	0	0	0	0	0	0	0	0	0	0
Sema4a	Nrp1_Plxna4	2	0	0	0	0	0	0	0	0	1.5	0	0	0	0	0	0	0	0	0	0	0	0	0	0	0	0	0	0	0	0	0	0	0	0	0	0	0	0	0	0	0	0	0	0	0	0	0	0
Sema4a	Plxnb1	0	0	0	0	0	0	0	0	0	0	0	0	0	0	0	0	0	0	0	0	0	0	0	0	0	0	0	0	0	0	0	0	0	0	0	0	0	0	0	0	0	0	0	0	0	0	0	0
Sema4a	Plxnb2	4	0	0	0	0	0	0	0	0	0	0	0	0	0	0	0	0	0	0	0	0	0	0	0	0	0	0	0	0	0	0	0	0	0	0	0	0	0	0	0	0	0	0	0	0	0	0	0
Sema4a	Plxnb3	0	0	0	0	0	0	0	0	0	0	0	0	0	0	0	0	0	0	0	0	0	0	0	0	0	0	0	0	0	0	0	0	0	0	0	0	0	0	0	0	0	0	0	0	0	0	0	0
Sema4d	Plxnb1	0	0	0	0	0	0	0	0	0	0	0	0	0	0	0	0	0	0	0	0	0	0	0	0	0	0	0	0	0	0	0	0	0	0	0	0	0	0	0	0	0	0	0	0	0	0	0	0
Sema4d	Plxnb2	22	0	6	0	0	0	0	0	0	0	0	0	0	0	0	0	0	0	0	0	0	0	0	0	11	0	6	0	0	0	0	0	0	0	0	0	0	0	0	0	0	0	0	0	0	0	0	0
Sema4d	Plxnb3	0	0	0	0	0	0	0	0	0	0	0	0	0	0	0	0	0	0	0	0	0	0	0	0	0	0	0	0	0	0	0	0	0	0	0	0	0	0	0	0	0	0	0	0	0	0	0	0
Sema4c	Plxnb2	15	0	10	0	0	5	0	0	0	0	0	0	0	0	0	0	0	0	0	0	0	0	0	0	0	0	0	0	0	0	0	0	0	0	0	0	0	0	0	0	0	0	0	0	0	0	0	0
Sema4g	Plxnb2	0	0	0	0	0	0	0	0	0	0	0	0	0	0	0	0	0	0	0	0	0	0	0	0	0	0	0	0	0	0	0	0	0	0	0	0	0	0	0	0	0	0	0	0	0	0	0	0
Sema4a	Timd2	0	0	0	0	0	0	0	0	0	0	0	0	0	0	0	0	0	0	0	0	0	0	0	0	0	0	0	0	0	0	0	0	0	0	0	0	0	0	0	0	0	0	0	0	0	0	0	0
Sema4d	Cd72	0	0	0	0	0	0	0	0	0	0	0	0	0	0	0	0	0	0	0	0	0	0	0	0	0	0	0	0	0	0	0	0	0	0	0	0	0	0	0	0	0	0	0	0	0	0	0	0
Sema5a	Plxna1	2	3	10	0	0	0	0	0	0	0	0	0	0	0	0	0	0	0	0	0	0	0	0	0	12	2	2	0	0	0	0	0	0	0	0	0	0	0	0	0	0	0	0	0	0	0	0	0
Sema5b	Plxna1	0	0	0	0	0	0	0	0	0	0	0	0	0	0	0	0	0	0	0	0	0	0	0	0	0	0	0	0	0	0	0	0	0	0	0	0	0	0	0	0	0	0	0	0	0	0	0	0
Sema5a	Plxna3	0	0	0	0	0	0	0	0	0	0	0	0	0	0	0	0	0	0	0	0	0	0	0	0	0	0	0	0	0	0	0	0	0	0	0	0	0	0	0	0	0	0	0	0	0	0	0	0
Sema5b	Plxna3	0	0	0	0	0	0	0	0	0	0	0	0	0	0	0	0	0	0	0	0	0	0	0	0	0	0	0	0	0	0	0	0	0	0	0	0	0	0	0	0	0	0	0	0	0	0	0	0
Sema5a	Plxnb3	0	0	0	0	0	0	0	0	0	0	0	0	0	0	0	0	0	0	0	0	0	0	0	0	0	0	0	0	0	0	0	0	0	0	0	0	0	0	0	0	0	0	0	0	0	0	0	0
Sema6d	Plxna1_Kdr	0	0	0	0	0	0	0	0	0	0	0	0	0	0	0	0	0	0	0	0	0	0	0	0	0	0	0	0	0	0	0	0	0	0	0	0	0	0	0	0	0	0	0	0	0	0	0	0
Sema6d	Plxna1_Trem2	0	0	0	0	0	0	0	0	0	0	0	0	0	0	0	0	0	0	0	0	0	0	0	0	0	0	0	0	0	0	0	0	0	0	0	0	0	0	0	0	0	0	0	0	0	0	0	0
Sema6d	Plxna1	0	0	0	0	0	0	0	0	0	0	0	0	0	0	0	0	0	0	0	0	0	0	0	0	0	0	0	0	0	0	0	0	0	0	0	0	0	0	0	0	0	0	0	0	0	0	0	0
Sema6a	Plxna2	0	0	0	0	0	0	0	0	0	0	0	0	0	0	0	0	0	0	0	0	0	0	0	0	0	0	0	0	0	0	0	0	0	0	0	0	0	0	0	0	0	0	0	0	0	0	0	0
Sema6b	Plxna2	0	0	0	0	0	0	0	0	0	0	0	0	0	0	0	0	0	0	0	0	0	0	0	0	0	0	0	0	0	0	0	0	0	0	0	0	0	0	0	0	0	0	0	0	0	0	0	0
Sema6a	Plxna4	0	0	0	0	0	0	0	0	0	0	0	0	0	0	0	0	0	0	0	0	0	0	0	0	0	0	0	0	0	0	0	0	0	0	0	0	0	0	0	0	0	0	0	0	0	0	0	0
Sema6b	Plxna4	0	0	0	0	0	0	0	0	0	0	0	0	0	0	0	0	0	0	0	0	0	0	0	0	0	0	0	0	0	0	0	0	0	0	0	0	0	0	0	0	0	0	0	0	0	0	0	0
Sema7a	Itgb1_Itga1	0	0	0	0	0	0	0	0	0	0	0	0	0	0	0	0	0	0	0	0	0	0	0	0	0	0	0	0	0	0	0	0	0	0	0	0	0	0	0	0	0	0	0	0	0	0	0	0
Sema7a	Plxnc1	0	0	0	0	0	0	0	0	0	0	0	0	0	0	0	0	0	0	0	0	0	0	0	0	0	0	0	0	0	0	0	0	0	0	0	0	0	0	0	0	0	0	0	0	0	0	0	0
Siglec1	Spn	0	0	0	0	0	0	0	0	0	0	0	0	0	0	0	0	0	0	0	0	0	0	0	0	0	0	0	0	0	0	0	0	0	0	0	0	0	0	0	0	0	0	0	0	0	0	0	0
Thy1	Itgam_Itgb2	6	0	3	0	0	0	0	0	0	0	0	0	0	0	0	0	0	0	0	0	0	0	0	0	10	0	0	0	0	1.5	0	0	0	0	0	0	0	0	0	0	0	0	0	0	0	0	0	0
Thy1	Itgax_Itgb2	4	0	3	0	0	0	0	0	0	0	0	0	0	0	0	0	0	0	0	0	0	0	0	0	4	0	0	0	0	1.5	0	0	0	0	0	0	0	0	0	0	0	0	0	0	0	0	0	0
Thy1	Itgav_Itgb3	4	1.5	2	0	0	1.5	0	0	0	0	0	0	0	0	0	0	0	0	0	0	0	0	0	0	8.5	0	6.5	0	0	0	0	0	0	0	0	0	0	0	0	0	0	0	0	0	0	0	0	0
Tigit	Nectin2	0	0	0	0	0	0	0	0	0	0	0	0	0	0	0	0	0	0	0	0	0	0	0	0	0	0	0	0	0	0	0	0	0	0	0	0	0	0	0	0	0	0	0	0	0	0	0	0
Tigit	Pvr	0	0	0	0	0	0	0	0	0	0	0	0	0	0	0	0	0	0	0	0	0	0	0	0	0	0	0	0	0	0	0	0	0	0	0	0	0	0	0	0	0	0	0	0	0	0	0	0
Itga4_Itgb1	Vcam1	534	79	547	0	0	11.5	0	25.5	0	0	0	0	141	16.5	123	0	0	0	8.5	17	0	0	0	0	537	73	607	0	0	12.5	3.5	35.5	0	0	0	0	0	0	0	0	0	0	0	0	0	0	0	0
Itga9_Itgb1	Vcam1	565	83	585.5	0	0	13	0	25.5	0	0	0	0	138	18	125	0	0	0	5	17	0	0	0	0	537	73	607	0	0	12.5	3.5	35.5	0	0	0	0	0	0	0	0	0	0	0	0	0	0	0	0
Itga4_Itgb7	Vcam1	131	15	113	0	0	1.5	0	14	0	0	0	0	4.5	0	14	0	0	0	3.5	0	0	0	0	0	51	7	50	0	0	0	0	0	0	0	0	0	0	0	0	0	0	0	0	0	0	0	0	0
Vsir	Igsf11	0	0	0	0	0	0	0	0	0	0	0	0	0	0	0	0	0	0	0	0	0	0	0	0	0	0	0	0	0	0	0	0	0	0	0	0	0	0	0	0	0	0	0	0	0	0	0	0
[truncated: 96 more columns]

## Sheet: Treatment_581_CN5_pvalues
cluster1		Neutrophils	Neutrophils	Neutrophils	Neutrophils	Neutrophils	Neutrophils	Neutrophils	Neutrophils	Neutrophils	Neutrophils	Neutrophils	Neutrophils	Teff	Teff	Teff	Teff	Teff	Teff	Teff	Teff	Teff	Teff	Teff	Teff	Non-immune cells	Non-immune cells	Non-immune cells	Non-immune cells	Non-immune cells	Non-immune cells	Non-immune cells	Non-immune cells	Non-immune cells	Non-immune cells	Non-immune cells	Non-immune cells	CD4+ Tcells	CD4+ Tcells	CD4+ Tcells	CD4+ Tcells	CD4+ Tcells	CD4+ Tcells	CD4+ Tcells	CD4+ Tcells	CD4+ Tcells	CD4+ Tcells	CD4+ Tcells	CD4+ Tcells
cluster2		Neutrophils	Teff	Non-immune cells	CD4+ Tcells	Treg	M2-like	CD8+ Tcells	M1-like	Monocytes	DC	NK	Bcells	Neutrophils	Teff	Non-immune cells	CD4+ Tcells	Treg	M2-like	CD8+ Tcells	M1-like	Monocytes	DC	NK	Bcells	Neutrophils	Teff	Non-immune cells	CD4+ Tcells	Treg	M2-like	CD8+ Tcells	M1-like	Monocytes	DC	NK	Bcells	Neutrophils	Teff	Non-immune cells	CD4+ Tcells	Treg	M2-like	CD8+ Tcells	M1-like	Monocytes	DC	NK	Bcells
source	target
Tgfb1	Tgfbr1_Tgfbr2	0.777		0.249			0.035	0.095																				0.029			0.01	0.006
Tgfb2	Tgfbr1_Tgfbr2
Tgfb3	Tgfbr1_Tgfbr2			0.009			0.021	0.009
Tgfb1	Acvr1b_Tgfbr2	0.722		0.319			0.054	0.113																		0.343		0.042			0.012	0.006
Tgfb1	Acvr1c_Tgfbr2	0.777		0.249			0.035	0.095																				0.029			0.01	0.006
Tgfb2	Acvr1b_Tgfbr2
Tgfb2	Acvr1c_Tgfbr2
Tgfb3	Acvr1b_Tgfbr2	0.62		0.018			0.028	0.01
Tgfb3	Acvr1c_Tgfbr2			0.009			0.021	0.009
Tgfb1	Acvr1_Tgfbr1	0.547	0.1																							0.037	0.007		0.065
Tgfb2	Acvr1_Tgfbr1
Tgfb3	Acvr1_Tgfbr1	0.251	0.017		0.032
Bmp2	Bmpr1a_Acvr2a
Bmp2	Bmpr1a_Acvr2b
Bmp2	Bmpr1a_Bmpr2													0
Bmp2	Bmpr1b_Acvr2a
Bmp2	Bmpr1b_Acvr2b
Bmp2	Bmpr1b_Bmpr2													0
Bmp4	Bmpr1a_Acvr2a
Bmp4	Bmpr1a_Acvr2b
Bmp4	Bmpr1a_Bmpr2
Bmp4	Bmpr1b_Acvr2a
Bmp4	Bmpr1b_Acvr2b
Bmp4	Bmpr1b_Bmpr2
Gdf5	Bmpr1a_Acvr2a
Gdf5	Bmpr1a_Acvr2b
Gdf5	Bmpr1a_Bmpr2
Gdf5	Bmpr1b_Acvr2a
Gdf5	Bmpr1b_Acvr2b
Gdf5	Bmpr1b_Bmpr2
Gdf6	Bmpr1a_Acvr2a
Gdf6	Bmpr1a_Acvr2b
Gdf6	Bmpr1a_Bmpr2
Gdf6	Bmpr1b_Acvr2a
Gdf6	Bmpr1b_Acvr2b
Gdf6	Bmpr1b_Bmpr2
Gdf7	Bmpr1a_Acvr2a
Gdf7	Bmpr1a_Acvr2b
Gdf7	Bmpr1a_Bmpr2
Gdf7	Bmpr1b_Acvr2a
Gdf7	Bmpr1b_Acvr2b
Gdf7	Bmpr1b_Bmpr2
Bmp5	Acvr1_Acvr2a
Bmp5	Acvr1_Acvr2b
Bmp5	Acvr1_Bmpr2
Bmp5	Bmpr1a_Acvr2a
Bmp5	Bmpr1a_Acvr2b
Bmp5	Bmpr1a_Bmpr2
Bmp5	Bmpr1b_Acvr2a
Bmp5	Bmpr1b_Acvr2b
Bmp5	Bmpr1b_Bmpr2
Bmp6	Acvr1_Acvr2a	0.193	0.001
Bmp6	Acvr1_Acvr2b	0.193	0.001
Bmp6	Acvr1_Bmpr2	0.193	0.001
Bmp6	Bmpr1a_Acvr2a
Bmp6	Bmpr1a_Acvr2b
Bmp6	Bmpr1a_Bmpr2
Bmp6	Bmpr1b_Acvr2a
Bmp6	Bmpr1b_Acvr2b
Bmp6	Bmpr1b_Bmpr2
Bmp7	Acvr1_Acvr2a
Bmp7	Acvr1_Acvr2b
Bmp7	Acvr1_Bmpr2
Bmp7	Bmpr1a_Acvr2a
Bmp7	Bmpr1a_Acvr2b
Bmp7	Bmpr1a_Bmpr2
Bmp7	Bmpr1b_Acvr2a
Bmp7	Bmpr1b_Acvr2b
Bmp7	Bmpr1b_Bmpr2
Bmp8a	Acvr1_Acvr2a
Bmp8a	Acvr1_Acvr2b
Bmp8a	Acvr1_Bmpr2
Bmp8a	Bmpr1a_Acvr2a
Bmp8a	Bmpr1a_Acvr2b
Bmp8a	Bmpr1a_Bmpr2
Bmp8a	Bmpr1b_Acvr2a
Bmp8a	Bmpr1b_Acvr2b
Bmp8a	Bmpr1b_Bmpr2
Bmp8b	Acvr1_Acvr2a
Bmp8b	Acvr1_Acvr2b
Bmp8b	Acvr1_Bmpr2
Bmp8b	Bmpr1a_Acvr2a
Bmp8b	Bmpr1a_Acvr2b
Bmp8b	Bmpr1a_Bmpr2
Bmp8b	Bmpr1b_Acvr2a
Bmp8b	Bmpr1b_Acvr2b
Bmp8b	Bmpr1b_Bmpr2
Bmp10	Acvrl1_Bmpr2
Bmp10	Acvrl1_Acvr2a
Gdf9	Acvr1b_Bmpr2
Gdf10	Acvr1b_Acvr2a
Gdf11	Tgfbr1_Acvr2a
Gdf11	Tgfbr1_Acvr2b
Gdf11	Acvr1b_Acvr2b
Gdf15	Tgfbr2
Gdnf	Gfra1
Nrtn	Gfra2
Artn	Gfra3
Artn	Gfra1
Gdf3	Acvr1b_Acvr2a
Gdf3	Acvr1b_Acvr2b
Gdf3	Acvr1c_Acvr2a
Gdf3	Acvr1c_Acvr2b
Inhba	Acvr1b_Acvr2a	0.161			0.073																					0.248
Inhba	Acvr1b_Acvr2b	0.161			0.073																					0.248
Inhbb	Acvr1b_Acvr2a
Inhbb	Acvr1b_Acvr2b
Inhbb	Acvr1c_Acvr2a
Inhbb	Acvr1c_Acvr2b
Inhbc	Acvr1b_Acvr2a
Inhbc	Acvr1b_Acvr2b
Inhbc	Acvr1c_Acvr2a
Inhbc	Acvr1c_Acvr2b
Wnt1	Fzd1_Lrp5
Wnt1	Fzd10_Lrp5
Wnt1	Fzd2_Lrp5
Wnt1	Fzd3_Lrp5
Wnt1	Fzd4_Lrp5
Wnt1	Fzd5_Lrp5
Wnt1	Fzd6_Lrp5
Wnt1	Fzd7_Lrp5
Wnt1	Fzd8_Lrp5
Wnt1	Fzd9_Lrp5
Wnt10a	Fzd1_Lrp5			0.007																								0.049
Wnt10a	Fzd10_Lrp5			0
Wnt10a	Fzd2_Lrp5			0
Wnt10a	Fzd3_Lrp5			0.012																								0.012
Wnt10a	Fzd4_Lrp5			0
Wnt10a	Fzd5_Lrp5			0
Wnt10a	Fzd6_Lrp5			0
Wnt10a	Fzd7_Lrp5	0.807		0.001																								0.104
Wnt10a	Fzd8_Lrp5			0
Wnt10a	Fzd9_Lrp5			0
Wnt10b	Fzd1_Lrp5
Wnt10b	Fzd10_Lrp5
Wnt10b	Fzd2_Lrp5
Wnt10b	Fzd3_Lrp5
Wnt10b	Fzd4_Lrp5
Wnt10b	Fzd5_Lrp5
Wnt10b	Fzd6_Lrp5
Wnt10b	Fzd7_Lrp5
Wnt10b	Fzd8_Lrp5
Wnt10b	Fzd9_Lrp5
Wnt16	Fzd1_Lrp5
Wnt16	Fzd10_Lrp5
Wnt16	Fzd2_Lrp5
Wnt16	Fzd3_Lrp5
Wnt16	Fzd4_Lrp5
Wnt16	Fzd5_Lrp5
Wnt16	Fzd6_Lrp5
Wnt16	Fzd7_Lrp5
Wnt16	Fzd8_Lrp5
Wnt16	Fzd9_Lrp5
Wnt2	Fzd1_Lrp5
Wnt2	Fzd10_Lrp5
Wnt2	Fzd2_Lrp5
Wnt2	Fzd3_Lrp5
Wnt2	Fzd4_Lrp5
Wnt2	Fzd5_Lrp5
Wnt2	Fzd6_Lrp5
Wnt2	Fzd7_Lrp5
Wnt2	Fzd8_Lrp5
Wnt2	Fzd9_Lrp5
Wnt2b	Fzd1_Lrp5
Wnt2b	Fzd10_Lrp5
Wnt2b	Fzd2_Lrp5
Wnt2b	Fzd3_Lrp5
Wnt2b	Fzd4_Lrp5
Wnt2b	Fzd5_Lrp5
Wnt2b	Fzd6_Lrp5
Wnt2b	Fzd7_Lrp5
Wnt2b	Fzd8_Lrp5
Wnt2b	Fzd9_Lrp5
Wnt3	Fzd1_Lrp5
Wnt3	Fzd10_Lrp5
Wnt3	Fzd2_Lrp5
Wnt3	Fzd3_Lrp5
Wnt3	Fzd4_Lrp5
Wnt3	Fzd5_Lrp5
Wnt3	Fzd6_Lrp5
Wnt3	Fzd7_Lrp5
Wnt3	Fzd8_Lrp5
Wnt3	Fzd9_Lrp5
Wnt3a	Fzd1_Lrp5
Wnt3a	Fzd10_Lrp5
Wnt3a	Fzd2_Lrp5
Wnt3a	Fzd3_Lrp5
Wnt3a	Fzd4_Lrp5
Wnt3a	Fzd5_Lrp5
Wnt3a	Fzd6_Lrp5
Wnt3a	Fzd7_Lrp5
Wnt3a	Fzd8_Lrp5
Wnt3a	Fzd9_Lrp5
Wnt4	Fzd1_Lrp5
Wnt4	Fzd10_Lrp5
Wnt4	Fzd2_Lrp5
Wnt4	Fzd3_Lrp5
Wnt4	Fzd4_Lrp5
Wnt4	Fzd5_Lrp5
Wnt4	Fzd6_Lrp5
Wnt4	Fzd7_Lrp5
Wnt4	Fzd8_Lrp5
Wnt4	Fzd9_Lrp5
Wnt6	Fzd1_Lrp5
Wnt6	Fzd10_Lrp5
Wnt6	Fzd2_Lrp5
Wnt6	Fzd3_Lrp5
Wnt6	Fzd4_Lrp5
Wnt6	Fzd5_Lrp5
Wnt6	Fzd6_Lrp5
Wnt6	Fzd7_Lrp5
Wnt6	Fzd8_Lrp5
Wnt6	Fzd9_Lrp5
Wnt7a	Fzd1_Lrp5
Wnt7a	Fzd10_Lrp5
Wnt7a	Fzd2_Lrp5
Wnt7a	Fzd3_Lrp5
Wnt7a	Fzd4_Lrp5
Wnt7a	Fzd5_Lrp5
Wnt7a	Fzd6_Lrp5
Wnt7a	Fzd7_Lrp5
Wnt7a	Fzd8_Lrp5
Wnt7a	Fzd9_Lrp5
Wnt7b	Fzd1_Lrp5
Wnt7b	Fzd10_Lrp5
Wnt7b	Fzd2_Lrp5
Wnt7b	Fzd3_Lrp5
Wnt7b	Fzd4_Lrp5
Wnt7b	Fzd5_Lrp5
Wnt7b	Fzd6_Lrp5
Wnt7b	Fzd7_Lrp5
Wnt7b	Fzd8_Lrp5
Wnt7b	Fzd9_Lrp5
Wnt8b	Fzd1_Lrp5
Wnt8b	Fzd10_Lrp5
Wnt8b	Fzd2_Lrp5
Wnt8b	Fzd3_Lrp5
Wnt8b	Fzd4_Lrp5
Wnt8b	Fzd5_Lrp5
Wnt8b	Fzd6_Lrp5
Wnt8b	Fzd7_Lrp5
Wnt8b	Fzd8_Lrp5
Wnt8b	Fzd9_Lrp5
Wnt9a	Fzd1_Lrp5																											0
Wnt9a	Fzd10_Lrp5
Wnt9a	Fzd2_Lrp5
Wnt9a	Fzd3_Lrp5																											0
Wnt9a	Fzd4_Lrp5
Wnt9a	Fzd5_Lrp5
Wnt9a	Fzd6_Lrp5
Wnt9a	Fzd7_Lrp5
Wnt9a	Fzd8_Lrp5
Wnt9a	Fzd9_Lrp5
Wnt9b	Fzd1_Lrp5
Wnt9b	Fzd10_Lrp5
Wnt9b	Fzd2_Lrp5
Wnt9b	Fzd3_Lrp5
Wnt9b	Fzd4_Lrp5
Wnt9b	Fzd5_Lrp5
Wnt9b	Fzd6_Lrp5
Wnt9b	Fzd7_Lrp5
Wnt9b	Fzd8_Lrp5
Wnt9b	Fzd9_Lrp5
Wnt1	Fzd1_Lrp6
Wnt1	Fzd10_Lrp6
Wnt1	Fzd2_Lrp6
Wnt1	Fzd3_Lrp6
Wnt1	Fzd4_Lrp6
Wnt1	Fzd5_Lrp6
Wnt1	Fzd6_Lrp6
Wnt1	Fzd7_Lrp6
Wnt1	Fzd8_Lrp6
Wnt1	Fzd9_Lrp6
Wnt10a	Fzd1_Lrp6	0.477		0.261																						0.038		0.063
Wnt10a	Fzd10_Lrp6	0.317																								0.019
Wnt10a	Fzd2_Lrp6	0.317																								0.019
Wnt10a	Fzd3_Lrp6	0.529		0.291																						0.041		0.019
Wnt10a	Fzd4_Lrp6	0.385		0.205																						0.024
Wnt10a	Fzd5_Lrp6	0.317																								0.019
Wnt10a	Fzd6_Lrp6	0.317																								0.019
Wnt10a	Fzd7_Lrp6	0.574		0.042																						0.144		0.119
Wnt10a	Fzd8_Lrp6	0.317																								0.019
Wnt10a	Fzd9_Lrp6	0.317																								0.019
Wnt10b	Fzd1_Lrp6
Wnt10b	Fzd10_Lrp6
Wnt10b	Fzd2_Lrp6
Wnt10b	Fzd3_Lrp6
Wnt10b	Fzd4_Lrp6
Wnt10b	Fzd5_Lrp6
Wnt10b	Fzd6_Lrp6
Wnt10b	Fzd7_Lrp6
Wnt10b	Fzd8_Lrp6
Wnt10b	Fzd9_Lrp6
Wnt16	Fzd1_Lrp6
Wnt16	Fzd10_Lrp6
Wnt16	Fzd2_Lrp6
Wnt16	Fzd3_Lrp6
Wnt16	Fzd4_Lrp6
Wnt16	Fzd5_Lrp6
Wnt16	Fzd6_Lrp6
Wnt16	Fzd7_Lrp6
Wnt16	Fzd8_Lrp6
Wnt16	Fzd9_Lrp6
Wnt2	Fzd1_Lrp6
Wnt2	Fzd10_Lrp6
Wnt2	Fzd2_Lrp6
Wnt2	Fzd3_Lrp6
Wnt2	Fzd4_Lrp6
Wnt2	Fzd5_Lrp6
Wnt2	Fzd6_Lrp6
Wnt2	Fzd7_Lrp6
Wnt2	Fzd8_Lrp6
Wnt2	Fzd9_Lrp6
Wnt2b	Fzd1_Lrp6
Wnt2b	Fzd10_Lrp6
Wnt2b	Fzd2_Lrp6
Wnt2b	Fzd3_Lrp6
Wnt2b	Fzd4_Lrp6
Wnt2b	Fzd5_Lrp6
Wnt2b	Fzd6_Lrp6
Wnt2b	Fzd7_Lrp6
Wnt2b	Fzd8_Lrp6
Wnt2b	Fzd9_Lrp6
Wnt3	Fzd1_Lrp6
Wnt3	Fzd10_Lrp6
Wnt3	Fzd2_Lrp6
Wnt3	Fzd3_Lrp6
Wnt3	Fzd4_Lrp6
Wnt3	Fzd5_Lrp6
Wnt3	Fzd6_Lrp6
Wnt3	Fzd7_Lrp6
Wnt3	Fzd8_Lrp6
Wnt3	Fzd9_Lrp6
Wnt3a	Fzd1_Lrp6
Wnt3a	Fzd10_Lrp6
Wnt3a	Fzd2_Lrp6
Wnt3a	Fzd3_Lrp6
Wnt3a	Fzd4_Lrp6
Wnt3a	Fzd5_Lrp6
Wnt3a	Fzd6_Lrp6
Wnt3a	Fzd7_Lrp6
Wnt3a	Fzd8_Lrp6
Wnt3a	Fzd9_Lrp6
Wnt4	Fzd1_Lrp6
Wnt4	Fzd10_Lrp6
Wnt4	Fzd2_Lrp6
Wnt4	Fzd3_Lrp6
Wnt4	Fzd4_Lrp6
Wnt4	Fzd5_Lrp6
Wnt4	Fzd6_Lrp6
Wnt4	Fzd7_Lrp6
Wnt4	Fzd8_Lrp6
Wnt4	Fzd9_Lrp6
Wnt6	Fzd1_Lrp6
Wnt6	Fzd10_Lrp6
Wnt6	Fzd2_Lrp6
Wnt6	Fzd3_Lrp6
Wnt6	Fzd4_Lrp6
Wnt6	Fzd5_Lrp6
Wnt6	Fzd6_Lrp6
Wnt6	Fzd7_Lrp6
Wnt6	Fzd8_Lrp6
Wnt6	Fzd9_Lrp6
Wnt7a	Fzd1_Lrp6
Wnt7a	Fzd10_Lrp6
Wnt7a	Fzd2_Lrp6
Wnt7a	Fzd3_Lrp6
Wnt7a	Fzd4_Lrp6
Wnt7a	Fzd5_Lrp6
Wnt7a	Fzd6_Lrp6
Wnt7a	Fzd7_Lrp6
Wnt7a	Fzd8_Lrp6
Wnt7a	Fzd9_Lrp6
Wnt7b	Fzd1_Lrp6
Wnt7b	Fzd10_Lrp6
Wnt7b	Fzd2_Lrp6
Wnt7b	Fzd3_Lrp6
Wnt7b	Fzd4_Lrp6
Wnt7b	Fzd5_Lrp6
Wnt7b	Fzd6_Lrp6
Wnt7b	Fzd7_Lrp6
Wnt7b	Fzd8_Lrp6
Wnt7b	Fzd9_Lrp6
Wnt8b	Fzd1_Lrp6
Wnt8b	Fzd10_Lrp6
Wnt8b	Fzd2_Lrp6
Wnt8b	Fzd3_Lrp6
Wnt8b	Fzd4_Lrp6
Wnt8b	Fzd5_Lrp6
Wnt8b	Fzd6_Lrp6
Wnt8b	Fzd7_Lrp6
Wnt8b	Fzd8_Lrp6
Wnt8b	Fzd9_Lrp6
Wnt9a	Fzd1_Lrp6																											0
Wnt9a	Fzd10_Lrp6
Wnt9a	Fzd2_Lrp6
Wnt9a	Fzd3_Lrp6																											0
Wnt9a	Fzd4_Lrp6
Wnt9a	Fzd5_Lrp6
Wnt9a	Fzd6_Lrp6
Wnt9a	Fzd7_Lrp6
Wnt9a	Fzd8_Lrp6
Wnt9a	Fzd9_Lrp6
Wnt9b	Fzd1_Lrp6
Wnt9b	Fzd10_Lrp6
Wnt9b	Fzd2_Lrp6
Wnt9b	Fzd3_Lrp6
Wnt9b	Fzd4_Lrp6
Wnt9b	Fzd5_Lrp6
Wnt9b	Fzd6_Lrp6
Wnt9b	Fzd7_Lrp6
Wnt9b	Fzd8_Lrp6
Wnt9b	Fzd9_Lrp6
Wnt5a	Fzd1
Wnt5a	Fzd10
Wnt5a	Fzd2
Wnt5a	Fzd3
Wnt5a	Fzd4
Wnt5a	Fzd5
Wnt5a	Fzd6
Wnt5a	Fzd7
Wnt5a	Fzd8
Wnt5a	Fzd9
Wnt5a	Mcam
Wnt5b	Fzd1
Wnt5b	Fzd10
Wnt5b	Fzd2
Wnt5b	Fzd3																											0
Wnt5b	Fzd4
Wnt5b	Fzd5
Wnt5b	Fzd6
Wnt5b	Fzd7
Wnt5b	Fzd8
Wnt5b	Fzd9
Wnt11	Fzd1
Wnt11	Fzd10
Wnt11	Fzd2
Wnt11	Fzd3
Wnt11	Fzd4
Wnt11	Fzd5
Wnt11	Fzd6
Wnt11	Fzd7
Wnt11	Fzd8
Wnt11	Fzd9
Egf	Egfr
Egf	Egfr_Erbb2
Tgfa	Egfr
Tgfa	Egfr_Erbb2
Areg	Egfr
Areg	Egfr_Erbb2
Btc	Egfr
Btc	Egfr_Erbb2
Btc	Erbb4	0
Btc	Erbb2_Erbb4	0
Hbegf	Egfr
Hbegf	Egfr_Erbb2
Hbegf	Erbb4	0.439																								0.013
Hbegf	Erbb2_Erbb4	0.469																								0.013
Ereg	Egfr
Ereg	Egfr_Erbb2
Ereg	Erbb4	0.525																								0.003
Ereg	Erbb2_Erbb4	0.525																								0.007
Nrg1	Erbb3	0
Nrg1	Erbb2_Erbb3	0
Nrg1	Erbb4	0.015																								0.211
Nrg1	Erbb2_Erbb4	0.015																								0.251
Nrg2	Erbb3
Nrg2	Erbb2_Erbb3
Nrg2	Erbb4
Nrg2	Erbb2_Erbb4
Nrg3	Erbb4																									0
Nrg3	Erbb2_Erbb4																									0
Nrg4	Erbb4
Nrg4	Erbb2_Erbb4
Nrg1	Itgav_Itgb3	0.466	0.136	0.173			0.06							0.348		0.142										0.241		0.105			0.079
Fgf1	Fgfr1
Fgf1	Fgfr2	0.743	0.108	0.055																						0.25	0.023	0.133			0.025
Fgf1	Fgfr3
Fgf1	Fgfr4								0
Fgf2	Fgfr1
Fgf2	Fgfr2
Fgf2	Fgfr3
Fgf2	Fgfr4
Fgf4	Fgfr1
Fgf4	Fgfr2
Fgf4	Fgfr3
Fgf4	Fgfr4
Fgf5	Fgfr1
Fgf5	Fgfr2
Fgf5	Fgfr3
Fgf5	Fgfr4
Fgf7	Fgfr1	0.624	0.02									0.009		0.178	0.006											0.14	0.005
Fgf7	Fgfr2	0.567	0.272	0.544	0.977		0.594	0.606	0.354					0.094		0.14	0.256			0.097						0.019	0.11	0.206			0.294	0.094	0.157
Fgf10	Fgfr1	0.126	0.005
Fgf10	Fgfr2	0.041	0.063	0.164			0.256	0.122																			0.034	0.323
Fgf22	Fgfr2
Fgf17	Fgfr1
Fgf17	Fgfr2
Fgf17	Fgfr3
Fgf17	Fgfr4
Fgf18	Fgfr1
Fgf18	Fgfr2
Fgf18	Fgfr3
Fgf18	Fgfr4
Fgf9	Fgfr1
Fgf9	Fgfr2
Fgf9	Fgfr3
Fgf9	Fgfr4
Fgf20	Fgfr1
Fgf20	Fgfr2													0.026		0.001
Fgf20	Fgfr3
Fgf20	Fgfr4																				0
Fgf16	Fgfr1
Fgf16	Fgfr2
Fgf16	Fgfr3
Fgf16	Fgfr4
Fgf21	Fgfr1
Fgf21	Fgfr3
Fgf23	Fgfr1
Fgf23	Fgfr3
Fgf23	Fgfr4
Pdgfa	Pdgfra																									0
Pdgfa	Pdgfrb	0.43																								0.018
Pdgfb	Pdgfra
Pdgfb	Pdgfrb
Pdgfc	Pdgfra
Pdgfd	Pdgfrb	0
Igf1	Igf1r													0
Igf2	Igf1r
Igf2	Igf2r
Igf1	Itgav_Itgb3													0.029		0.003
Igf1	Itga6_Itgb4													0.009		0.002
Igf2	Itgav_Itgb3
Igf2	Itga6_Itgb4
Apln	Aplnr
Dhh	Ptch1
Ihh	Ptch1
Shh	Ptch1
Dhh	Ptch2
Ihh	Ptch2
Shh	Ptch2
Ccl5	Ccr1	0.127		0.98					0.279		0.257			0.309		0.34							0.006			0.036		0.047					0.218		0.08
Ccl3	Ccr1	0	0.455	0.914					0.452		0.126			0.996		0.765							0.183			0.986	0.926	0.998							0.38			1
Ccl8	Ccr1	0.014		0.481					0.558		0.237			0.535	0.241	0.378										0.084		0.059							0.019
Ccl9	Ccr1	0.177		0.456					0.535		0.248			0.564		0.441										0.264	0.287	0.12					0.29		0.138
Ccl6	Ccr1	0	0.731	0.569					0.568		0.094			0.927	0.56	0.85							0.074			0.569	0.541	0.809					0.702		0.293			1
Ccl7	Ccr1	0.302		0.608					0.243		0.134			0.119		0.202							0.03			0.025	0.439	0.34					0.257
Ccl8	Ccr2	0.357	0.015																							0.565	0.019
Ccl6	Ccr2	0.338	0.003																							0.637	0.057
Ccl7	Ccr2	0.437	0.068											0.104	0.006											0.176	0.02
Ccl2	Ccr2	0.551	0.076											0.623	0.071											0.033	0.001
Ccl12	Ccr2	0.483	0.012																								0.008
Ccl27a	Ccr2
Ccl5	Ccr3
Ccl6	Ccr3
Ccl7	Ccr3
Ccl11	Ccr3
Ccl24	Ccr3
Ccl26	Ccr3
Ccl28	Ccr3
Ccl27a	Ccr3
Ccl17	Ccr4
Ccl22	Ccr4
Ccl5	Ccr4
Ccl4	Ccr5	0.153	0.044											0.336	0.074											0.697	0.085												0.084
Ccl5	Ccr5	0.283	0.057																							0.229	0.008
Ccl3	Ccr5	0.163	0.044												0.043											0.646	0.08											0.775
Ccl8	Ccr5	0.304	0.073																							0.492	0.006
Ccl20	Ccr6
Ccl1	Ccr8
Ccl25	Ccr9
Ccl25	Ackr4
Ccl28	Ccr10
Ccl27a	Ccr10
Ccl1	Ackr4
Ccl8	Ackr4
Ccl1	Ackr1
Ccl2	Ackr1
Ccl2	Ackr2
Ccl3	Ackr2
Ccl4	Ackr2
Ccl5	Ackr1
Ccl5	Ackr2
Ccl7	Ackr1
Ccl8	Ackr1
Ccl11	Ackr1
Ccl11	Ackr2
Ccl22	Ackr2
Ccl24	Ackr2
Ccl26	Ackr2
Ccl17	Ackr1
Ccl17	Ackr2
Cxcl1	Cxcr1	0.496												0.413												0
Cxcl5	Cxcr1	0.665																								0
Cxcl2	Cxcr1	0												0.5												0.595												0.746
Cxcl3	Cxcr1	0																								0.599
Cxcl1	Cxcr2	0.267	0.334	0.87			0.074							0.868		0.733			0.28							0	0.131	0.305			0.002									0.997
Cxcl5	Cxcr2	0.932	0.565	0.958										0.412		0.26										0	0.011	0.09			0.002
Cxcl2	Cxcr2	0	0.204	0.8		0.117	0.011							0.678	0.551	0.881			0.093							0.97	0.61	0.983			0.168							1	0.79	1			0.638
Cxcl3	Cxcr2	0	0.11	0.804			0.008																			0.7	0.606	0.958			0.233
Ppbp	Cxcr2	0.059	0.091	0.418			0.023
Pf4	Cxcr3
Cxcl9	Cxcr3
Cxcl10	Cxcr3
Cxcl13	Cxcr3
Cxcl12	Cxcr4																									0.022
Cxcl12	Ackr3	0.754		0.323																						0.086	0.018	0.119
Cxcl13	Cxcr5
Cxcl16	Cxcr6
Cxcl1	Ackr1
Cxcl2	Ackr1
Cxcl3	Ackr1
Cxcl5	Ackr1
Cxcl9	Ackr1
Cxcl10	Ackr1
Cxcl13	Ackr1
Mif	Cd74_Cxcr4	0.337	0.706	0.798				0.622	0.467					0.019	0.081	0.009					0.105					0	0.084	0.002				0.469	0.359					1		0.998					0.351
Mif	Cd74_Cd44	0.459	0.221	0.181		0.29	0.991	0.975	0.923			0.136	0.407	0.148	0.023	0.007		0.188	0.456		0.345			0.087	0.13	0	0	0		0.159	0.691	0.953	0.77			0.008	0.307	1	0.991	1			0.855		0.887
Mif	Cd74_Cxcr2	0.165	0.654	0.896		0.204	0.278	0.842	0.698					0.056	0.098	0.049		0.069	0.344		0.253					0	0.098	0.003		0.156	0.051	0.73	0.585					1		1					0.572
Mif	Ackr3	0.877	0.129	0.115					0.3		0.086			0.306	0.135	0.011					0.024					0.101	0.014	0					0.208		0.015										0.166
Cx3cl1	Cx3cr1
Xcl1	Xcr1
Il2	Il2ra_Il2rb
Il2	Il2rb_Il2rg	0
Il7	Il7r_Il2rg
Il15	Il15ra_Il2rb	0.468	0.019	0.214	0.181									0.18		0.011
Il21	Il21r_Il2rg
Tslp	Il7r_Crlf2
Csf2	Csf2ra_Csf2rb	0.006	0.064
Il11	Il11ra1_Il6st		0.033																							0.217	0	0.268										0.034		0.031
Cntf	Cntfr_Lifr
Clcf1	Cntfr_Lifr
Ctf1	Lifr_Il6st
Lif	Lifr_Il6st																									0.082	0.015	0.002
Osm	Lifr_Il6st	0.109	0.232	0.019				0.165						0.604		0.412										0.933	0.263	0.421				0.156						0.931		0.662
Osm	Osmr_Il6st	0.059	0.26	0.034				0.187						0.636		0.446										0.906	0.29	0.475				0.178						0.908		0.704
Il10	Il10ra_Il10rb																											0
Il19	Il20ra_Il20rb
Il24	Il20ra_Il20rb
Il24	Il22ra1_Il20rb
Il22	Il22ra1_Il10rb
Il1a	Il1r1_Il1rap	0.002		0.297																						0.624		0.66
Il1b	Il1r1_Il1rap	0		0.289	0.902						0.1			0.423		0.636							0.094			0.402		0.585							0.112			1		0.995
Il1f8	Il1rl2_Il1rap
Il1f9	Il1rl2_Il1rap	0.09	0.126	0.776	0.792						0.083			0.107	0.099	0.189										0.108	0.063	0.37
Il18	Il18r1_Il18rap	0.572		0.27
Il33	Il1rl1_Il1rap	0.979	0.929	0.356										0.127		0.004										0.096	0.299	0										0.589	0.449	0.372
Il17f	Il17ra_Il17rc	0.118		0.206
Il17b	Il17rb
Il34	Csf1r																									0
Csf1	Csf1r	0.926		0.435			0.006		0.104					0.103												0.242		0.036			0.007		0.004
Il16	Cd4	0
Epo	Epor
Gh	Ghr
Prl	Prlr
Thpo	Mpl
Csf3	Csf3r	0.115	0.108	0.073																						0.629	0.152	0.534
Ifnb1	Ifnar1_Ifnar2
Ifng	Ifngr1_Ifngr2
Ifnl3	Ifnlr1_Il10rb
Tnf	Tnfrsf1a
Tnf	Tnfrsf1b
Lta	Tnfrsf1a
Lta	Tnfrsf1b
Lta	Tnfrsf14
Tnfsf14	Ltbr
Tnfsf14	Tnfrsf14
Fasl	Fas
Tnfsf15	Tnfrsf25
Tnfsf10	Tnfrsf10b
Eda	Edar
Eda	Eda2r
Ngf	Ngfr
Tnfsf11	Tnfrsf11a
Tnfsf11	Tnfrsf11b
Tnfsf12	Tnfrsf12a
Cd70	Cd27
Tnfsf8	Tnfrsf8
Tnfsf9	Tnfrsf9
Tnfsf4	Tnfrsf4
Tnfsf18	Tnfrsf18
Tnfsf13b	Tnfrsf17
Tnfsf13b	Tnfrsf13b
Tnfsf13b	Tnfrsf13c
Cd40lg	Itga2b_Itgb3
Cd40lg	Itga5_Itgb1
Cd40lg	Itgam_Itgb2
Spp1	Cd44	0.539	0.108	0.15		0.245	0.966	0.983	0.911			0.164	0.35	0.679	0.192	0.278		0.229	0.703		0.867			0.07	0.285	0	0	0		0.138	0.551	0.979	0.834			0.007	0.304	1		1
Spp1	Itgav_Itgb3	0.899	0.134	0.246		0.028	0.184					0.054		0.802	0.223	0.197		0.026	0.182					0.038		0.057	0	0		0.009	0.091					0.037		1
Spp1	Itgav_Itgb1	0.981	0.136	0.014			0.597					0.057	0.124	0.903	0.145	0.018			0.549					0.029	0.086	0	0	0			0.456					0.004	0.039	1	0.877	1
Spp1	Itgav_Itgb5	0.97	0.342	0.078			0.364		0.4		0.032			0.957	0.423	0.075			0.328		0.335		0.017			0.019	0.002	0			0.221		0.36		0
Spp1	Itgav_Itgb6	0.841	0.129	0.252			0.179							0.721	0.202	0.2			0.16							0.024	0	0			0.086
Spp1	Itga4_Itgb1	0.975	0.143	0.02								0.04	0.095	0.909	0.104	0.022								0.02	0.063	0	0.003	0								0.004	0.028	1	0.808	1
Spp1	Itga9_Itgb1	0.977	0.172	0.028			0.455					0.045	0.105	0.915	0.107	0.034			0.434					0.021	0.07	0	0.002	0			0.151					0.004	0.028	1	0.838	1
Spp1	Itga8_Itgb1	0.974	0.181	0.02								0.04	0.095	0.902	0.162	0.021								0.02	0.063	0	0.013	0								0.004	0.028	1	0.813	1
Spp1	Itga5_Itgb1	0.971	0.248	0.014		0.113						0.048	0.11	0.854	0.223	0.016								0.027	0.075	0	0.016	0		0.1						0.004	0.033	1	0.872	1
Adipoq	Adipor1
Adipoq	Adipor2
Retn	Tlr4	0.062		0.382
Retn	Cap1	0.089		0.205
Nampt	Insr		0.002												0.005												0.019
Nampt	Itga5_Itgb1	0.599	0.101	0								0.038	0.082	0.305	0.108	0.043										0.51	0.263	0.029								0.022		0.956		0.82
Angptl1	Itga1_Itgb1
Angptl2	Itga5_Itgb1	0.78	0.314	0.094								0.036		0.233	0.011	0.179										0.344	0.011	0.01								0.018
Angptl2	Tlr4	0.272						0.248						0.134	0.03	0.124			0.018							0.011		0.592
Angptl2	Pirb													0
Angptl1	Pirb
Angptl7	Pirb
Angptl4	Itga5_Itgb1	0.247	0.435	0.003									0.047													0.362		0.054								0.016
Angptl4	Itgav_Itgb3	0.473	0																							0.405		0.128
Angptl4	Cdh5	0.079																										0.032
Angptl4	Cdh11
Angptl4	Sdc1
Angptl4	Sdc2			0.097																								0.003
Angptl4	Sdc3	0.331		0.247			0.024																			0.284					0.003
Angptl4	Sdc4	0.478	0.108	0.035			0.068			0.042																0.339	0.125	0.18			0.038
Angptl3	Itgav_Itgb3
Angpt1	Tek
Angpt2	Tek
Angpt2	Itga5_Itgb1	0.49	0.178	0.005								0.006
Mdk	Sdc1
Mdk	Sdc2
Mdk	Sdc4
Mdk	Ptprz1
Mdk	Itga4_Itgb1
Mdk	Itga6_Itgb1
Mdk	Lrp1
Mdk	Ncl
Mdk	Alk
Ptn	Ptprz1
Ptn	Sdc1
Ptn	Sdc2
Ptn	Sdc3	0
Ptn	Sdc4						0
Ptn	Itgav_Itgb3
Ptn	Ncl	0.487	0.025	0.048			0.078		0.061
Ptn	Alk
Postn	Itgav_Itgb3
Postn	Itgav_Itgb5	0.431
Agt	Agtr1a
Agt	Agtr1b
Nmb	Nmbr
Kng1	Bdkrb1
Kng1	Bdkrb2
Kng2	Bdkrb1
Kng2	Bdkrb2
C3	C3ar1	0.256		0.008			0.065																					0.221
C3	Itgam_Itgb2	0.186		0.185			0.257		0.032																	0.194	0.145				0.025
C3	Itgax_Itgb2	0.663		0.09			0.153		0.026																	0.166	0.094				0.015
Hc	C5ar1
Cck	Cckar
Cck	Cckbr
Edn1	Ednra
Edn3	Ednra
Edn1	Ednrb
Edn3	Ednrb
Gal	Galr1
Galp	Galr1
Pomc	Mc1r
Pomc	Mc2r
Pomc	Mc3r
Nmu	Nmur1
Nmu	Nmur2
Nms	Nmur1
Nms	Nmur2
Npff	Npffr1
Npff	Npffr2
Npy	Npy1r
Npy	Gpr83
Pyy	Npy1r
Pyy	Gpr83
Nts	Ntsr1
Nts	Ntsr2
Pdyn	Oprd1
Pdyn	Oprk1
Pdyn	Oprl1
Pdyn	Oprm1
Penk	Oprd1
Penk	Oprk1
Penk	Oprl1
Penk	Oprm1
Pomc	Oprd1
Pomc	Oprk1
Pomc	Oprl1
Pomc	Oprm1
Oxt	Oxtr
Sst	Sstr1
Sst	Sstr2
Sst	Sstr3
Sst	Sstr5
Cort	Sstr1
Cort	Sstr2
Cort	Sstr3
Cort	Sstr5
Tac2	Tacr3
Try5	F2r
Ctsg	F2r
F2	F2r
Gzma	F2r
Prss2	F2r
Try4	F2r
Try5	F2rl1
Ctsg	F2rl1
F2	F2rl1
Gzma	F2rl1
Prss2	F2rl1
Try4	F2rl1
Try5	F2rl2
Ctsg	F2rl2
F2	F2rl2
Gzma	F2rl2
Prss2	F2rl2
Try4	F2rl2
Try5	F2rl3
Ctsg	F2rl3
F2	F2rl3
Gzma	F2rl3
Plg	F2rl3
Prss2	F2rl3
Try4	F2rl3
Try5	Pard3
Ctsg	Pard3
F2	Pard3
Gzma	Pard3			0
Plg	Pard3
Prss2	Pard3
Try4	Pard3
Prok2	Prokr1
Prok2	Prokr2
Adcyap1	Adcyap1r1
Nppb	Npr1
Nppc	Npr2
Kitl	Kit
Gcg	Gipr
Gip	Gipr
Cga	Fshr
Lhb	Lhcgr
Cga	Lhcgr
Cga	Tshr
Bdnf	Ntrk2
Ngf	Ntrk1
Flt3l	Flt3
Hgf	Met
Ntf3	Ntrk1
Ntf3	Ntrk2
Ntf3	Ntrk3
Ntf5	Ntrk2
Sema3a	Nrp1_Plxna1	0.22	0.229	0.275							0.006															0.242	0.122	0.109
Sema3a	Nrp1_Plxna2	0.57		0.131							0.004																	0.063
Sema3a	Nrp1_Plxna3	0.709									0																	0.001
Sema3a	Nrp1_Plxna4	0.656									0																	0.009
Sema3b	Nrp1_Plxna1
Sema3b	Nrp1_Plxna2
Sema3b	Nrp1_Plxna3
Sema3b	Nrp1_Plxna4
Sema3c	Nrp1_Plxna1
Sema3c	Nrp1_Plxna2
Sema3c	Nrp1_Plxna3
Sema3c	Nrp1_Plxna4
Sema3d	Nrp1_Plxna1
Sema3d	Nrp1_Plxna2
Sema3d	Nrp1_Plxna3
Sema3d	Nrp1_Plxna4
Sema3b	Nrp2_Plxna1
Sema3b	Nrp2_Plxna2
Sema3b	Nrp2_Plxna3
Sema3b	Nrp2_Plxna4
Sema3c	Nrp2_Plxna1
Sema3c	Nrp2_Plxna2
Sema3c	Nrp2_Plxna3
Sema3c	Nrp2_Plxna4
Sema3d	Nrp2_Plxna1
Sema3d	Nrp2_Plxna2
Sema3d	Nrp2_Plxna3
Sema3d	Nrp2_Plxna4
Sema3f	Nrp2_Plxna1																											0
Sema3f	Nrp2_Plxna2																											0
Sema3f	Nrp2_Plxna3																											0
Sema3f	Nrp2_Plxna4																											0
Sema3g	Nrp2_Plxna1			0
Sema3g	Nrp2_Plxna2			0
Sema3g	Nrp2_Plxna3			0
Sema3g	Nrp2_Plxna4			0
Sema3c	Nrp1_Nrp2
Sema3c	Plxnd1
Sema3e	Plxnd1
Adm	Calcr
Adm	Calcrl
Agt	Mas1
Anxa1	Fpr2	0.505	0.583	0.766			0.403		0.231					0.392		0.626										0	0.411	0.051			0.291		0.015					0.968		0.901
Anxa1	Fpr1	0.198		0.978										0.411		0.395										0		0.445										0.909
Apela	Aplnr
Calca	Calcr
Calca	Calcrl
Calcb	Calcr
Calcb	Calcrl
Enho	Gpr19
Gas6	Axl	0.401	0.158	0.154																						0.272		0.18					0.016
Gas6	Mertk	0
Gas6	Tyro3
Gcg	Gcgr
Gcg	Glp1r
Gcg	Glp2r
Gh	Prlr
Ghrh	Vipr1
Ghrh	Vipr2
Gnrh1	Gnrhr
Grn	Sort1
Insl3	Rxfp2
Insl3	Rxfp1
Lep	Lepr
Lgals9	Ighm	0.027												0.046												0.362
Nps	Npsr1
Ostn	Npr3
Pmch	Mertk
Pros1	Axl
Pros1	Tyro3
Psap	Gpr37l1
Psap	Gpr37
Pthlh	Pth1r
Qrfp	Qrfpr
Rarres2	Gpr1	0.382																								0.014
Rarres2	Cmklr1
Rln3	Rxfp1
Rln3	Rxfp2
Saa2	Fpr2
Sct	Sctr
Slurp1	Chrnb1
Slurp1	Chrnb2
Slurp1	Chrnb3
Slurp1	Chrnb4
Slurp1	Chrna1
Slurp1	Chrna2
Slurp1	Chrna3
Slurp1	Chrna5
Slurp1	Chrna6
Slurp1	Chrna9
Slurp1	Chrna10
Slurp1	Chrnd
Slurp1	Chrne
Slurp1	Chrna7
Btla	Tnfrsf14
Ucn3	Crhr1
Ucn3	Crhr2
Lgals9	Havcr2
Lgals9	Cd44	0.015	0.022	0.011		0.209		0.939				0.194		0.132	0.078	0.112										0.653	0.101	0.303			0.874					0.061		0.987	0.72	0.943
Col1a1	Itga1_Itgb1	0.797	0.466	0.002																						0.357	0.003	0								0.008
Col1a2	Itga1_Itgb1	0.996	0.078	0.011								0.101	0.043													0.105	0.043	0								0.027	0.049	0.778	0.363	0.429
Col2a1	Itga1_Itgb1
Col4a1	Itga1_Itgb1	0.702	0.033	0.002								0.053		0.466	0.058	0.118										0.527	0.235	0.019								0.013		0.727		0.377
Col4a2	Itga1_Itgb1	0.72	0.028	0.001								0.005	0.003													0.408		0.295
Col4a3	Itga1_Itgb1																											0									0
Col4a4	Itga1_Itgb1
Col4a5	Itga1_Itgb1	0.468		0.006
Col4a6	Itga1_Itgb1
Col6a1	Itga1_Itgb1																									0.176		0.016								0
Col6a2	Itga1_Itgb1	0.699	0.049	0.003								0.017														0.383		0.076
Col6a3	Itga1_Itgb1	0.771		0.4																						0.039	0.143	0.002								0.007
Col6a4	Itga1_Itgb1
Col6a5	Itga1_Itgb1
Col6a6	Itga1_Itgb1	1	0.093	0.021								0.054	0.042	0.332	0.014	0.027										0.287	0.014	0.001										0.893	0.065	0.289
Col9a1	Itga1_Itgb1
Col9a2	Itga1_Itgb1
Col9a3	Itga1_Itgb1
Col1a1	Itga2_Itgb1	0.782	0.46	0.007																						0.341	0.003	0								0.007
Col1a2	Itga2_Itgb1	0.995	0.067	0.018								0.093	0.042													0.088	0.038	0								0.026	0.048	0.767	0.347	0.486
Col2a1	Itga2_Itgb1
Col4a1	Itga2_Itgb1	0.638	0.026	0.007								0.045		0.458	0.057	0.104										0.484	0.222	0.02								0.012		0.721		0.357
Col4a2	Itga2_Itgb1	0.669	0.022	0.002								0.004	0.003													0.374		0.4
Col4a3	Itga2_Itgb1																											0									0
Col4a4	Itga2_Itgb1
Col4a5	Itga2_Itgb1	0.468		0.006
Col4a6	Itga2_Itgb1
Col6a1	Itga2_Itgb1																									0.176		0.016								0
Col6a2	Itga2_Itgb1	0.671	0.044	0.009								0.014														0.364		0.066
Col6a3	Itga2_Itgb1	0.719		0.486																						0.019	0.126	0.007								0.004
Col6a4	Itga2_Itgb1
Col6a5	Itga2_Itgb1
Col6a6	Itga2_Itgb1	1	0.08	0.037								0.049	0.042	0.31	0.012	0.04										0.249	0.009	0.001										0.893	0.057	0.352
Col9a1	Itga2_Itgb1
Col9a2	Itga2_Itgb1
Col9a3	Itga2_Itgb1
Fn1	Itga3_Itgb1	1	0.383	0.04								0.062	0.092	0.943	0.501	0.665										0	0.04	0								0.02	0
Fn1	Itga4_Itgb1	0.996	0.337	0.083								0.058	0.09	0.94	0.487	0.742										0	0.013	0								0.018	0
Fn1	Itga5_Itgb1	0.995	0.423	0.069								0.064	0.102	0.932	0.536	0.733										0	0.044	0								0.02	0
Fn1	Itga8_Itgb1	0.996	0.359	0.082								0.058	0.09	0.938	0.483	0.739										0	0.035	0								0.018	0
Lama1	Itga1_Itgb1
Lama2	Itga1_Itgb1
Lama3	Itga1_Itgb1	0.847	0.223	0.023								0.007														0.2		0.006									0.011
Lama4	Itga1_Itgb1	0.326	0.003	0.046
Lama5	Itga1_Itgb1	0.997	0.276	0.077								0.03	0.064	0.443		0.171										0.13	0.001	0								0	0.023
Lamb1	Itga1_Itgb1	0.536	0.545	0.001								0.069														0.68	0.01	0.003									0.022
Lamb2	Itga1_Itgb1	0.539		0.004																						0.259		0.079
Lamb3	Itga1_Itgb1	0.508		0.301											0.009	0.019										0.35	0.011	0.011
Lamc1	Itga1_Itgb1	0.972	0.153	0.017								0.053														0.072	0.012	0								0.006
Lamc2	Itga1_Itgb1	0.763		0								0.032	0.034													0.526		0.031									0.006
Lamc3	Itga1_Itgb1
Lama1	Itga2_Itgb1
Lama2	Itga2_Itgb1
Lama3	Itga2_Itgb1	0.82	0.21	0.039								0.007														0.172		0.005									0.011
Lama4	Itga2_Itgb1	0.251	0.003	0.084
Lama5	Itga2_Itgb1	0.997	0.255	0.12								0.028	0.059	0.42		0.151										0.104	0	0								0	0.023
Lamb1	Itga2_Itgb1	0.46	0.509	0.006								0.061														0.648	0.009	0.002									0.02
Lamb2	Itga2_Itgb1	0.471		0.013																						0.212		0.119
Lamb3	Itga2_Itgb1	0.457		0.389											0.008	0.016										0.34	0.01	0.019
Lamc1	Itga2_Itgb1	0.951	0.132	0.044								0.045														0.05	0.01	0.001								0.005
Lamc2	Itga2_Itgb1	0.737		0								0.03	0.033													0.509		0.049									0.006
Lamc3	Itga2_Itgb1
Lama1	Itga3_Itgb1
Lama2	Itga3_Itgb1
Lama3	Itga3_Itgb1	0.856	0.232	0.02								0.009														0.178		0.003									0.011
Lama4	Itga3_Itgb1	0.251	0.003	0.084
Lama5	Itga3_Itgb1	0.999	0.285	0.085								0.031	0.061	0.449		0.12										0.126	0	0								0	0.024
Lamb1	Itga3_Itgb1	0.527	0.532	0.002								0.068														0.606	0.011	0.004									0.021
Lamb2	Itga3_Itgb1	0.469		0.011																						0.266		0.135
Lamb3	Itga3_Itgb1	0.503		0.232											0.008	0.02										0.348	0.012	0.024
Lamc1	Itga3_Itgb1	0.961	0.147	0.023								0.048														0.061	0.012	0								0.006
Lamc2	Itga3_Itgb1	0.627		0								0.034	0.035													0.547		0.069									0.006
Lamc3	Itga3_Itgb1
Reln	Itga3_Itgb1	0.525	0.146	0.004								0.019														0.419		0.14
Thbs1	Itga3_Itgb1	0.881	0.022	0.001	0.924							0.025	0.06													0.395	0.128	0.001								0.003	0.035
Thbs2	Itga3_Itgb1	0.984	0.022	0.402																						0.123	0.027	0.002								0.008
Thbs3	Itga3_Itgb1																									0.113		0.004
Thbs4	Itga3_Itgb1
Comp	Itga3_Itgb1																									0.159		0.002
Col1a1	Itga3_Itgb1	0.776	0.481	0.003																						0.371	0.003	0								0.008
Col1a2	Itga3_Itgb1	0.994	0.075	0.011								0.1	0.045													0.079	0.04	0								0.028	0.049	0.782	0.366	0.514
Col2a1	Itga3_Itgb1
Col4a1	Itga3_Itgb1	0.74	0.029	0.005								0.049		0.433	0.063	0.121										0.49	0.246	0.011								0.012		0.707		0.389	0.308
Col4a2	Itga3_Itgb1	0.718	0.027	0.001								0.005	0.003													0.404		0.421
Col4a3	Itga3_Itgb1																											0									0
Col4a4	Itga3_Itgb1
Col4a5	Itga3_Itgb1	0.468		0.006
Col4a6	Itga3_Itgb1
Col6a1	Itga3_Itgb1																									0.176		0.016								0
Col6a2	Itga3_Itgb1	0.722	0.047	0.003								0.016														0.354		0.077
Col6a3	Itga3_Itgb1	0.75		0.322																						0.031	0.139	0.004								0.004
Col6a4	Itga3_Itgb1
Col6a5	Itga3_Itgb1
Col6a6	Itga3_Itgb1	1	0.092	0.033								0.053	0.042	0.335	0.014	0.023										0.256	0.013	0										0.894	0.061	0.382
Col9a1	Itga3_Itgb1
Col9a2	Itga3_Itgb1
Col9a3	Itga3_Itgb1
Lama1	Itga6_Itgb1
Lama2	Itga6_Itgb1
Lama3	Itga6_Itgb1	0.795	0.258	0.021								0.007														0.21		0.004									0.011
Lama4	Itga6_Itgb1	0.299	0.011	0.045
Lama5	Itga6_Itgb1	0.996	0.325	0.087								0.035	0.072	0.454		0.16										0.087	0.003	0								0	0.027
Lamb1	Itga6_Itgb1	0.444	0.595	0.01								0.07														0.522	0.012	0.001									0.022
Lamb2	Itga6_Itgb1	0.457		0.018																						0.171		0.135
Lamb3	Itga6_Itgb1	0.533		0.468										0.184	0.011	0.008										0.315	0.012	0.017
Lamc1	Itga6_Itgb1	0.957	0.178	0.025								0.053														0.03	0.014	0								0.007
Lamc2	Itga6_Itgb1	0.82		0								0.042	0.043													0.459		0.043									0.008
Lamc3	Itga6_Itgb1
Lama1	Itga7_Itgb1
Lama2	Itga7_Itgb1
Lama3	Itga7_Itgb1	0.82	0.21	0.039								0.007														0.172		0.005									0.011
Lama4	Itga7_Itgb1	0.251	0.003	0.084
Lama5	Itga7_Itgb1	0.997	0.255	0.12								0.028	0.059	0.42		0.151										0.104	0	0								0	0.023
Lamb1	Itga7_Itgb1	0.46	0.509	0.006								0.061														0.648	0.009	0.002									0.02
Lamb2	Itga7_Itgb1	0.471		0.013																						0.212		0.119
Lamb3	Itga7_Itgb1	0.457		0.389											0.008	0.016										0.34	0.01	0.019
Lamc1	Itga7_Itgb1	0.951	0.132	0.044								0.045														0.05	0.01	0.001								0.005
Lamc2	Itga7_Itgb1	0.737		0								0.03	0.033													0.509		0.049									0.006
Lamc3	Itga7_Itgb1
Vtn	Itga8_Itgb1
Tnc	Itga8_Itgb1	0.921	0.228	0.022								0.009			0.006	0.083											0.02	0.295										0.327		0.063								0.001
Tnr	Itga8_Itgb1	0.57	0	0.035
Tnn	Itga8_Itgb1
Tnxb	Itga8_Itgb1
Tnc	Itga9_Itgb1	0.895	0.271	0.074			0.144					0.014			0.008	0.101											0.027	0.347										0.314		0.104			0.01					0.001
Tnr	Itga9_Itgb1	0.57	0	0.035
Tnn	Itga9_Itgb1
Tnxb	Itga9_Itgb1
Col1a1	Itga9_Itgb1	0.797	0.287	0.017																						0.28	0.005	0.001			0.068					0.009
Col1a2	Itga9_Itgb1	0.996	0.042	0.023								0.101	0.044													0.07	0.002	0			0.252					0.028	0.052	0.789	0.357	0.515
Col2a1	Itga9_Itgb1
Col4a1	Itga9_Itgb1	0.668	0.031	0.015			0.407					0.054		0.473	0.029	0.119										0.462	0.09	0.025			0.128					0.013		0.746	0.281	0.402
Col4a2	Itga9_Itgb1	0.648	0.032	0.004			0.054					0.005	0.005													0.421		0.436
Col4a3	Itga9_Itgb1																											0									0
Col4a4	Itga9_Itgb1
Col4a5	Itga9_Itgb1	0.468		0.006
Col4a6	Itga9_Itgb1
Col6a1	Itga9_Itgb1																									0.182		0.046			0.001					0.001
Col6a2	Itga9_Itgb1	0.68	0.05	0.014			0.129					0.017														0.401	0.105	0.08
Col6a3	Itga9_Itgb1	0.772		0.541																						0.017	0.13	0.009			0.069					0.005
Col6a4	Itga9_Itgb1
Col6a5	Itga9_Itgb1
Col6a6	Itga9_Itgb1	1	0.094	0.063			0.351					0.053	0.046	0.333	0.012	0.048										0.23	0.004	0.001										0.901	0.061	0.378
Col9a1	Itga9_Itgb1
Col9a2	Itga9_Itgb1
Col9a3	Itga9_Itgb1
Lama1	Itga9_Itgb1
Lama2	Itga9_Itgb1
Lama3	Itga9_Itgb1	0.808	0.232	0.072			0.057					0.009														0.22	0.142	0.007									0.011
Lama4	Itga9_Itgb1	0.251	0.003	0.084
Lama5	Itga9_Itgb1	0.998	0.22	0.176			0.31					0.035	0.067	0.453		0.186										0.09	0.001	0			0.004					0	0.025
Lamb1	Itga9_Itgb1	0.449	0.53	0.007			0.395					0.068														0.642	0.006	0.002									0.021
Lamb2	Itga9_Itgb1	0.471		0.013																						0.212		0.119
Lamb3	Itga9_Itgb1	0.508		0.412										0.169	0.008	0.017										0.348	0.011	0.022
Lamc1	Itga9_Itgb1	0.953	0.13	0.062			0.398					0.05														0.045	0.008	0.001			0.063					0.005
Lamc2	Itga9_Itgb1	0.682	0.239	0			0.231					0.038	0.036													0.565		0.069									0.009
Lamc3	Itga9_Itgb1
Col1a1	Itga10_Itgb1	0.793	0.467	0.003																						0.353	0.003	0								0.007
Col1a2	Itga10_Itgb1	0.993	0.073	0.014								0.095	0.044													0.091	0.043	0								0.027	0.05	0.781	0.362	0.434
Col2a1	Itga10_Itgb1
Col4a1	Itga10_Itgb1	0.69	0.028	0.002								0.046		0.463	0.059	0.112										0.519	0.238	0.022								0.013		0.724		0.375
Col4a2	Itga10_Itgb1	0.585	0.026	0.002								0.004	0.004													0.397		0.419
Col4a3	Itga10_Itgb1																									0.185		0.004									0
Col4a4	Itga10_Itgb1
Col4a5	Itga10_Itgb1	0.468		0.006
Col4a6	Itga10_Itgb1
Col6a1	Itga10_Itgb1																									0.176		0.016								0
Col6a2	Itga10_Itgb1	0.679	0.046	0.006								0.014														0.365		0.073
Col6a3	Itga10_Itgb1	0.76		0.388																						0.034	0.132	0.002								0.004
Col6a4	Itga10_Itgb1
Col6a5	Itga10_Itgb1
Col6a6	Itga10_Itgb1	1	0.091	0.035								0.05	0.043	0.336	0.012	0.026										0.303	0.011	0										0.896	0.059	0.387
Col9a1	Itga10_Itgb1
Col9a2	Itga10_Itgb1
Col9a3	Itga10_Itgb1
Col1a1	Itga11_Itgb1	0.791	0.466	0.007																						0.284	0.003	0								0.007
Col1a2	Itga11_Itgb1	0.995	0.067	0.018								0.095	0.042													0.076	0.038	0								0.026	0.048	0.768	0.351	0.49
Col2a1	Itga11_Itgb1
Col4a1	Itga11_Itgb1	0.621	0.027	0.007								0.045		0.46	0.059	0.106										0.438	0.229	0.02								0.012		0.725		0.368
Col4a2	Itga11_Itgb1	0.578	0.025	0.003								0.004	0.004													0.395		0.427
Col4a3	Itga11_Itgb1																											0									0
Col4a4	Itga11_Itgb1
Col4a5	Itga11_Itgb1	0.468		0.006
Col4a6	Itga11_Itgb1
Col6a1	Itga11_Itgb1																									0.141		0.028								0
Col6a2	Itga11_Itgb1	0.631	0.048	0.012								0.014														0.38		0.071
Col6a3	Itga11_Itgb1	0.735		0.508																						0.016	0.129	0.007								0.004
Col6a4	Itga11_Itgb1
Col6a5	Itga11_Itgb1
Col6a6	Itga11_Itgb1	1	0.083	0.04								0.049	0.042	0.316	0.012	0.042										0.256	0.01	0.001										0.894	0.06	0.363
Col9a1	Itga11_Itgb1
Col9a2	Itga11_Itgb1
Col9a3	Itga11_Itgb1
Fn1	Itgav_Itgb1	0.998	0.247	0.09			0.634					0.074	0.119	0.942	0.552	0.748										0	0	0			0.49					0.021	0
Vtn	Itgav_Itgb1
Fn1	Itga4_Itgb7	0.601	0.175	0.248										0.735		0.271										0.016	0.076	0.045
Fn1	Itgav_Itgb3	0.914	0.165	0.374		0.031	0.186							0.91		0.487										0.289	0	0.018		0.013	0.109
Vtn	Itgav_Itgb3
Vwf	Itgav_Itgb3
Tnc	Itgav_Itgb3	0.777		0.052		0.003	0.092																															0.218		0.025
Tnr	Itgav_Itgb3	0.372		0.06			0.031
Tnn	Itgav_Itgb3
Tnxb	Itgav_Itgb3
Thbs1	Itgav_Itgb3	0.597	0.163	0.071			0.084					0.033														0.454	0.056	0.031		0.016	0.194
Thbs2	Itgav_Itgb3	0.779		0.264			0.044																			0.119		0.152		0.002
Thbs3	Itgav_Itgb3																											0.008		0
Thbs4	Itgav_Itgb3
Comp	Itgav_Itgb3																											0
Dmp1	Itgav_Itgb3	0
Fn1	Itga2b_Itgb3	0.855		0.303		0.009																						0.005		0
Vtn	Itga2b_Itgb3
Vwf	Itga2b_Itgb3
Tnc	Itga2b_Itgb3			0.02		0
Tnr	Itga2b_Itgb3
Tnn	Itga2b_Itgb3
Tnxb	Itga2b_Itgb3
Vtn	Itgav_Itgb5
Tnc	Itgav_Itgb6	0.683		0.1			0.089																															0.192		0.023
Tnr	Itgav_Itgb6	0.372		0.06			0.031
Tnn	Itgav_Itgb6
Tnxb	Itgav_Itgb6
Fn1	Itgav_Itgb6	0.883	0.16	0.377			0.179							0.881		0.454										0.228	0	0.061			0.108
Vtn	Itgav_Itgb8
Fn1	Itgav_Itgb8	0.883	0.16	0.377			0.179							0.881		0.454										0.228	0	0.061			0.108
Lama1	Itgav_Itgb8
Lama2	Itgav_Itgb8
Lama3	Itgav_Itgb8	0.519		0.02			0.084																			0.206
Lama4	Itgav_Itgb8
Lama5	Itgav_Itgb8	0.924	0.156	0.377			0.2							0.365												0.043	0.136	0			0.025
Lamb1	Itgav_Itgb8	0.514	0.053	0.428																						0.255	0.042	0.102			0.014
Lamb2	Itgav_Itgb8	0.119																									0
Lamb3	Itgav_Itgb8	0.505																								0.189					0.014
Lamc1	Itgav_Itgb8	0.873	0.112	0.245			0.136																			0.124	0	0.02			0.033
Lamc2	Itgav_Itgb8	0.529	0.063	0.308																							0
Lamc3	Itgav_Itgb8
Col1a1	Itgav_Itgb8	0.731	0.028																							0.066		0.013			0.029
Col1a2	Itgav_Itgb8	0.846	0.034	0.574			0.223																			0.022	0.02	0.006			0.14							0.73		0.332
Col2a1	Itgav_Itgb8
Col4a1	Itgav_Itgb8	0.327	0.154	0.098			0.154																			0.394		0.076										0.617		0.281
Col4a2	Itgav_Itgb8	0.339		0.006			0.067																				0.031
Col4a3	Itgav_Itgb8
Col4a4	Itgav_Itgb8
Col4a5	Itgav_Itgb8	0
Col4a6	Itgav_Itgb8
Col6a1	Itgav_Itgb8																									0.074		0.004
Col6a2	Itgav_Itgb8	0.515		0.002			0.032
Col6a3	Itgav_Itgb8		0.066																							0.275	0	0.022
Col6a4	Itgav_Itgb8																									0
Col6a5	Itgav_Itgb8
Col6a6	Itgav_Itgb8	0.948	0.029	0.291			0.105							0.188		0.098			0.025							0.27		0.061			0.043							0.647		0.236			0.055
Col9a1	Itgav_Itgb8
Col9a2	Itgav_Itgb8
Col9a3	Itgav_Itgb8
Lama1	Itga6_Itgb4
Lama2	Itga6_Itgb4
Lama3	Itga6_Itgb4	0.377		0.092																						0.151		0.009
Lama4	Itga6_Itgb4	0.22		0.098
Lama5	Itga6_Itgb4	0.674		0.384										0.413		0.311										0.005		0.001
Lamb1	Itga6_Itgb4	0.148		0.663																						0.048		0.027
Lamb2	Itga6_Itgb4	0.236																								0.032
Lamb3	Itga6_Itgb4	0.675												0.041		0.017										0.057		0.136
Lamc1	Itga6_Itgb4	0.657		0.265																						0.001		0.001
Lamc2	Itga6_Itgb4	0.708		0.002																						0.387		0.082
Lamc3	Itga6_Itgb4
Fn1	Cd44	0.901	0.187	0.41		0.251	0.945	0.969	0.917			0.155		0.856	0.6	0.769										0	0	0		0.155	0.495					0.044
Col1a1	Cd44	0.652	0.211	0.226		0.102																				0.011	0.035	0.015		0.036			0.217			0.009
Col1a2	Cd44	0.84	0.229	0.445		0.225	0.844		0.783			0.254	0.284													0	0.001	0		0.066	0.277	0.81	0.648			0.075		0.614	0.395	0.583
Col2a1	Cd44
Col4a1	Cd44	0.022	0.125	0.033		0.171			0.693			0.148		0.435		0.499										0.39	0.083	0.126		0.109	0.749					0.017		0.912	0.57	0.658			0.48
Col4a2	Cd44	0.168	0.064	0.039			0.469					0.008														0.343	0.074	0.299
Col4a3	Cd44																									0.144	0.019	0.021			0.007
Col4a4	Cd44
Col4a5	Cd44	0.554	0.009	0.025
Col4a6	Cd44
Col6a1	Cd44																									0.096		0.031								0.001
Col6a2	Cd44	0.119	0.073	0.018			0.182					0.015														0.477		0.398
Col6a3	Cd44	0.854	0.405	0.755																						0.002	0	0.01		0.042						0.014
Col6a4	Cd44																									0.118							0
Col6a5	Cd44
Col6a6	Cd44	0.802	0.201	0.467		0.146		0.93	0.833			0.103		0.128	0.028	0.125										0.065	0.021	0.008		0.041	0.301		0.4				0.103	0.769		0.665
Col9a1	Cd44
Col9a2	Cd44
Col9a3	Cd44
Lama1	Cd44
Lama2	Cd44
Lama3	Cd44	0.434	0.188	0.225								0.007														0.172	0.014	0.037			0.223
Lama4	Cd44	0.002		0.402
Lama5	Cd44	0.884	0.253	0.602		0.204	0.928		0.785			0.119	0.243	0.391	0.183	0.319										0	0	0			0.74					0.001
Lamb1	Cd44	0.121	0.028	0.024		0.132	0.832					0.152														0.348	0.182	0.131		0.076
Lamb2	Cd44	0.443	0.023	0.207																						0.139	0.035	0.124
Lamb3	Cd44	0.669	0.18	0.54										0.081		0.054		0.002								0.215	0.083	0.14
Lamc1	Cd44	0.594	0.16	0.303		0.14						0.127														0.002	0.003	0.001		0.029						0.017
Lamc2	Cd44	0.528	0.01	0.003		0.022	0.557					0.027														0.268	0.189	0.134
Lamc3	Cd44
Col1a1	Sdc1
Col1a2	Sdc1
Col2a1	Sdc1
Col4a1	Sdc1
Col4a2	Sdc1
Col4a3	Sdc1
Col4a4	Sdc1
Col4a5	Sdc1
Col4a6	Sdc1
Col6a1	Sdc1
Col6a2	Sdc1
Col6a3	Sdc1
Col6a4	Sdc1
Col6a5	Sdc1
Col6a6	Sdc1
Col9a1	Sdc1
Col9a2	Sdc1
Col9a3	Sdc1
Fn1	Sdc1
Tnc	Sdc1
Tnr	Sdc1
Tnn	Sdc1
Tnxb	Sdc1
Thbs1	Sdc1
Thbs2	Sdc1
Thbs3	Sdc1
Thbs4	Sdc1
Comp	Sdc1
Col1a1	Sdc4	0.451	0.31	0.212			0.168			0.044																0.073		0.286			0.003			0.006
Col1a2	Sdc4	0.955	0.531	0.231			0.067			0.068	0.209															0.01	0.065	0.001			0.002			0.005				0.606								0.031
Col2a1	Sdc4
Col4a1	Sdc4	0.063		0.681			0.199			0.003				0.541	0.058	0.103			0.04							0.303	0.138	0.087			0.195			0.038				0.837	0.15	0.295						0.009
Col4a2	Sdc4	0.07		0.097			0.11			0.017																0.353		0.356
Col4a3	Sdc4																											0
Col4a4	Sdc4
Col4a5	Sdc4	0.592		0.007			0.002
Col4a6	Sdc4
Col6a1	Sdc4																									0.048		0.022
Col6a2	Sdc4	0.075		0.555						0.007																0.435	0.024	0.034
Col6a3	Sdc4	0.678		0.781																						0.005		0.141			0.046			0.001
Col6a4	Sdc4																									0
Col6a5	Sdc4
Col6a6	Sdc4	0.817		0.546			0.442			0.022				0.122								0.005				0.011	0.137	0.173						0.001	0.07			0.69								0.011
Col9a1	Sdc4
Col9a2	Sdc4
Col9a3	Sdc4
Fn1	Sdc4	0.672	0.726	0.801			0.413			0.055				0.852		0.887			0.221			0.06				0	0.103	0			0.04			0.009
Tnc	Sdc4	0.287		0.395															0.001																			0.081		0.082
Tnr	Sdc4	0.041								0
Tnn	Sdc4
Tnxb	Sdc4
Thbs1	Sdc4	0.022		0.639			0.259			0.007	0.193															0.034		0.174						0.031
Thbs2	Sdc4	0.917					0.19			0.013																0.003		0.078			0.07
Thbs3	Sdc4																									0.037		0.023
Thbs4	Sdc4
Comp	Sdc4																									0.135		0.062			0
Lama1	Sv2a
Lama2	Sv2a
Lama3	Sv2a
Lama4	Sv2a
Lama5	Sv2a
Lamb1	Sv2a
Lamb2	Sv2a
Lamb3	Sv2a
Lamc1	Sv2a
Lamc2	Sv2a
Lamc3	Sv2a
Lama1	Sv2b
Lama2	Sv2b
Lama3	Sv2b
Lama4	Sv2b				0
Lama5	Sv2b
Lamb1	Sv2b
Lamb2	Sv2b
Lamb3	Sv2b
Lamc1	Sv2b
Lamc2	Sv2b
Lamc3	Sv2b
Lama1	Sv2c
Lama2	Sv2c
Lama3	Sv2c	0.141		0.008
Lama4	Sv2c
Lama5	Sv2c	0.845		0.321																						0.01		0.006
Lamb1	Sv2c			0
Lamb2	Sv2c
Lamb3	Sv2c
Lamc1	Sv2c	0.638		0.243																						0.092		0.014
Lamc2	Sv2c	0.216		0.018
Lamc3	Sv2c
Thbs1	Cd36
Thbs2	Cd36
Thbs3	Cd36
Thbs4	Cd36
Comp	Cd36
Col1a1	Gp6
Col1a2	Gp6
Col2a1	Gp6
Col4a1	Gp6
Col4a2	Gp6
Col4a3	Gp6
Col4a4	Gp6
Col4a5	Gp6
Col4a6	Gp6
Col6a1	Gp6
Col6a2	Gp6
Col6a3	Gp6
Col6a4	Gp6
Col6a5	Gp6
Col6a6	Gp6
Col9a1	Gp6
Col9a2	Gp6
Col9a3	Gp6
Thbs1	Cd47	0.87	0.388	0			0.425	0.538	0.071		0.014															0.843	0.104	0.001					0.342		0.052
Thbs2	Cd47	0.904		0.429			0.26		0.14		0.128															0.289	0.069	0			0.114				0.035
Thbs3	Cd47																										0	0.015
Thbs4	Cd47
Comp	Cd47																										0	0.009
Agrn	Dag1	0.476		0.032																						0.331		0.067
Hspg2	Dag1	0.488		0.176																						0.153		0.009
Lama1	Dag1
Lama2	Dag1
Lama3	Dag1			0.019																						0.167		0.059
Lama4	Dag1
Lama5	Dag1	0.828		0.221										0.361		0.057										0.322		0
Lamb1	Dag1	0.664		0.023																						0.152		0.155
Lamb2	Dag1			0
Lamb3	Dag1	0.688		0.212										0.043		0.002										0.242
Lamc1	Dag1	0.842		0.054																						0.258		0.001
Lamc2	Dag1	0.466		0.027																						0.247
Lamc3	Dag1
Adgre5	Cd55b
Alcam	Cd6
App	Cd74	0.152	0.389	0.639										0.001		0.429										0.08	0.262	0.633					0.225
Bst2	Pira2	0.528	0.07																							0.008	0.002
Cadm1	Cadm1	0.477		0.54																						0.54		0.003							0
Cadm3	Cadm3
Cd200	Cd200r1
Cd200	Cd200r2
Cd200	Cd200r3
Cd200	Cd200r4	0
Cd22	Ptprc
Cd226	Nectin2
Cd226	Pvr
Fcer2a	Itgam_Itgb2
Fcer2a	Itgax_Itgb2
Fcer2a	Itgav_Itgb3
Cd34	Selp	0.259		0.51												0.222										0.008		0.019
Entpd1	Adora1
Entpd1	Adora2a			0.024																								0.052
Entpd1	Adora2b
Entpd1	Tmigd3	0.036	0.045
Cd40lg	Cd40
Ptprc	Cd22
Ptprc	Mrc1	0.158		0.172			0.109																					0.06			0.036
Cd46	Jag1
Cd52	Siglecg
Cd6	Alcam
Cd80	Cd274	0	0.228	0.459
Cd80	Cd28	0
Cd80	Ctla4	0
Cd86	Cd28
Cd86	Ctla4																									0
Cd96	Nectin1
Cd96	Pvr
Cdh15	Cdh15
Cdh4	Cdh4
Cdh2	Cdh2
Cdh1	Cdh1
Cdh1	Itga1_Itgb1
Cdh1	Itgae_Itgb7
Cdh1	Klrg1
Cdh5	Cdh5
Cd1d1	Ceacam5
Cd209a	Ceacam1
Cd8a	Ceacam5
Ceacam1	Ceacam5
Sele	Ceacam1
Cldn11	Cldn11
Clec2d	Klrb1b
Clec2g	Klrb1
Clec2h	Klrb1
Clec2i	Klrb1
Clec2g	Klrb1f
Clec2i	Klrb1f
Nfasc	Cntn1_Cntnap1
Cntn2	Cntn2_Cntnap2
Cntn2	L1cam
Cntn2	Cntn2
Cntn1	Nrcam
Cspg4	Itga2_Itgb1
Dsc2	Dsg1c
Dsc2	Dsg2
Dsg1c	Dsc3
Dsg2	Dsc3
Epgn	Egfr
Efna1	Epha1
Efna1	Epha2
Efna1	Epha3
Efna1	Epha4
Efna1	Epha5
Efna1	Epha7
Efna1	Epha8
Efna2	Epha1
Efna2	Epha2
Efna2	Epha3
Efna2	Epha4
Efna2	Epha5
Efna2	Epha7
Efna2	Epha8
Efna3	Epha1
Efna3	Epha2
Efna3	Epha3
Efna3	Epha4
Efna3	Epha5
Efna3	Epha7
Efna3	Epha8
Efna4	Epha1
Efna4	Epha2
Efna4	Epha3
Efna4	Epha4
Efna4	Epha5
Efna4	Epha7
Efna4	Epha8
Efna5	Epha1
Efna5	Epha2																									0
Efna5	Epha3
Efna5	Epha4			0.06																								0.008
Efna5	Epha5
Efna5	Epha7
Efna5	Epha8
Efna5	Ephb2
Efnb1	Epha4
Efnb1	Ephb1
Efnb1	Ephb2
Efnb1	Ephb3
Efnb1	Ephb4
Efnb2	Epha4
Efnb2	Ephb1
Efnb2	Ephb2
Efnb2	Ephb3
Efnb2	Ephb4
Efnb3	Epha4
Efnb3	Ephb1
Efnb3	Ephb2
Efnb3	Ephb3
Efnb3	Ephb4
Efnb3	Ephb6
Esam	Esam
Gp1ba	Itgam_Itgb2
Icam1	Itgax_Itgb2	0.355		0.139			0.101							0.181							0.001					0.14					0.064
Icam1	Itgal_Itgb2	0.543	0.094	0.143			0.145							0.138							0.003					0.188	0.132	0.344			0.083
Icam2	Itgal_Itgb2																									0
Icam1	Itgam_Itgb2	0.135		0.284			0.146							0.11							0.001					0.272					0.094
Icam2	Itgam_Itgb2																									0
Icam1	Itgal_Itgb2l	0.698	0.029	0.491										0.103												0.08	0.062	0.158
Icam2	Itgal_Itgb2l
Icam1	Itgam_Itgb2l	0.033												0.096												0.212
Icam2	Itgam_Itgb2l																									0
Icam1	Itgal	0.7	0.043	0.491										0.106												0.055	0.062	0.114
Icam1	Spn	0.503	0.079	0.202																						0.376	0.01	0.2
Icam5	Cd209a
Icam5	Cd209f
Icosl	Icos
Icosl	Cd28
Icosl	Ctla4
Itgal_Itgb2	Cd226
Itgal_Itgb2	Icam1	0.543	0.138	0.188										0.094		0.132										0.143		0.344
Itgal_Itgb2	Icam2			0
Itgal_Itgb2l	Cd226
Itgal_Itgb2l	Icam1	0.698	0.103	0.08										0.029		0.062										0.491		0.158
Itgal_Itgb2l	Icam2
Jam2	Itga3_Itgb1
Jam2	Itgav_Itgb1
Jam3	Itgam_Itgb2
F11r	Itgal_Itgb2
Jam3	Itgam_Itgb2l
Jam2	Jam3
F11r	F11r
F11r	Jam2
F11r	Jam3
Jam2	F11r
Jam2	Jam2
Jam3	F11r
Jam3	Jam2
Jam3	Jam3
L1cam	Itgav_Itgb3																									0.063		0.063
L1cam	Itga4_Itgb7																									0.1		0.018
L1cam	L1cam
Lair1	Pira2	0.202	0.001
Lck	Cd8a_Cd8b1
Madcam1	Itga4_Itgb7
Mag	Mag
H2-T23	Klrd1_Klrc1
H2-T23	Klrd1_Klrc2
H2-M2	Cd8a
H2-M3	Cd8a
H2-M9	Cd8a
H2-Q1	Cd8a
H2-Q10	Cd8a
H2-Q2	Cd8a
H2-Q7	Cd8a
H2-T22	Cd8a
H2-T23	Cd8a
H2-T24	Cd8a
H2-T3	Cd8a
H2-M11	Cd8a
H2-M10.5	Cd8a
H2-M10.6	Cd8a
H2-Q6	Cd8a
H2-M10.3	Cd8a
H2-D1	Cd8a
H2-K1	Cd8a
Gm8909	Cd8a
H2-Q4	Cd8a
Gm11127	Cd8a
H2-M5	Cd8a
Gm7030	Cd8a
H2-M2	Cd8b1
H2-M3	Cd8b1
H2-M9	Cd8b1
H2-Q1	Cd8b1
H2-Q10	Cd8b1
H2-Q2	Cd8b1
H2-Q7	Cd8b1
H2-T22	Cd8b1
H2-T23	Cd8b1
H2-T24	Cd8b1
H2-T3	Cd8b1
H2-M11	Cd8b1
H2-M10.5	Cd8b1
H2-M10.6	Cd8b1
H2-Q6	Cd8b1
H2-M10.3	Cd8b1
H2-D1	Cd8b1
H2-K1	Cd8b1
Gm8909	Cd8b1
H2-Q4	Cd8b1
Gm11127	Cd8b1
H2-M5	Cd8b1
Gm7030	Cd8b1
H2-D1	Kir3dl1
H2-K1	Kir3dl1
H2-Q1	Kir3dl1
H2-Q10	Kir3dl1
H2-Q2	Kir3dl1
H2-Q4	Kir3dl1
H2-Q6	Kir3dl1
H2-Q7	Kir3dl1
Ulbp1	Klrk1
H2-Aa	Cd4	0
H2-Ab1	Cd4	0.342												0
H2-Eb1	Cd4
H2-DMa	Cd4	0
H2-DMb1	Cd4
H2-DMb2	Cd4
H2-Oa	Cd4
H2-Ob	Cd4
Mpz	Mpzl1
Mpz	Mpz
Mpzl1	Mpzl1
Ncam1	Fgfr1													0.024	0
Ncam1	Ncam1
Ncam1	Ncam2
Ncam1	L1cam															0
Ncam2	L1cam
Nectin1	Cadm3
Nectin1	Cd96
Nectin1	Nectin4
Nectin3	Nectin1
Nectin3	Nectin2
Nectin3	Pvr
Nectin3	Tigit
Nectin2	Cd226
Nectin2	Tigit
Nectin1	Nectin3
Negr1	Negr1
Lrrc4c	Ntng1
Lrrc4	Ntng2
Lrrc4b	Ptprf
Ulbp1	Klrk1_Hcst																									0.136		0.01										0.062
Dlk1	Notch1
Dlk1	Notch2
Dlk1	Notch3
Dlk1	Notch4
Dll1	Notch1
Dll1	Notch3
Dll1	Notch4
Dll3	Notch1
Dll3	Notch2
Dll3	Notch3
Dll3	Notch4
Dll4	Notch1
Dll4	Notch2
Dll4	Notch3
Dll4	Notch4
Jag1	Notch1
Jag1	Notch2
Jag1	Notch3
Jag1	Notch4
Jag2	Notch1
Jag2	Notch2
Jag2	Notch3
Jag2	Notch4
Dll1	Notch2
Nrxn1	Nlgn1	0.2																																				0.059
Nrxn1	Nlgn2
Nrxn1	Nlgn3
Nrxn2	Nlgn1
Nrxn2	Nlgn2
Nrxn2	Nlgn3
Nrxn3	Nlgn1
Nrxn3	Nlgn2
Nrxn3	Nlgn3
Ocln	Ocln
Cd274	Pdcd1
Pdcd1lg2	Pdcd1
Pecam1	Pecam1			0.142																						0.142		0
Ptprm	Ptprm
Pvr	Cd226
Pvr	Tigit
Sele	Cd44
Sele	Glg1
Sell	Cd34	0.618	0.278	0			0.376							0.612	0.162	0.117										0.947	0.263	0.022			0.297
Sell	Podxl	0.075												0.048												0.287
Sell	Madcam1
Selplg	Sele
Selplg	Sell	0.032	0.211	0.57			0.301		0.033		0															0.464		0.456							0.041
Selplg	Selp	0.015		0.278																						0.51		0.351
Sema4a	Nrp1_Plxna1	0.562		0.059							0.007
Sema4a	Nrp1_Plxna2	0.119									0.002
Sema4a	Nrp1_Plxna3	0.475									0.003
Sema4a	Nrp1_Plxna4	0.212									0.002
Sema4a	Plxnb1
Sema4a	Plxnb2	0.325
Sema4a	Plxnb3
Sema4d	Plxnb1
Sema4d	Plxnb2	0.198		0.326																						0.199		0.079
Sema4d	Plxnb3
Sema4c	Plxnb2	0.302		0.063			0.011
Sema4g	Plxnb2
Sema4a	Timd2
Sema4d	Cd72
Sema5a	Plxna1	0.896	0.089	0.08																						0.041	0.033	0.158
Sema5b	Plxna1
Sema5a	Plxna3
Sema5b	Plxna3
Sema5a	Plxnb3
Sema6d	Plxna1_Kdr
Sema6d	Plxna1_Trem2
Sema6d	Plxna1
Sema6a	Plxna2
Sema6b	Plxna2
Sema6a	Plxna4
Sema6b	Plxna4
Sema7a	Itgb1_Itga1
Sema7a	Plxnc1
Siglec1	Spn
Thy1	Itgam_Itgb2	0.511		0.23																						0.018					0.005
Thy1	Itgax_Itgb2	0.425		0.117																						0.085					0.012
Thy1	Itgav_Itgb3	0.771	0.093	0.433			0.06																			0.054		0.016
Tigit	Nectin2
Tigit	Pvr
Itga4_Itgb1	Vcam1	0.998	0.338	0.012			0.908		0.524					0.128	0.055	0.002				0.106	0.007					0.056	0.005	0			0.437	0.838	0.021
Itga9_Itgb1	Vcam1	0.997	0.33	0.011			0.9		0.558					0.148	0.042	0.002				0.212	0.008					0.072	0.006	0			0.468	0.851	0.032
Itga4_Itgb7	Vcam1	0.607	0.214	0.006			0.736		0.055					0.19		0.102				0.046						0.424	0.147	0.034
Vsir	Igsf11
[truncated: 96 more columns]

## Sheet: Treatment_710_CN5_intensities
cluster1		Non-immune cells	Non-immune cells	Non-immune cells	Non-immune cells	Non-immune cells	Non-immune cells	Non-immune cells	Non-immune cells	Non-immune cells	Non-immune cells	Non-immune cells	Non-immune cells	Neutrophils	Neutrophils	Neutrophils	Neutrophils	Neutrophils	Neutrophils	Neutrophils	Neutrophils	Neutrophils	Neutrophils	Neutrophils	Neutrophils	M1-like	M1-like	M1-like	M1-like	M1-like	M1-like	M1-like	M1-like	M1-like	M1-like	M1-like	M1-like	M2-like	M2-like	M2-like	M2-like	M2-like	M2-like	M2-like	M2-like	M2-like	M2-like	M2-like	M2-like
cluster2		Non-immune cells	Neutrophils	M1-like	M2-like	CD8+ Tcells	Teff	DC	CD4+ Tcells	Monocytes	NK	Bcells	Treg	Non-immune cells	Neutrophils	M1-like	M2-like	CD8+ Tcells	Teff	DC	CD4+ Tcells	Monocytes	NK	Bcells	Treg	Non-immune cells	Neutrophils	M1-like	M2-like	CD8+ Tcells	Teff	DC	CD4+ Tcells	Monocytes	NK	Bcells	Treg	Non-immune cells	Neutrophils	M1-like	M2-like	CD8+ Tcells	Teff	DC	CD4+ Tcells	Monocytes	NK	Bcells	Treg
source	target
Tgfb1	Tgfbr1_Tgfbr2	41.5	3	6	1.5	0	0	0	0	0	0	0	0	9	3	4.5	1.5	0	0	0	0	0	0	0	0	3	4.5	0	1.5	0	0	0	0	0	0	0	0	0	0	0	0	0	0	0	0	0	0	0	0
Tgfb2	Tgfbr1_Tgfbr2	0	0	0	0	0	0	0	0	0	0	0	0	0	0	0	0	0	0	0	0	0	0	0	0	0	0	0	0	0	0	0	0	0	0	0	0	0	0	0	0	0	0	0	0	0	0	0	0
Tgfb3	Tgfbr1_Tgfbr2	13	0	2.5	1.5	0	0	0	0	0	0	0	0	1.5	0	0	0	0	2.5	0	1.5	0	0	0	0	0	0	0	0	0	0	0	0	0	0	0	0	0	0	0	0	0	0	0	0	0	0	0	0
Tgfb1	Acvr1b_Tgfbr2	26.5	3	4.5	4.5	0	0	0	0	0	0	0	0	9	3	1.5	0	0	0	0	0	0	0	0	0	3	4.5	0	0	0	0	0	0	0	0	0	0	0	0	0	0	0	0	0	0	0	0	0	0
Tgfb1	Acvr1c_Tgfbr2	22	3	4.5	0	0	0	0	0	0	0	0	0	7.5	3	1.5	0	0	0	0	0	0	0	0	0	3	4.5	0	0	0	0	0	0	0	0	0	0	0	0	0	0	0	0	0	0	0	0	0	0
Tgfb2	Acvr1b_Tgfbr2	0	0	0	0	0	0	0	0	0	0	0	0	0	0	0	0	0	0	0	0	0	0	0	0	0	0	0	0	0	0	0	0	0	0	0	0	0	0	0	0	0	0	0	0	0	0	0	0
Tgfb2	Acvr1c_Tgfbr2	0	0	0	0	0	0	0	0	0	0	0	0	0	0	0	0	0	0	0	0	0	0	0	0	0	0	0	0	0	0	0	0	0	0	0	0	0	0	0	0	0	0	0	0	0	0	0	0
Tgfb3	Acvr1b_Tgfbr2	10	0	2.5	0	0	0	0	0	0	0	0	0	1.5	0	0	0	0	0	0	0	0	0	0	0	0	0	0	0	0	0	0	0	0	0	0	0	0	0	0	1.5	0	0	0	0	0	0	0	0
Tgfb3	Acvr1c_Tgfbr2	8.5	0	2.5	0	0	0	0	0	0	0	0	0	1.5	0	0	0	0	0	0	0	0	0	0	0	0	0	0	0	0	0	0	0	0	0	0	0	0	0	0	0	0	0	0	0	0	0	0	0
Tgfb1	Acvr1_Tgfbr1	36.5	0	1.5	6	0	0	0	0	0	0	0	0	13.5	1.5	4.5	1.5	0	0	2	0	0	0	0	0	7	1.5	1.5	1.5	0	0	2	0	0	0	0	0	0	0	0	0	0	0	0	0	0	0	0	0
Tgfb2	Acvr1_Tgfbr1	0	0	0	0	0	0	0	0	0	0	0	0	0	0	0	0	0	0	0	0	0	0	0	0	0	0	0	0	0	0	0	0	0	0	0	0	0	0	0	0	0	0	0	0	0	0	0	0
Tgfb3	Acvr1_Tgfbr1	11	0	0	1.5	0	0	0	0	0	0	0	0	0	0	0	0	0	2.5	0	1.5	0	0	0	0	0	0	0	0	0	0	0	0	0	0	0	0	2.5	0	0	0	0	0	0	0	0	0	0	0
Bmp2	Bmpr1a_Acvr2a	29.5	4	0	0	0	0	0	0	0	0	0	0	31	19	1.5	0	1.5	0	0	0	0	0	0	0	0	0	0	0	0	0	0	0	0	0	0	0	0	0	0	0	0	0	0	0	0	0	0	0
Bmp2	Bmpr1a_Acvr2b	26.5	4	0	0	0	0	0	0	0	0	0	0	27	7.5	1.5	0	1.5	0	0	0	0	0	0	0	0	0	0	0	0	0	0	0	0	0	0	0	0	0	0	0	0	0	0	0	0	0	0	0
Bmp2	Bmpr1a_Bmpr2	37.5	5.5	0	0	0	0	2.5	0	0	0	0	0	44.5	7.5	1.5	2	1.5	0	0	0	0	0	0	0	0	0	0	0	0	0	0	0	0	0	0	0	0	0	0	0	0	0	0	0	0	0	0	0
Bmp2	Bmpr1b_Acvr2a	7.5	0	0	0	0	0	0	0	0	0	0	0	13.5	11.5	0	1.5	0	0	0	0	0	0	0	0	0	0	0	0	0	0	0	0	0	0	0	0	0	0	0	0	0	0	0	0	0	0	0	0
Bmp2	Bmpr1b_Acvr2b	4.5	0	0	0	0	0	0	0	0	0	0	0	9.5	0	0	1.5	0	0	0	0	0	0	0	0	0	0	0	0	0	0	0	0	0	0	0	0	0	0	0	0	0	0	0	0	0	0	0	0
Bmp2	Bmpr1b_Bmpr2	15.5	1.5	0	0	0	0	2.5	0	0	0	0	0	27	0	0	3.5	0	0	0	0	0	0	0	0	0	0	0	0	0	0	0	0	0	0	0	0	0	0	0	0	0	0	0	0	0	0	0	0
Bmp4	Bmpr1a_Acvr2a	0	0	0	0	0	0	0	0	0	0	0	0	0	0	0	0	0	0	0	0	0	0	0	0	0	0	0	0	0	0	0	0	0	0	0	0	0	0	0	0	0	0	0	0	0	0	0	0
Bmp4	Bmpr1a_Acvr2b	0	0	0	0	0	0	0	0	0	0	0	0	0	0	0	0	0	0	0	0	0	0	0	0	0	0	0	0	0	0	0	0	0	0	0	0	0	0	0	0	0	0	0	0	0	0	0	0
Bmp4	Bmpr1a_Bmpr2	0	0	0	0	0	0	0	0	0	0	0	0	0	0	0	0	0	0	0	0	0	0	0	0	0	0	0	0	0	0	0	0	0	0	0	0	0	0	0	0	0	0	0	0	0	0	0	0
Bmp4	Bmpr1b_Acvr2a	0	0	0	0	0	0	0	0	0	0	0	0	0	0	0	0	0	0	0	0	0	0	0	0	0	0	0	0	0	0	0	0	0	0	0	0	0	0	0	0	0	0	0	0	0	0	0	0
Bmp4	Bmpr1b_Acvr2b	0	0	0	0	0	0	0	0	0	0	0	0	0	0	0	0	0	0	0	0	0	0	0	0	0	0	0	0	0	0	0	0	0	0	0	0	0	0	0	0	0	0	0	0	0	0	0	0
Bmp4	Bmpr1b_Bmpr2	0	0	0	0	0	0	0	0	0	0	0	0	0	0	0	0	0	0	0	0	0	0	0	0	0	0	0	0	0	0	0	0	0	0	0	0	0	0	0	0	0	0	0	0	0	0	0	0
Gdf5	Bmpr1a_Acvr2a	0	3.5	0	1.5	0	0	0	0	0	0	0	0	0	0	0	0	0	0	0	0	0	0	0	0	0	0	0	0	0	0	0	0	0	0	0	0	0	0	0	0	0	0	0	0	0	0	0	0
Gdf5	Bmpr1a_Acvr2b	0	0	0	1.5	0	0	0	0	0	0	0	0	0	0	0	0	0	0	0	0	0	0	0	0	0	0	0	0	0	0	0	0	0	0	0	0	0	0	0	0	0	0	0	0	0	0	0	0
Gdf5	Bmpr1a_Bmpr2	4.5	0	2	1.5	0	0	0	0	0	0	0	0	0	0	0	0	0	0	0	0	0	0	0	0	0	0	0	0	0	0	0	0	0	0	0	0	0	0	0	0	0	0	0	0	0	0	0	0
Gdf5	Bmpr1b_Acvr2a	0	3.5	0	0	0	0	0	0	0	0	0	0	0	0	0	0	0	0	0	0	0	0	0	0	0	0	0	0	0	0	0	0	0	0	0	0	0	0	0	0	0	0	0	0	0	0	0	0
Gdf5	Bmpr1b_Acvr2b	0	0	0	0	0	0	0	0	0	0	0	0	0	0	0	0	0	0	0	0	0	0	0	0	0	0	0	0	0	0	0	0	0	0	0	0	0	0	0	0	0	0	0	0	0	0	0	0
Gdf5	Bmpr1b_Bmpr2	4.5	0	2	0	0	0	0	0	0	0	0	0	0	0	0	0	0	0	0	0	0	0	0	0	0	0	0	0	0	0	0	0	0	0	0	0	0	0	0	0	0	0	0	0	0	0	0	0
Gdf6	Bmpr1a_Acvr2a	0	0	0	0	0	0	0	0	0	0	0	0	0	0	0	0	0	0	0	0	0	0	0	0	0	0	0	0	0	0	0	0	0	0	0	0	0	0	0	0	0	0	0	0	0	0	0	0
Gdf6	Bmpr1a_Acvr2b	0	0	0	0	0	0	0	0	0	0	0	0	0	0	0	0	0	0	0	0	0	0	0	0	0	0	0	0	0	0	0	0	0	0	0	0	0	0	0	0	0	0	0	0	0	0	0	0
Gdf6	Bmpr1a_Bmpr2	0	0	0	0	0	0	0	0	0	0	0	0	0	0	0	0	0	0	0	0	0	0	0	0	0	0	0	0	0	0	0	0	0	0	0	0	0	0	0	0	0	0	0	0	0	0	0	0
Gdf6	Bmpr1b_Acvr2a	0	0	0	0	0	0	0	0	0	0	0	0	0	0	0	0	0	0	0	0	0	0	0	0	0	0	0	0	0	0	0	0	0	0	0	0	0	0	0	0	0	0	0	0	0	0	0	0
Gdf6	Bmpr1b_Acvr2b	0	0	0	0	0	0	0	0	0	0	0	0	0	0	0	0	0	0	0	0	0	0	0	0	0	0	0	0	0	0	0	0	0	0	0	0	0	0	0	0	0	0	0	0	0	0	0	0
Gdf6	Bmpr1b_Bmpr2	0	0	0	0	0	0	0	0	0	0	0	0	0	0	0	0	0	0	0	0	0	0	0	0	0	0	0	0	0	0	0	0	0	0	0	0	0	0	0	0	0	0	0	0	0	0	0	0
Gdf7	Bmpr1a_Acvr2a	0	0	0	0	0	0	0	0	0	0	0	0	0	0	0	0	0	0	0	0	0	0	0	0	0	0	0	0	0	0	0	0	0	0	0	0	0	0	0	0	0	0	0	0	0	0	0	0
Gdf7	Bmpr1a_Acvr2b	0	0	0	0	0	0	0	0	0	0	0	0	0	0	0	0	0	0	0	0	0	0	0	0	0	0	0	0	0	0	0	0	0	0	0	0	0	0	0	0	0	0	0	0	0	0	0	0
Gdf7	Bmpr1a_Bmpr2	0	0	0	0	0	0	0	0	0	0	0	0	0	0	0	0	0	0	0	0	0	0	0	0	0	0	0	0	0	0	0	0	0	0	0	0	0	0	0	0	0	0	0	0	0	0	0	0
Gdf7	Bmpr1b_Acvr2a	0	0	0	0	0	0	0	0	0	0	0	0	0	0	0	0	0	0	0	0	0	0	0	0	0	0	0	0	0	0	0	0	0	0	0	0	0	0	0	0	0	0	0	0	0	0	0	0
Gdf7	Bmpr1b_Acvr2b	0	0	0	0	0	0	0	0	0	0	0	0	0	0	0	0	0	0	0	0	0	0	0	0	0	0	0	0	0	0	0	0	0	0	0	0	0	0	0	0	0	0	0	0	0	0	0	0
Gdf7	Bmpr1b_Bmpr2	0	0	0	0	0	0	0	0	0	0	0	0	0	0	0	0	0	0	0	0	0	0	0	0	0	0	0	0	0	0	0	0	0	0	0	0	0	0	0	0	0	0	0	0	0	0	0	0
Bmp6	Acvr1_Acvr2a	0	0	0	0	0	0	0	0	0	0	0	0	11	2.5	0	5	0	0	0	0	0	0	0	0	0	0	0	0	0	0	0	0	0	0	0	0	0	0	0	0	0	0	0	0	0	0	0	0
Bmp6	Acvr1_Acvr2b	0	0	0	0	0	0	0	0	0	0	0	0	5.5	2.5	0	5	0	0	0	0	0	0	0	0	0	0	0	0	0	0	0	0	0	0	0	0	0	0	0	0	0	0	0	0	0	0	0	0
Bmp6	Acvr1_Bmpr2	0	0	0	0	0	0	0	0	0	0	0	0	8	5.5	0	5	0	0	0	0	0	0	0	0	0	0	0	0	0	0	0	0	0	0	0	0	0	0	0	0	0	0	0	0	0	0	0	0
Bmp6	Bmpr1a_Acvr2a	0	0	0	0	0	0	0	0	0	0	0	0	14	2.5	0	0	0	0	0	0	0	0	0	0	0	0	0	0	0	0	0	0	0	0	0	0	0	0	0	0	0	0	0	0	0	0	0	0
Bmp6	Bmpr1a_Acvr2b	0	0	0	0	0	0	0	0	0	0	0	0	8.5	2.5	0	0	0	0	0	0	0	0	0	0	0	0	0	0	0	0	0	0	0	0	0	0	0	0	0	0	0	0	0	0	0	0	0	0
Bmp6	Bmpr1a_Bmpr2	0	0	0	0	0	0	0	0	0	0	0	0	11	5.5	0	0	0	0	0	0	0	0	0	0	0	0	0	0	0	0	0	0	0	0	0	0	0	0	0	0	0	0	0	0	0	0	0	0
Bmp6	Bmpr1b_Acvr2a	0	0	0	0	0	0	0	0	0	0	0	0	5.5	0	0	0	0	0	0	0	0	0	0	0	0	0	0	0	0	0	0	0	0	0	0	0	0	0	0	0	0	0	0	0	0	0	0	0
Bmp6	Bmpr1b_Acvr2b	0	0	0	0	0	0	0	0	0	0	0	0	0	0	0	0	0	0	0	0	0	0	0	0	0	0	0	0	0	0	0	0	0	0	0	0	0	0	0	0	0	0	0	0	0	0	0	0
Bmp6	Bmpr1b_Bmpr2	0	0	0	0	0	0	0	0	0	0	0	0	2.5	3	0	0	0	0	0	0	0	0	0	0	0	0	0	0	0	0	0	0	0	0	0	0	0	0	0	0	0	0	0	0	0	0	0	0
Bmp7	Acvr1_Acvr2a	0	0	0	0	0	0	0	0	0	0	0	0	0	0	0	0	0	0	0	0	0	0	0	0	0	0	0	0	0	0	0	0	0	0	0	0	0	0	0	0	0	0	0	0	0	0	0	0
Bmp7	Acvr1_Acvr2b	0	0	0	0	0	0	0	0	0	0	0	0	0	0	0	0	0	0	0	0	0	0	0	0	0	0	0	0	0	0	0	0	0	0	0	0	0	0	0	0	0	0	0	0	0	0	0	0
Bmp7	Acvr1_Bmpr2	0	0	0	0	0	0	0	0	0	0	0	0	0	0	0	0	0	0	0	0	0	0	0	0	0	0	0	0	0	0	0	0	0	0	0	0	0	0	0	0	0	0	0	0	0	0	0	0
Bmp7	Bmpr1a_Acvr2a	0	0	0	0	0	0	0	0	0	0	0	0	0	0	0	0	0	0	0	0	0	0	0	0	0	0	0	0	0	0	0	0	0	0	0	0	0	0	0	0	0	0	0	0	0	0	0	0
Bmp7	Bmpr1a_Acvr2b	0	0	0	0	0	0	0	0	0	0	0	0	0	0	0	0	0	0	0	0	0	0	0	0	0	0	0	0	0	0	0	0	0	0	0	0	0	0	0	0	0	0	0	0	0	0	0	0
Bmp7	Bmpr1a_Bmpr2	0	0	0	0	0	0	0	0	0	0	0	0	0	0	0	0	0	0	0	0	0	0	0	0	0	0	0	0	0	0	0	0	0	0	0	0	0	0	0	0	0	0	0	0	0	0	0	0
Bmp7	Bmpr1b_Acvr2a	0	0	0	0	0	0	0	0	0	0	0	0	0	0	0	0	0	0	0	0	0	0	0	0	0	0	0	0	0	0	0	0	0	0	0	0	0	0	0	0	0	0	0	0	0	0	0	0
Bmp7	Bmpr1b_Acvr2b	0	0	0	0	0	0	0	0	0	0	0	0	0	0	0	0	0	0	0	0	0	0	0	0	0	0	0	0	0	0	0	0	0	0	0	0	0	0	0	0	0	0	0	0	0	0	0	0
Bmp7	Bmpr1b_Bmpr2	0	0	0	0	0	0	0	0	0	0	0	0	0	0	0	0	0	0	0	0	0	0	0	0	0	0	0	0	0	0	0	0	0	0	0	0	0	0	0	0	0	0	0	0	0	0	0	0
Bmp8a	Acvr1_Acvr2a	0	0	0	0	0	0	0	0	0	0	0	0	0	0	0	0	0	0	0	0	0	0	0	0	0	0	0	0	0	0	0	0	0	0	0	0	0	0	0	0	0	0	0	0	0	0	0	0
Bmp8a	Acvr1_Acvr2b	0	0	0	0	0	0	0	0	0	0	0	0	0	0	0	0	0	0	0	0	0	0	0	0	0	0	0	0	0	0	0	0	0	0	0	0	0	0	0	0	0	0	0	0	0	0	0	0
Bmp8a	Acvr1_Bmpr2	0	0	0	0	0	0	0	0	0	0	0	0	0	0	0	0	0	0	0	0	0	0	0	0	0	0	0	0	0	0	0	0	0	0	0	0	0	0	0	0	0	0	0	0	0	0	0	0
Bmp8a	Bmpr1a_Acvr2a	0	0	0	0	0	0	0	0	0	0	0	0	0	0	0	0	0	0	0	0	0	0	0	0	0	0	0	0	0	0	0	0	0	0	0	0	0	0	0	0	0	0	0	0	0	0	0	0
Bmp8a	Bmpr1a_Acvr2b	0	0	0	0	0	0	0	0	0	0	0	0	0	0	0	0	0	0	0	0	0	0	0	0	0	0	0	0	0	0	0	0	0	0	0	0	0	0	0	0	0	0	0	0	0	0	0	0
Bmp8a	Bmpr1a_Bmpr2	0	0	0	0	0	0	0	0	0	0	0	0	0	0	0	0	0	0	0	0	0	0	0	0	0	0	0	0	0	0	0	0	0	0	0	0	0	0	0	0	0	0	0	0	0	0	0	0
Bmp8a	Bmpr1b_Acvr2a	0	0	0	0	0	0	0	0	0	0	0	0	0	0	0	0	0	0	0	0	0	0	0	0	0	0	0	0	0	0	0	0	0	0	0	0	0	0	0	0	0	0	0	0	0	0	0	0
Bmp8a	Bmpr1b_Acvr2b	0	0	0	0	0	0	0	0	0	0	0	0	0	0	0	0	0	0	0	0	0	0	0	0	0	0	0	0	0	0	0	0	0	0	0	0	0	0	0	0	0	0	0	0	0	0	0	0
Bmp8a	Bmpr1b_Bmpr2	0	0	0	0	0	0	0	0	0	0	0	0	0	0	0	0	0	0	0	0	0	0	0	0	0	0	0	0	0	0	0	0	0	0	0	0	0	0	0	0	0	0	0	0	0	0	0	0
Bmp8b	Acvr1_Acvr2a	1.5	0	0	0	0	0	0	0	0	0	0	0	0	0	0	0	0	0	0	0	0	0	0	0	0	0	0	0	0	0	0	0	0	0	0	0	0	0	0	0	0	0	0	0	0	0	0	0
Bmp8b	Acvr1_Acvr2b	1.5	0	0	0	0	0	0	0	0	0	0	0	0	0	0	0	0	0	0	0	0	0	0	0	0	0	0	0	0	0	0	0	0	0	0	0	0	0	0	0	0	0	0	0	0	0	0	0
Bmp8b	Acvr1_Bmpr2	3	0	0	0	0	0	0	0	0	0	0	0	0	0	0	0	0	0	0	0	0	0	0	0	0	0	0	0	0	0	0	0	0	0	0	0	0	0	0	0	0	0	0	0	0	0	0	0
Bmp8b	Bmpr1a_Acvr2a	0	0	0	0	0	0	0	0	0	0	0	0	0	0	0	0	0	0	0	0	0	0	0	0	0	0	0	0	0	0	0	0	0	0	0	0	0	0	0	0	0	0	0	0	0	0	0	0
Bmp8b	Bmpr1a_Acvr2b	0	0	0	0	0	0	0	0	0	0	0	0	0	0	0	0	0	0	0	0	0	0	0	0	0	0	0	0	0	0	0	0	0	0	0	0	0	0	0	0	0	0	0	0	0	0	0	0
Bmp8b	Bmpr1a_Bmpr2	1.5	0	0	0	0	0	0	0	0	0	0	0	0	0	0	0	0	0	0	0	0	0	0	0	0	0	0	0	0	0	0	0	0	0	0	0	0	0	0	0	0	0	0	0	0	0	0	0
Bmp8b	Bmpr1b_Acvr2a	0	0	0	0	0	0	0	0	0	0	0	0	0	0	0	0	0	0	0	0	0	0	0	0	0	0	0	0	0	0	0	0	0	0	0	0	0	0	0	0	0	0	0	0	0	0	0	0
Bmp8b	Bmpr1b_Acvr2b	0	0	0	0	0	0	0	0	0	0	0	0	0	0	0	0	0	0	0	0	0	0	0	0	0	0	0	0	0	0	0	0	0	0	0	0	0	0	0	0	0	0	0	0	0	0	0	0
Bmp8b	Bmpr1b_Bmpr2	1.5	0	0	0	0	0	0	0	0	0	0	0	0	0	0	0	0	0	0	0	0	0	0	0	0	0	0	0	0	0	0	0	0	0	0	0	0	0	0	0	0	0	0	0	0	0	0	0
Bmp10	Acvrl1_Bmpr2	0	0	0	0	0	0	0	0	0	0	0	0	0	0	0	0	0	0	0	0	0	0	0	0	0	0	0	0	0	0	0	0	0	0	0	0	0	0	0	0	0	0	0	0	0	0	0	0
Bmp10	Acvrl1_Acvr2a	0	0	0	0	0	0	0	0	0	0	0	0	0	0	0	0	0	0	0	0	0	0	0	0	0	0	0	0	0	0	0	0	0	0	0	0	0	0	0	0	0	0	0	0	0	0	0	0
Gdf2	Acvrl1_Bmpr2	0	0	0	0	0	0	0	0	0	0	0	0	0	0	0	0	0	0	0	0	0	0	0	0	0	0	0	0	0	0	0	0	0	0	0	0	0	0	0	0	0	0	0	0	0	0	0	0
Gdf2	Acvrl1_Acvr2a	0	0	0	0	0	0	0	0	0	0	0	0	0	0	0	0	0	0	0	0	0	0	0	0	0	0	0	0	0	0	0	0	0	0	0	0	0	0	0	0	0	0	0	0	0	0	0	0
Gdf9	Acvr1b_Bmpr2	0	0	0	0	0	0	0	0	0	0	0	0	0	0	0	0	0	0	0	0	0	0	0	0	0	0	0	0	0	0	0	0	0	0	0	0	0	0	0	0	0	0	0	0	0	0	0	0
Gdf10	Acvr1b_Acvr2a	0	0	0	0	0	0	0	0	0	0	0	0	0	0	0	0	0	0	0	0	0	0	0	0	0	0	0	0	0	0	0	0	0	0	0	0	0	0	0	0	0	0	0	0	0	0	0	0
Gdf11	Tgfbr1_Acvr2a	0	0	0	0	0	0	0	0	0	0	0	0	0	0	0	0	0	0	0	0	0	0	0	0	0	0	0	0	0	0	0	0	0	0	0	0	0	0	0	0	0	0	0	0	0	0	0	0
Gdf11	Tgfbr1_Acvr2b	0	0	0	0	0	0	0	0	0	0	0	0	0	0	0	0	0	0	0	0	0	0	0	0	0	0	0	0	0	0	0	0	0	0	0	0	0	0	0	0	0	0	0	0	0	0	0	0
Gdf11	Acvr1b_Acvr2b	0	0	0	0	0	0	0	0	0	0	0	0	0	0	0	0	0	0	0	0	0	0	0	0	0	0	0	0	0	0	0	0	0	0	0	0	0	0	0	0	0	0	0	0	0	0	0	0
Gdf15	Tgfbr2	8	2	0	0	0	0	0	0	0	0	0	0	2	2	0	0	0	0	0	0	0	0	0	0	0	0	0	0	0	0	0	0	0	0	0	0	0	0	0	0	0	0	0	0	0	0	0	0
Gdnf	Gfra1	0	0	0	0	0	0	0	0	0	0	0	0	0	0	0	0	0	0	0	0	0	0	0	0	0	0	0	0	0	0	0	0	0	0	0	0	0	0	0	0	0	0	0	0	0	0	0	0
Nrtn	Gfra2	0	0	0	0	0	0	0	0	0	0	0	0	0	0	0	0	0	0	0	0	0	0	0	0	0	0	0	0	0	0	0	0	0	0	0	0	0	0	0	0	0	0	0	0	0	0	0	0
Gdf3	Acvr1b_Acvr2a	0	0	0	0	0	0	0	0	0	0	0	0	0	0	0	0	0	0	0	0	0	0	0	0	0	0	0	0	0	0	0	0	0	0	0	0	0	0	0	0	0	0	0	0	0	0	0	0
Gdf3	Acvr1b_Acvr2b	0	0	0	0	0	0	0	0	0	0	0	0	0	0	0	0	0	0	0	0	0	0	0	0	0	0	0	0	0	0	0	0	0	0	0	0	0	0	0	0	0	0	0	0	0	0	0	0
Gdf3	Acvr1c_Acvr2a	0	0	0	0	0	0	0	0	0	0	0	0	0	0	0	0	0	0	0	0	0	0	0	0	0	0	0	0	0	0	0	0	0	0	0	0	0	0	0	0	0	0	0	0	0	0	0	0
Gdf3	Acvr1c_Acvr2b	0	0	0	0	0	0	0	0	0	0	0	0	0	0	0	0	0	0	0	0	0	0	0	0	0	0	0	0	0	0	0	0	0	0	0	0	0	0	0	0	0	0	0	0	0	0	0	0
Inhba	Acvr1b_Acvr2a	175.5	67	9.5	18.5	0	0	0	0	0	0	0	0	40.5	29.5	6	1.5	0	0	0	0	0	0	0	0	4.5	4.5	2	0	0	0	0	0	0	0	0	0	24	4.5	0	3	0	0	0	0	0	0	0	0
Inhba	Acvr1b_Acvr2b	64	0	9.5	18.5	0	0	0	0	0	0	0	0	9	0	6	1.5	0	0	0	0	0	0	0	0	3	0	2	0	0	0	0	0	0	0	0	0	6	0	0	3	0	0	0	0	0	0	0	0
Inhbb	Acvr1b_Acvr2a	6.5	4.5	0	0	0	0	0	0	0	0	0	0	5.5	3	0	0	0	0	0	0	0	0	0	0	0	0	0	0	0	0	0	0	0	0	0	0	0	0	0	0	0	0	0	0	0	0	0	0
Inhbb	Acvr1b_Acvr2b	3	0	0	0	0	0	0	0	0	0	0	0	1.5	0	0	0	0	0	0	0	0	0	0	0	0	0	0	0	0	0	0	0	0	0	0	0	0	0	0	0	0	0	0	0	0	0	0	0
Inhbb	Acvr1c_Acvr2a	5	4.5	0	0	0	0	0	0	0	0	0	0	5.5	3	0	0	0	0	0	0	0	0	0	0	0	0	0	0	0	0	0	0	0	0	0	0	0	0	0	0	0	0	0	0	0	0	0	0
Inhbb	Acvr1c_Acvr2b	1.5	0	0	0	0	0	0	0	0	0	0	0	1.5	0	0	0	0	0	0	0	0	0	0	0	0	0	0	0	0	0	0	0	0	0	0	0	0	0	0	0	0	0	0	0	0	0	0	0
Inhbc	Acvr1b_Acvr2a	0	0	0	0	0	0	0	0	0	0	0	0	1.5	3	0	0	0	0	0	0	0	0	0	0	0	0	0	0	0	0	0	0	0	0	0	0	0	0	0	0	0	0	0	0	0	0	0	0
Inhbc	Acvr1b_Acvr2b	0	0	0	0	0	0	0	0	0	0	0	0	0	0	0	0	0	0	0	0	0	0	0	0	0	0	0	0	0	0	0	0	0	0	0	0	0	0	0	0	0	0	0	0	0	0	0	0
Inhbc	Acvr1c_Acvr2a	0	0	0	0	0	0	0	0	0	0	0	0	1.5	3	0	0	0	0	0	0	0	0	0	0	0	0	0	0	0	0	0	0	0	0	0	0	0	0	0	0	0	0	0	0	0	0	0	0
Inhbc	Acvr1c_Acvr2b	0	0	0	0	0	0	0	0	0	0	0	0	0	0	0	0	0	0	0	0	0	0	0	0	0	0	0	0	0	0	0	0	0	0	0	0	0	0	0	0	0	0	0	0	0	0	0	0
Wnt1	Fzd1_Lrp5	0	0	0	0	0	0	0	0	0	0	0	0	0	0	0	0	0	0	0	0	0	0	0	0	0	0	0	0	0	0	0	0	0	0	0	0	0	0	0	0	0	0	0	0	0	0	0	0
Wnt1	Fzd10_Lrp5	0	0	0	0	0	0	0	0	0	0	0	0	0	0	0	0	0	0	0	0	0	0	0	0	0	0	0	0	0	0	0	0	0	0	0	0	0	0	0	0	0	0	0	0	0	0	0	0
Wnt1	Fzd2_Lrp5	0	0	0	0	0	0	0	0	0	0	0	0	0	0	0	0	0	0	0	0	0	0	0	0	0	0	0	0	0	0	0	0	0	0	0	0	0	0	0	0	0	0	0	0	0	0	0	0
Wnt1	Fzd3_Lrp5	0	0	0	0	0	0	0	0	0	0	0	0	0	0	0	0	0	0	0	0	0	0	0	0	0	0	0	0	0	0	0	0	0	0	0	0	0	0	0	0	0	0	0	0	0	0	0	0
Wnt1	Fzd4_Lrp5	0	0	0	0	0	0	0	0	0	0	0	0	0	0	0	0	0	0	0	0	0	0	0	0	0	0	0	0	0	0	0	0	0	0	0	0	0	0	0	0	0	0	0	0	0	0	0	0
Wnt1	Fzd5_Lrp5	0	0	0	0	0	0	0	0	0	0	0	0	0	0	0	0	0	0	0	0	0	0	0	0	0	0	0	0	0	0	0	0	0	0	0	0	0	0	0	0	0	0	0	0	0	0	0	0
Wnt1	Fzd6_Lrp5	0	0	0	0	0	0	0	0	0	0	0	0	0	0	0	0	0	0	0	0	0	0	0	0	0	0	0	0	0	0	0	0	0	0	0	0	0	0	0	0	0	0	0	0	0	0	0	0
Wnt1	Fzd7_Lrp5	0	0	0	0	0	0	0	0	0	0	0	0	0	0	0	0	0	0	0	0	0	0	0	0	0	0	0	0	0	0	0	0	0	0	0	0	0	0	0	0	0	0	0	0	0	0	0	0
Wnt1	Fzd8_Lrp5	0	0	0	0	0	0	0	0	0	0	0	0	0	0	0	0	0	0	0	0	0	0	0	0	0	0	0	0	0	0	0	0	0	0	0	0	0	0	0	0	0	0	0	0	0	0	0	0
Wnt10a	Fzd1_Lrp5	12	0	0	0	0	0	0	0	0	0	0	0	7	3	0	0	0	0	0	0	0	0	0	0	0	0	0	0	0	0	0	0	0	0	0	0	5.5	1.5	0	0	0	0	0	0	0	0	0	0
Wnt10a	Fzd10_Lrp5	12	0	0	0	0	0	0	0	0	0	0	0	7	3	0	0	0	0	0	0	0	0	0	0	0	0	0	0	0	0	0	0	0	0	0	0	5.5	1.5	0	0	0	0	0	0	0	0	0	0
Wnt10a	Fzd2_Lrp5	15	0	5.5	0	0	0	0	0	0	0	0	0	10	3	0	0	0	0	0	0	0	0	0	0	0	0	0	0	0	0	0	0	0	0	0	0	8.5	1.5	0	0	0	0	0	0	0	0	0	0
Wnt10a	Fzd3_Lrp5	17	0	0	6.5	0	0	0	0	0	0	0	0	7	3	0	0	0	0	0	0	0	0	0	0	0	0	0	0	0	0	0	0	0	0	0	0	7.5	1.5	0	0	0	0	0	0	0	0	0	0
Wnt10a	Fzd4_Lrp5	12	0	0	3	0	0	0	0	0	0	0	0	11.5	3	0	0	0	0	0	0	0	0	0	0	0	0	0	0	0	0	0	0	0	0	0	0	7	1.5	0	1.5	0	0	0	0	0	0	0	0
Wnt10a	Fzd5_Lrp5	12	8	0	0	0	0	0	0	0	0	0	0	7	6	0	0	0	0	0	0	0	0	0	0	0	0	0	0	0	0	0	0	0	0	0	0	8	4.5	0	0	0	0	0	0	0	0	0	0
Wnt10a	Fzd6_Lrp5	14	5	0	0	0	0	0	0	0	0	0	0	7	3	0	0	0	0	0	0	0	0	0	0	0	0	0	0	0	0	0	0	0	0	0	0	5.5	3	0	0	0	0	0	0	0	0	0	0
Wnt10a	Fzd7_Lrp5	22	1.5	0	0	0	0	0	0	0	0	0	0	7	3	0	0	0	0	0	0	0	0	0	0	0	0	0	0	0	0	0	0	0	0	0	0	5.5	3	0	0	0	0	0	0	0	0	0	0
Wnt10a	Fzd8_Lrp5	12	5	0	0	0	0	0	0	0	0	0	0	7	3	0	0	0	0	0	0	0	0	0	0	0	0	0	0	0	0	0	0	0	0	0	0	5.5	1.5	0	0	0	0	0	0	0	0	0	0
Wnt10b	Fzd1_Lrp5	3	2.5	0	0	0	0	0	0	0	0	0	0	0	0	0	0	0	0	0	0	0	0	0	0	0	0	0	0	0	0	0	0	0	0	0	0	0	0	0	0	0	0	0	0	0	0	0	0
Wnt10b	Fzd10_Lrp5	3	2.5	0	0	0	0	0	0	0	0	0	0	0	0	0	0	0	0	0	0	0	0	0	0	0	0	0	0	0	0	0	0	0	0	0	0	0	0	0	0	0	0	0	0	0	0	0	0
Wnt10b	Fzd2_Lrp5	5.5	2.5	0	0	0	0	0	0	0	0	0	0	0	0	0	0	0	0	0	0	0	0	0	0	0	0	0	0	0	0	0	0	0	0	0	0	0	0	0	0	0	0	0	0	0	0	0	0
Wnt10b	Fzd3_Lrp5	3	2.5	0	0	0	0	0	0	0	0	0	0	0	0	0	0	0	0	0	0	0	0	0	0	0	0	0	0	0	0	0	0	0	0	0	0	0	0	0	0	0	0	0	0	0	0	0	0
Wnt10b	Fzd4_Lrp5	3	2.5	0	0	0	0	0	0	0	0	0	0	0	0	0	0	0	0	0	0	0	0	0	0	0	0	0	0	0	0	0	0	0	0	0	0	0	0	0	0	0	0	0	0	0	0	0	0
Wnt10b	Fzd5_Lrp5	3	5	0	0	0	0	0	0	0	0	0	0	0	0	0	0	0	0	0	0	0	0	0	0	0	0	0	0	0	0	0	0	0	0	0	0	0	0	0	0	0	0	0	0	0	0	0	0
Wnt10b	Fzd6_Lrp5	3	5	0	0	0	0	0	0	0	0	0	0	0	0	0	0	0	0	0	0	0	0	0	0	0	0	0	0	0	0	0	0	0	0	0	0	0	0	0	0	0	0	0	0	0	0	0	0
Wnt10b	Fzd7_Lrp5	3	5	0	0	0	0	0	0	0	0	0	0	0	0	0	0	0	0	0	0	0	0	0	0	0	0	0	0	0	0	0	0	0	0	0	0	0	0	0	0	0	0	0	0	0	0	0	0
Wnt10b	Fzd8_Lrp5	3	2.5	0	0	0	0	0	0	0	0	0	0	0	0	0	0	0	0	0	0	0	0	0	0	0	0	0	0	0	0	0	0	0	0	0	0	0	0	0	0	0	0	0	0	0	0	0	0
Wnt2	Fzd1_Lrp5	0	0	0	0	0	0	0	0	0	0	0	0	0	0	0	0	0	0	0	0	0	0	0	0	0	0	0	0	0	0	0	0	0	0	0	0	0	0	0	0	0	0	0	0	0	0	0	0
Wnt2	Fzd10_Lrp5	0	0	0	0	0	0	0	0	0	0	0	0	0	0	0	0	0	0	0	0	0	0	0	0	0	0	0	0	0	0	0	0	0	0	0	0	0	0	0	0	0	0	0	0	0	0	0	0
Wnt2	Fzd2_Lrp5	0	0	0	0	0	0	0	0	0	0	0	0	0	0	0	0	0	0	0	0	0	0	0	0	0	0	0	0	0	0	0	0	0	0	0	0	0	0	0	0	0	0	0	0	0	0	0	0
Wnt2	Fzd3_Lrp5	0	0	0	0	0	0	0	0	0	0	0	0	0	0	0	0	0	0	0	0	0	0	0	0	0	0	0	0	0	0	0	0	0	0	0	0	0	0	0	0	0	0	0	0	0	0	0	0
Wnt2	Fzd4_Lrp5	0	0	0	0	0	0	0	0	0	0	0	0	0	0	0	0	0	0	0	0	0	0	0	0	0	0	0	0	0	0	0	0	0	0	0	0	0	0	0	0	0	0	0	0	0	0	0	0
Wnt2	Fzd5_Lrp5	0	0	0	0	0	0	0	0	0	0	0	0	0	0	0	0	0	0	0	0	0	0	0	0	0	0	0	0	0	0	0	0	0	0	0	0	0	0	0	0	0	0	0	0	0	0	0	0
Wnt2	Fzd6_Lrp5	0	0	0	0	0	0	0	0	0	0	0	0	0	0	0	0	0	0	0	0	0	0	0	0	0	0	0	0	0	0	0	0	0	0	0	0	0	0	0	0	0	0	0	0	0	0	0	0
Wnt2	Fzd7_Lrp5	0	0	0	0	0	0	0	0	0	0	0	0	0	0	0	0	0	0	0	0	0	0	0	0	0	0	0	0	0	0	0	0	0	0	0	0	0	0	0	0	0	0	0	0	0	0	0	0
Wnt2	Fzd8_Lrp5	0	0	0	0	0	0	0	0	0	0	0	0	0	0	0	0	0	0	0	0	0	0	0	0	0	0	0	0	0	0	0	0	0	0	0	0	0	0	0	0	0	0	0	0	0	0	0	0
Wnt2b	Fzd1_Lrp5	0	0	0	0	0	0	0	0	0	0	0	0	0	0	0	0	0	0	0	0	0	0	0	0	0	0	0	0	0	0	0	0	0	0	0	0	0	0	0	0	0	0	0	0	0	0	0	0
Wnt2b	Fzd10_Lrp5	0	0	0	0	0	0	0	0	0	0	0	0	0	0	0	0	0	0	0	0	0	0	0	0	0	0	0	0	0	0	0	0	0	0	0	0	0	0	0	0	0	0	0	0	0	0	0	0
Wnt2b	Fzd2_Lrp5	0	0	0	0	0	0	0	0	0	0	0	0	0	0	0	0	0	0	0	0	0	0	0	0	0	0	0	0	0	0	0	0	0	0	0	0	0	0	0	0	0	0	0	0	0	0	0	0
Wnt2b	Fzd3_Lrp5	0	0	0	0	0	0	0	0	0	0	0	0	0	0	0	0	0	0	0	0	0	0	0	0	0	0	0	0	0	0	0	0	0	0	0	0	0	0	0	0	0	0	0	0	0	0	0	0
Wnt2b	Fzd4_Lrp5	0	0	0	0	0	0	0	0	0	0	0	0	0	0	0	0	0	0	0	0	0	0	0	0	0	0	0	0	0	0	0	0	0	0	0	0	0	0	0	0	0	0	0	0	0	0	0	0
Wnt2b	Fzd5_Lrp5	0	0	0	0	0	0	0	0	0	0	0	0	0	0	0	0	0	0	0	0	0	0	0	0	0	0	0	0	0	0	0	0	0	0	0	0	0	0	0	0	0	0	0	0	0	0	0	0
Wnt2b	Fzd6_Lrp5	0	0	0	0	0	0	0	0	0	0	0	0	0	0	0	0	0	0	0	0	0	0	0	0	0	0	0	0	0	0	0	0	0	0	0	0	0	0	0	0	0	0	0	0	0	0	0	0
Wnt2b	Fzd7_Lrp5	0	0	0	0	0	0	0	0	0	0	0	0	0	0	0	0	0	0	0	0	0	0	0	0	0	0	0	0	0	0	0	0	0	0	0	0	0	0	0	0	0	0	0	0	0	0	0	0
Wnt2b	Fzd8_Lrp5	0	0	0	0	0	0	0	0	0	0	0	0	0	0	0	0	0	0	0	0	0	0	0	0	0	0	0	0	0	0	0	0	0	0	0	0	0	0	0	0	0	0	0	0	0	0	0	0
Wnt4	Fzd1_Lrp5	0	0	0	0	0	0	0	0	0	0	0	0	0	0	0	0	0	0	0	0	0	0	0	0	0	0	0	0	0	0	0	0	0	0	0	0	0	0	0	0	0	0	0	0	0	0	0	0
Wnt4	Fzd10_Lrp5	0	0	0	0	0	0	0	0	0	0	0	0	0	0	0	0	0	0	0	0	0	0	0	0	0	0	0	0	0	0	0	0	0	0	0	0	0	0	0	0	0	0	0	0	0	0	0	0
Wnt4	Fzd2_Lrp5	0	0	0	0	0	0	0	0	0	0	0	0	0	0	0	0	0	0	0	0	0	0	0	0	0	0	0	0	0	0	0	0	0	0	0	0	0	0	0	0	0	0	0	0	0	0	0	0
Wnt4	Fzd3_Lrp5	0	0	0	0	0	0	0	0	0	0	0	0	0	0	0	0	0	0	0	0	0	0	0	0	0	0	0	0	0	0	0	0	0	0	0	0	0	0	0	0	0	0	0	0	0	0	0	0
Wnt4	Fzd4_Lrp5	0	0	0	0	0	0	0	0	0	0	0	0	0	0	0	0	0	0	0	0	0	0	0	0	0	0	0	0	0	0	0	0	0	0	0	0	0	0	0	0	0	0	0	0	0	0	0	0
Wnt4	Fzd5_Lrp5	0	0	0	0	0	0	0	0	0	0	0	0	0	0	0	0	0	0	0	0	0	0	0	0	0	0	0	0	0	0	0	0	0	0	0	0	0	0	0	0	0	0	0	0	0	0	0	0
Wnt4	Fzd6_Lrp5	0	0	0	0	0	0	0	0	0	0	0	0	0	0	0	0	0	0	0	0	0	0	0	0	0	0	0	0	0	0	0	0	0	0	0	0	0	0	0	0	0	0	0	0	0	0	0	0
Wnt4	Fzd7_Lrp5	0	0	0	0	0	0	0	0	0	0	0	0	0	0	0	0	0	0	0	0	0	0	0	0	0	0	0	0	0	0	0	0	0	0	0	0	0	0	0	0	0	0	0	0	0	0	0	0
Wnt4	Fzd8_Lrp5	0	0	0	0	0	0	0	0	0	0	0	0	0	0	0	0	0	0	0	0	0	0	0	0	0	0	0	0	0	0	0	0	0	0	0	0	0	0	0	0	0	0	0	0	0	0	0	0
Wnt6	Fzd1_Lrp5	0	0	0	0	0	0	0	0	0	0	0	0	0	0	0	0	0	0	0	0	0	0	0	0	1.5	0	0	0	0	0	0	0	0	0	0	0	0	0	0	0	0	0	0	0	0	0	0	0
Wnt6	Fzd10_Lrp5	0	0	0	0	0	0	0	0	0	0	0	0	0	0	0	0	0	0	0	0	0	0	0	0	1.5	0	0	0	0	0	0	0	0	0	0	0	0	0	0	0	0	0	0	0	0	0	0	0
Wnt6	Fzd2_Lrp5	0	0	0	0	0	0	0	0	0	0	0	0	0	0	0	0	0	0	0	0	0	0	0	0	1.5	0	0	0	0	0	0	0	0	0	0	0	0	0	0	0	0	0	0	0	0	0	0	0
Wnt6	Fzd3_Lrp5	0	0	0	0	0	0	0	0	0	0	0	0	0	0	0	0	0	0	0	0	0	0	0	0	3	0	0	0	0	0	0	0	0	0	0	0	0	0	0	0	0	0	0	0	0	0	0	0
Wnt6	Fzd4_Lrp5	0	0	0	0	0	0	0	0	0	0	0	0	0	0	0	0	0	0	0	0	0	0	0	0	1.5	0	0	0	0	0	0	0	0	0	0	0	0	0	0	0	0	0	0	0	0	0	0	0
Wnt6	Fzd5_Lrp5	0	0	0	0	0	0	0	0	0	0	0	0	0	0	0	0	0	0	0	0	0	0	0	0	1.5	1.5	0	0	0	0	0	0	0	0	0	0	0	0	0	0	0	0	0	0	0	0	0	0
Wnt6	Fzd6_Lrp5	0	0	0	0	0	0	0	0	0	0	0	0	0	0	0	0	0	0	0	0	0	0	0	0	1.5	1.5	0	0	0	0	0	0	0	0	0	0	0	0	0	0	0	0	0	0	0	0	0	0
Wnt6	Fzd7_Lrp5	0	0	0	0	0	0	0	0	0	0	0	0	0	0	0	0	0	0	0	0	0	0	0	0	4.5	0	0	0	0	0	0	0	0	0	0	0	0	0	0	0	0	0	0	0	0	0	0	0
Wnt6	Fzd8_Lrp5	0	0	0	0	0	0	0	0	0	0	0	0	0	0	0	0	0	0	0	0	0	0	0	0	1.5	1.5	0	0	0	0	0	0	0	0	0	0	0	0	0	0	0	0	0	0	0	0	0	0
Wnt7a	Fzd1_Lrp5	0	0	0	0	0	0	0	0	0	0	0	0	0	0	0	0	0	0	0	0	0	0	0	0	0	0	0	0	0	0	0	0	0	0	0	0	0	0	0	0	0	0	0	0	0	0	0	0
Wnt7a	Fzd10_Lrp5	0	0	0	0	0	0	0	0	0	0	0	0	0	0	0	0	0	0	0	0	0	0	0	0	0	0	0	0	0	0	0	0	0	0	0	0	0	0	0	0	0	0	0	0	0	0	0	0
Wnt7a	Fzd2_Lrp5	0	0	0	0	0	0	0	0	0	0	0	0	0	0	0	0	0	0	0	0	0	0	0	0	0	0	0	0	0	0	0	0	0	0	0	0	0	0	0	0	0	0	0	0	0	0	0	0
Wnt7a	Fzd3_Lrp5	0	0	0	0	0	0	0	0	0	0	0	0	0	0	0	0	0	0	0	0	0	0	0	0	0	0	0	0	0	0	0	0	0	0	0	0	0	0	0	0	0	0	0	0	0	0	0	0
Wnt7a	Fzd4_Lrp5	0	0	0	0	0	0	0	0	0	0	0	0	0	0	0	0	0	0	0	0	0	0	0	0	0	0	0	0	0	0	0	0	0	0	0	0	0	0	0	0	0	0	0	0	0	0	0	0
Wnt7a	Fzd5_Lrp5	0	0	0	0	0	0	0	0	0	0	0	0	0	0	0	0	0	0	0	0	0	0	0	0	0	0	0	0	0	0	0	0	0	0	0	0	0	0	0	0	0	0	0	0	0	0	0	0
Wnt7a	Fzd6_Lrp5	0	0	0	0	0	0	0	0	0	0	0	0	0	0	0	0	0	0	0	0	0	0	0	0	0	0	0	0	0	0	0	0	0	0	0	0	0	0	0	0	0	0	0	0	0	0	0	0
Wnt7a	Fzd7_Lrp5	0	0	0	0	0	0	0	0	0	0	0	0	0	0	0	0	0	0	0	0	0	0	0	0	0	0	0	0	0	0	0	0	0	0	0	0	0	0	0	0	0	0	0	0	0	0	0	0
Wnt7a	Fzd8_Lrp5	0	0	0	0	0	0	0	0	0	0	0	0	0	0	0	0	0	0	0	0	0	0	0	0	0	0	0	0	0	0	0	0	0	0	0	0	0	0	0	0	0	0	0	0	0	0	0	0
Wnt7b	Fzd1_Lrp5	0	0	0	0	0	0	0	0	0	0	0	0	0	0	0	0	0	0	0	0	0	0	0	0	0	0	0	0	0	0	0	0	0	0	0	0	0	0	0	0	0	0	0	0	0	0	0	0
Wnt7b	Fzd10_Lrp5	0	0	0	0	0	0	0	0	0	0	0	0	0	0	0	0	0	0	0	0	0	0	0	0	0	0	0	0	0	0	0	0	0	0	0	0	0	0	0	0	0	0	0	0	0	0	0	0
Wnt7b	Fzd2_Lrp5	0	0	0	0	0	0	0	0	0	0	0	0	0	0	0	0	0	0	0	0	0	0	0	0	0	0	0	0	0	0	0	0	0	0	0	0	0	0	0	0	0	0	0	0	0	0	0	0
Wnt7b	Fzd3_Lrp5	0	0	0	0	0	0	0	0	0	0	0	0	0	0	0	0	0	0	0	0	0	0	0	0	0	0	0	0	0	0	0	0	0	0	0	0	0	0	0	0	0	0	0	0	0	0	0	0
Wnt7b	Fzd4_Lrp5	0	0	0	0	0	0	0	0	0	0	0	0	0	0	0	0	0	0	0	0	0	0	0	0	0	0	0	0	0	0	0	0	0	0	0	0	0	0	0	0	0	0	0	0	0	0	0	0
Wnt7b	Fzd5_Lrp5	0	0	0	0	0	0	0	0	0	0	0	0	0	0	0	0	0	0	0	0	0	0	0	0	0	0	0	0	0	0	0	0	0	0	0	0	0	0	0	0	0	0	0	0	0	0	0	0
Wnt7b	Fzd6_Lrp5	0	0	0	0	0	0	0	0	0	0	0	0	0	0	0	0	0	0	0	0	0	0	0	0	0	0	0	0	0	0	0	0	0	0	0	0	0	0	0	0	0	0	0	0	0	0	0	0
Wnt7b	Fzd7_Lrp5	0	0	0	0	0	0	0	0	0	0	0	0	0	0	0	0	0	0	0	0	0	0	0	0	0	0	0	0	0	0	0	0	0	0	0	0	0	0	0	0	0	0	0	0	0	0	0	0
Wnt7b	Fzd8_Lrp5	0	0	0	0	0	0	0	0	0	0	0	0	0	0	0	0	0	0	0	0	0	0	0	0	0	0	0	0	0	0	0	0	0	0	0	0	0	0	0	0	0	0	0	0	0	0	0	0
Wnt8a	Fzd1_Lrp5	0	0	0	0	0	0	0	0	0	0	0	0	0	0	0	0	0	0	0	0	0	0	0	0	0	0	0	0	0	0	0	0	0	0	0	0	0	0	0	0	0	0	0	0	0	0	0	0
Wnt8a	Fzd10_Lrp5	0	0	0	0	0	0	0	0	0	0	0	0	0	0	0	0	0	0	0	0	0	0	0	0	0	0	0	0	0	0	0	0	0	0	0	0	0	0	0	0	0	0	0	0	0	0	0	0
Wnt8a	Fzd2_Lrp5	0	0	0	0	0	0	0	0	0	0	0	0	0	0	0	0	0	0	0	0	0	0	0	0	0	0	0	0	0	0	0	0	0	0	0	0	0	0	0	0	0	0	0	0	0	0	0	0
Wnt8a	Fzd3_Lrp5	0	0	0	0	0	0	0	0	0	0	0	0	0	0	0	0	0	0	0	0	0	0	0	0	0	0	0	0	0	0	0	0	0	0	0	0	0	0	0	0	0	0	0	0	0	0	0	0
Wnt8a	Fzd4_Lrp5	0	0	0	0	0	0	0	0	0	0	0	0	0	0	0	0	0	0	0	0	0	0	0	0	0	0	0	0	0	0	0	0	0	0	0	0	0	0	0	0	0	0	0	0	0	0	0	0
Wnt8a	Fzd5_Lrp5	0	0	0	0	0	0	0	0	0	0	0	0	0	0	0	0	0	0	0	0	0	0	0	0	0	0	0	0	0	0	0	0	0	0	0	0	0	0	0	0	0	0	0	0	0	0	0	0
Wnt8a	Fzd6_Lrp5	0	0	0	0	0	0	0	0	0	0	0	0	0	0	0	0	0	0	0	0	0	0	0	0	0	0	0	0	0	0	0	0	0	0	0	0	0	0	0	0	0	0	0	0	0	0	0	0
Wnt8a	Fzd7_Lrp5	0	0	0	0	0	0	0	0	0	0	0	0	0	0	0	0	0	0	0	0	0	0	0	0	0	0	0	0	0	0	0	0	0	0	0	0	0	0	0	0	0	0	0	0	0	0	0	0
Wnt8a	Fzd8_Lrp5	0	0	0	0	0	0	0	0	0	0	0	0	0	0	0	0	0	0	0	0	0	0	0	0	0	0	0	0	0	0	0	0	0	0	0	0	0	0	0	0	0	0	0	0	0	0	0	0
Wnt8b	Fzd1_Lrp5	0	0	0	0	0	0	0	0	0	0	0	0	0	0	0	0	0	0	0	0	0	0	0	0	0	0	0	0	0	0	0	0	0	0	0	0	0	0	0	0	0	0	0	0	0	0	0	0
Wnt8b	Fzd10_Lrp5	0	0	0	0	0	0	0	0	0	0	0	0	0	0	0	0	0	0	0	0	0	0	0	0	0	0	0	0	0	0	0	0	0	0	0	0	0	0	0	0	0	0	0	0	0	0	0	0
Wnt8b	Fzd2_Lrp5	0	0	0	0	0	0	0	0	0	0	0	0	0	0	0	0	0	0	0	0	0	0	0	0	0	0	0	0	0	0	0	0	0	0	0	0	0	0	0	0	0	0	0	0	0	0	0	0
Wnt8b	Fzd3_Lrp5	0	0	0	0	0	0	0	0	0	0	0	0	0	0	0	0	0	0	0	0	0	0	0	0	0	0	0	0	0	0	0	0	0	0	0	0	0	0	0	0	0	0	0	0	0	0	0	0
Wnt8b	Fzd4_Lrp5	0	0	0	0	0	0	0	0	0	0	0	0	0	0	0	0	0	0	0	0	0	0	0	0	0	0	0	0	0	0	0	0	0	0	0	0	0	0	0	0	0	0	0	0	0	0	0	0
Wnt8b	Fzd5_Lrp5	0	0	0	0	0	0	0	0	0	0	0	0	0	0	0	0	0	0	0	0	0	0	0	0	0	0	0	0	0	0	0	0	0	0	0	0	0	0	0	0	0	0	0	0	0	0	0	0
Wnt8b	Fzd6_Lrp5	0	0	0	0	0	0	0	0	0	0	0	0	0	0	0	0	0	0	0	0	0	0	0	0	0	0	0	0	0	0	0	0	0	0	0	0	0	0	0	0	0	0	0	0	0	0	0	0
Wnt8b	Fzd7_Lrp5	0	0	0	0	0	0	0	0	0	0	0	0	0	0	0	0	0	0	0	0	0	0	0	0	0	0	0	0	0	0	0	0	0	0	0	0	0	0	0	0	0	0	0	0	0	0	0	0
Wnt8b	Fzd8_Lrp5	0	0	0	0	0	0	0	0	0	0	0	0	0	0	0	0	0	0	0	0	0	0	0	0	0	0	0	0	0	0	0	0	0	0	0	0	0	0	0	0	0	0	0	0	0	0	0	0
Wnt9a	Fzd1_Lrp5	3.5	0	0	0	0	0	0	0	0	0	0	0	0	0	0	0	0	0	0	0	0	0	0	0	0	0	0	0	0	0	0	0	0	0	0	0	0	0	0	0	0	0	0	0	0	0	0	0
Wnt9a	Fzd10_Lrp5	3.5	0	0	0	0	0	0	0	0	0	0	0	0	0	0	0	0	0	0	0	0	0	0	0	0	0	0	0	0	0	0	0	0	0	0	0	0	0	0	0	0	0	0	0	0	0	0	0
Wnt9a	Fzd2_Lrp5	3.5	0	1.5	0	0	0	0	0	0	0	0	0	0	0	0	0	0	0	0	0	0	0	0	0	0	0	0	0	0	0	0	0	0	0	0	0	0	0	0	0	0	0	0	0	0	0	0	0
Wnt9a	Fzd3_Lrp5	3.5	0	0	0	0	0	0	0	0	0	0	0	0	0	0	0	0	0	0	0	0	0	0	0	0	0	0	0	0	0	0	0	0	0	0	0	0	0	0	0	0	0	0	0	0	0	0	0
Wnt9a	Fzd4_Lrp5	5	0	0	0	0	0	0	0	0	0	0	0	0	0	0	0	0	0	0	0	0	0	0	0	0	0	0	0	0	0	0	0	0	0	0	0	0	0	0	0	0	0	0	0	0	0	0	0
Wnt9a	Fzd5_Lrp5	3.5	1.5	0	0	0	0	0	0	0	0	0	0	0	0	0	0	0	0	0	0	0	0	0	0	0	0	0	0	0	0	0	0	0	0	0	0	0	0	0	0	0	0	0	0	0	0	0	0
Wnt9a	Fzd6_Lrp5	3.5	0	0	0	0	0	0	0	0	0	0	0	0	0	0	0	0	0	0	0	0	0	0	0	0	0	0	0	0	0	0	0	0	0	0	0	0	0	0	0	0	0	0	0	0	0	0	0
Wnt9a	Fzd7_Lrp5	3.5	0	0	0	0	0	0	0	0	0	0	0	0	0	0	0	0	0	0	0	0	0	0	0	0	0	0	0	0	0	0	0	0	0	0	0	0	0	0	0	0	0	0	0	0	0	0	0
Wnt9a	Fzd8_Lrp5	3.5	0	0	0	0	0	0	0	0	0	0	0	0	0	0	0	0	0	0	0	0	0	0	0	0	0	0	0	0	0	0	0	0	0	0	0	0	0	0	0	0	0	0	0	0	0	0	0
Wnt1	Fzd1_Lrp6	0	0	0	0	0	0	0	0	0	0	0	0	0	0	0	0	0	0	0	0	0	0	0	0	0	0	0	0	0	0	0	0	0	0	0	0	0	0	0	0	0	0	0	0	0	0	0	0
Wnt1	Fzd10_Lrp6	0	0	0	0	0	0	0	0	0	0	0	0	0	0	0	0	0	0	0	0	0	0	0	0	0	0	0	0	0	0	0	0	0	0	0	0	0	0	0	0	0	0	0	0	0	0	0	0
Wnt1	Fzd2_Lrp6	0	0	0	0	0	0	0	0	0	0	0	0	0	0	0	0	0	0	0	0	0	0	0	0	0	0	0	0	0	0	0	0	0	0	0	0	0	0	0	0	0	0	0	0	0	0	0	0
Wnt1	Fzd3_Lrp6	0	0	0	0	0	0	0	0	0	0	0	0	0	0	0	0	0	0	0	0	0	0	0	0	0	0	0	0	0	0	0	0	0	0	0	0	0	0	0	0	0	0	0	0	0	0	0	0
Wnt1	Fzd4_Lrp6	0	0	0	0	0	0	0	0	0	0	0	0	0	0	0	0	0	0	0	0	0	0	0	0	0	0	0	0	0	0	0	0	0	0	0	0	0	0	0	0	0	0	0	0	0	0	0	0
Wnt1	Fzd5_Lrp6	0	0	0	0	0	0	0	0	0	0	0	0	0	0	0	0	0	0	0	0	0	0	0	0	0	0	0	0	0	0	0	0	0	0	0	0	0	0	0	0	0	0	0	0	0	0	0	0
Wnt1	Fzd6_Lrp6	0	0	0	0	0	0	0	0	0	0	0	0	0	0	0	0	0	0	0	0	0	0	0	0	0	0	0	0	0	0	0	0	0	0	0	0	0	0	0	0	0	0	0	0	0	0	0	0
Wnt1	Fzd7_Lrp6	0	0	0	0	0	0	0	0	0	0	0	0	0	0	0	0	0	0	0	0	0	0	0	0	0	0	0	0	0	0	0	0	0	0	0	0	0	0	0	0	0	0	0	0	0	0	0	0
Wnt1	Fzd8_Lrp6	0	0	0	0	0	0	0	0	0	0	0	0	0	0	0	0	0	0	0	0	0	0	0	0	0	0	0	0	0	0	0	0	0	0	0	0	0	0	0	0	0	0	0	0	0	0	0	0
Wnt10a	Fzd1_Lrp6	34.5	12	0	0	0	0	0	0	0	0	0	0	7.5	15.5	0	3	0	0	0	0	0	0	0	0	0	0	0	0	0	0	0	0	0	0	0	0	12.5	10.5	0	3	0	0	0	0	0	0	0	0
Wnt10a	Fzd10_Lrp6	34.5	12	0	0	0	0	0	0	0	0	0	0	7.5	15.5	0	3	0	0	0	0	0	0	0	0	0	0	0	0	0	0	0	0	0	0	0	0	12.5	10.5	0	3	0	0	0	0	0	0	0	0
Wnt10a	Fzd2_Lrp6	37.5	12	5.5	0	0	0	0	0	0	0	0	0	10.5	15.5	0	3	0	0	0	0	0	0	0	0	0	0	0	0	0	0	0	0	0	0	0	0	15.5	10.5	0	3	0	0	0	0	0	0	0	0
Wnt10a	Fzd3_Lrp6	39.5	12	0	6.5	0	0	0	0	0	0	0	0	7.5	15.5	0	3	0	0	0	0	0	0	0	0	0	0	0	0	0	0	0	0	0	0	0	0	14.5	10.5	0	3	0	0	0	0	0	0	0	0
Wnt10a	Fzd4_Lrp6	34.5	12	0	3	0	0	0	0	0	0	0	0	12	15.5	0	3	0	0	0	0	0	0	0	0	0	0	0	0	0	0	0	0	0	0	0	0	14	10.5	0	4.5	0	0	0	0	0	0	0	0
Wnt10a	Fzd5_Lrp6	34.5	20	0	0	0	0	0	0	0	0	0	0	7.5	18.5	0	3	0	0	0	0	0	0	0	0	0	0	0	0	0	0	0	0	0	0	0	0	15	13.5	0	3	0	0	0	0	0	0	0	0
Wnt10a	Fzd6_Lrp6	36.5	17	0	0	0	0	0	0	0	0	0	0	7.5	15.5	0	3	0	0	0	0	0	0	0	0	0	0	0	0	0	0	0	0	0	0	0	0	12.5	12	0	3	0	0	0	0	0	0	0	0
Wnt10a	Fzd7_Lrp6	44.5	13.5	0	0	0	0	0	0	0	0	0	0	7.5	15.5	0	3	0	0	0	0	0	0	0	0	0	0	0	0	0	0	0	0	0	0	0	0	12.5	12	0	3	0	0	0	0	0	0	0	0
Wnt10a	Fzd8_Lrp6	34.5	17	0	0	0	0	0	0	0	0	0	0	7.5	15.5	0	3	0	0	0	0	0	0	0	0	0	0	0	0	0	0	0	0	0	0	0	0	12.5	10.5	0	3	0	0	0	0	0	0	0	0
Wnt10b	Fzd1_Lrp6	6	7.5	0	2.5	0	0	0	0	0	0	0	0	0	0	0	0	0	0	0	0	0	0	0	0	0	0	0	0	0	0	0	0	0	0	0	0	0	0	0	0	0	0	0	0	0	0	0	0
Wnt10b	Fzd10_Lrp6	6	7.5	0	2.5	0	0	0	0	0	0	0	0	0	0	0	0	0	0	0	0	0	0	0	0	0	0	0	0	0	0	0	0	0	0	0	0	0	0	0	0	0	0	0	0	0	0	0	0
Wnt10b	Fzd2_Lrp6	8.5	7.5	0	2.5	0	0	0	0	0	0	0	0	0	0	0	0	0	0	0	0	0	0	0	0	0	0	0	0	0	0	0	0	0	0	0	0	0	0	0	0	0	0	0	0	0	0	0	0
Wnt10b	Fzd3_Lrp6	6	7.5	0	2.5	0	0	0	0	0	0	0	0	0	0	0	0	0	0	0	0	0	0	0	0	0	0	0	0	0	0	0	0	0	0	0	0	0	0	0	0	0	0	0	0	0	0	0	0
Wnt10b	Fzd4_Lrp6	6	7.5	0	2.5	0	0	0	0	0	0	0	0	0	0	0	0	0	0	0	0	0	0	0	0	0	0	0	0	0	0	0	0	0	0	0	0	0	0	0	0	0	0	0	0	0	0	0	0
Wnt10b	Fzd5_Lrp6	6	10	0	2.5	0	0	0	0	0	0	0	0	0	0	0	0	0	0	0	0	0	0	0	0	0	0	0	0	0	0	0	0	0	0	0	0	0	0	0	0	0	0	0	0	0	0	0	0
Wnt10b	Fzd6_Lrp6	6	10	0	2.5	0	0	0	0	0	0	0	0	0	0	0	0	0	0	0	0	0	0	0	0	0	0	0	0	0	0	0	0	0	0	0	0	0	0	0	0	0	0	0	0	0	0	0	0
Wnt10b	Fzd7_Lrp6	6	10	0	2.5	0	0	0	0	0	0	0	0	0	0	0	0	0	0	0	0	0	0	0	0	0	0	0	0	0	0	0	0	0	0	0	0	0	0	0	0	0	0	0	0	0	0	0	0
Wnt10b	Fzd8_Lrp6	6	7.5	0	2.5	0	0	0	0	0	0	0	0	0	0	0	0	0	0	0	0	0	0	0	0	0	0	0	0	0	0	0	0	0	0	0	0	0	0	0	0	0	0	0	0	0	0	0	0
Wnt2	Fzd1_Lrp6	0	0	0	0	0	0	0	0	0	0	0	0	0	0	0	0	0	0	0	0	0	0	0	0	0	0	0	0	0	0	0	0	0	0	0	0	0	0	0	0	0	0	0	0	0	0	0	0
Wnt2	Fzd10_Lrp6	0	0	0	0	0	0	0	0	0	0	0	0	0	0	0	0	0	0	0	0	0	0	0	0	0	0	0	0	0	0	0	0	0	0	0	0	0	0	0	0	0	0	0	0	0	0	0	0
Wnt2	Fzd2_Lrp6	0	0	0	0	0	0	0	0	0	0	0	0	0	0	0	0	0	0	0	0	0	0	0	0	0	0	0	0	0	0	0	0	0	0	0	0	0	0	0	0	0	0	0	0	0	0	0	0
Wnt2	Fzd3_Lrp6	0	0	0	0	0	0	0	0	0	0	0	0	0	0	0	0	0	0	0	0	0	0	0	0	0	0	0	0	0	0	0	0	0	0	0	0	0	0	0	0	0	0	0	0	0	0	0	0
Wnt2	Fzd4_Lrp6	0	0	0	0	0	0	0	0	0	0	0	0	0	0	0	0	0	0	0	0	0	0	0	0	0	0	0	0	0	0	0	0	0	0	0	0	0	0	0	0	0	0	0	0	0	0	0	0
Wnt2	Fzd5_Lrp6	0	0	0	0	0	0	0	0	0	0	0	0	0	0	0	0	0	0	0	0	0	0	0	0	0	0	0	0	0	0	0	0	0	0	0	0	0	0	0	0	0	0	0	0	0	0	0	0
Wnt2	Fzd6_Lrp6	0	0	0	0	0	0	0	0	0	0	0	0	0	0	0	0	0	0	0	0	0	0	0	0	0	0	0	0	0	0	0	0	0	0	0	0	0	0	0	0	0	0	0	0	0	0	0	0
Wnt2	Fzd7_Lrp6	0	0	0	0	0	0	0	0	0	0	0	0	0	0	0	0	0	0	0	0	0	0	0	0	0	0	0	0	0	0	0	0	0	0	0	0	0	0	0	0	0	0	0	0	0	0	0	0
Wnt2	Fzd8_Lrp6	0	0	0	0	0	0	0	0	0	0	0	0	0	0	0	0	0	0	0	0	0	0	0	0	0	0	0	0	0	0	0	0	0	0	0	0	0	0	0	0	0	0	0	0	0	0	0	0
Wnt2b	Fzd1_Lrp6	0	0	0	0	0	0	0	0	0	0	0	0	0	0	0	0	0	0	0	0	0	0	0	0	0	0	0	0	0	0	0	0	0	0	0	0	0	0	0	0	0	0	0	0	0	0	0	0
Wnt2b	Fzd10_Lrp6	0	0	0	0	0	0	0	0	0	0	0	0	0	0	0	0	0	0	0	0	0	0	0	0	0	0	0	0	0	0	0	0	0	0	0	0	0	0	0	0	0	0	0	0	0	0	0	0
Wnt2b	Fzd2_Lrp6	0	0	0	0	0	0	0	0	0	0	0	0	0	0	0	0	0	0	0	0	0	0	0	0	0	0	0	0	0	0	0	0	0	0	0	0	0	0	0	0	0	0	0	0	0	0	0	0
Wnt2b	Fzd3_Lrp6	0	0	0	0	0	0	0	0	0	0	0	0	0	0	0	0	0	0	0	0	0	0	0	0	0	0	0	0	0	0	0	0	0	0	0	0	0	0	0	0	0	0	0	0	0	0	0	0
Wnt2b	Fzd4_Lrp6	0	0	0	0	0	0	0	0	0	0	0	0	0	0	0	0	0	0	0	0	0	0	0	0	0	0	0	0	0	0	0	0	0	0	0	0	0	0	0	0	0	0	0	0	0	0	0	0
Wnt2b	Fzd5_Lrp6	0	0	0	0	0	0	0	0	0	0	0	0	0	0	0	0	0	0	0	0	0	0	0	0	0	0	0	0	0	0	0	0	0	0	0	0	0	0	0	0	0	0	0	0	0	0	0	0
Wnt2b	Fzd6_Lrp6	0	0	0	0	0	0	0	0	0	0	0	0	0	0	0	0	0	0	0	0	0	0	0	0	0	0	0	0	0	0	0	0	0	0	0	0	0	0	0	0	0	0	0	0	0	0	0	0
Wnt2b	Fzd7_Lrp6	0	0	0	0	0	0	0	0	0	0	0	0	0	0	0	0	0	0	0	0	0	0	0	0	0	0	0	0	0	0	0	0	0	0	0	0	0	0	0	0	0	0	0	0	0	0	0	0
Wnt2b	Fzd8_Lrp6	0	0	0	0	0	0	0	0	0	0	0	0	0	0	0	0	0	0	0	0	0	0	0	0	0	0	0	0	0	0	0	0	0	0	0	0	0	0	0	0	0	0	0	0	0	0	0	0
Wnt4	Fzd1_Lrp6	0	0	0	0	0	0	0	0	0	0	0	0	0	0	0	0	0	0	0	0	0	0	0	0	0	0	0	0	0	0	0	0	0	0	0	0	0	0	0	0	0	0	0	0	0	0	0	0
Wnt4	Fzd10_Lrp6	0	0	0	0	0	0	0	0	0	0	0	0	0	0	0	0	0	0	0	0	0	0	0	0	0	0	0	0	0	0	0	0	0	0	0	0	0	0	0	0	0	0	0	0	0	0	0	0
Wnt4	Fzd2_Lrp6	0	0	0	0	0	0	0	0	0	0	0	0	0	0	0	0	0	0	0	0	0	0	0	0	0	0	0	0	0	0	0	0	0	0	0	0	0	0	0	0	0	0	0	0	0	0	0	0
Wnt4	Fzd3_Lrp6	0	0	0	0	0	0	0	0	0	0	0	0	0	0	0	0	0	0	0	0	0	0	0	0	0	0	0	0	0	0	0	0	0	0	0	0	0	0	0	0	0	0	0	0	0	0	0	0
Wnt4	Fzd4_Lrp6	0	0	0	0	0	0	0	0	0	0	0	0	0	0	0	0	0	0	0	0	0	0	0	0	0	0	0	0	0	0	0	0	0	0	0	0	0	0	0	0	0	0	0	0	0	0	0	0
Wnt4	Fzd5_Lrp6	0	0	0	0	0	0	0	0	0	0	0	0	0	0	0	0	0	0	0	0	0	0	0	0	0	0	0	0	0	0	0	0	0	0	0	0	0	0	0	0	0	0	0	0	0	0	0	0
Wnt4	Fzd6_Lrp6	0	0	0	0	0	0	0	0	0	0	0	0	0	0	0	0	0	0	0	0	0	0	0	0	0	0	0	0	0	0	0	0	0	0	0	0	0	0	0	0	0	0	0	0	0	0	0	0
Wnt4	Fzd7_Lrp6	0	0	0	0	0	0	0	0	0	0	0	0	0	0	0	0	0	0	0	0	0	0	0	0	0	0	0	0	0	0	0	0	0	0	0	0	0	0	0	0	0	0	0	0	0	0	0	0
Wnt4	Fzd8_Lrp6	0	0	0	0	0	0	0	0	0	0	0	0	0	0	0	0	0	0	0	0	0	0	0	0	0	0	0	0	0	0	0	0	0	0	0	0	0	0	0	0	0	0	0	0	0	0	0	0
Wnt6	Fzd1_Lrp6	0	0	0	0	0	0	0	0	0	0	0	0	0	0	0	0	0	0	0	0	0	0	0	0	6.5	0	0	0	0	0	0	0	0	0	0	0	0	0	0	0	0	0	0	0	0	0	0	0
Wnt6	Fzd10_Lrp6	0	0	0	0	0	0	0	0	0	0	0	0	0	0	0	0	0	0	0	0	0	0	0	0	6.5	0	0	0	0	0	0	0	0	0	0	0	0	0	0	0	0	0	0	0	0	0	0	0
Wnt6	Fzd2_Lrp6	0	0	0	0	0	0	0	0	0	0	0	0	0	0	0	0	0	0	0	0	0	0	0	0	6.5	0	0	0	0	0	0	0	0	0	0	0	0	0	0	0	0	0	0	0	0	0	0	0
Wnt6	Fzd3_Lrp6	0	0	0	0	0	0	0	0	0	0	0	0	0	0	0	0	0	0	0	0	0	0	0	0	8	0	0	0	0	0	0	0	0	0	0	0	0	0	0	0	0	0	0	0	0	0	0	0
Wnt6	Fzd4_Lrp6	0	0	0	0	0	0	0	0	0	0	0	0	0	0	0	0	0	0	0	0	0	0	0	0	6.5	0	0	0	0	0	0	0	0	0	0	0	0	0	0	0	0	0	0	0	0	0	0	0
Wnt6	Fzd5_Lrp6	0	0	0	0	0	0	0	0	0	0	0	0	0	0	0	0	0	0	0	0	0	0	0	0	6.5	1.5	0	0	0	0	0	0	0	0	0	0	0	0	0	0	0	0	0	0	0	0	0	0
Wnt6	Fzd6_Lrp6	0	0	0	0	0	0	0	0	0	0	0	0	0	0	0	0	0	0	0	0	0	0	0	0	6.5	1.5	0	0	0	0	0	0	0	0	0	0	0	0	0	0	0	0	0	0	0	0	0	0
Wnt6	Fzd7_Lrp6	0	0	0	0	0	0	0	0	0	0	0	0	0	0	0	0	0	0	0	0	0	0	0	0	9.5	0	0	0	0	0	0	0	0	0	0	0	0	0	0	0	0	0	0	0	0	0	0	0
Wnt6	Fzd8_Lrp6	0	0	0	0	0	0	0	0	0	0	0	0	0	0	0	0	0	0	0	0	0	0	0	0	6.5	1.5	0	0	0	0	0	0	0	0	0	0	0	0	0	0	0	0	0	0	0	0	0	0
Wnt7a	Fzd1_Lrp6	0	0	0	0	0	0	0	0	0	0	0	0	0	0	0	0	0	0	0	0	0	0	0	0	0	0	0	0	0	0	0	0	0	0	0	0	0	0	0	0	0	0	0	0	0	0	0	0
Wnt7a	Fzd10_Lrp6	0	0	0	0	0	0	0	0	0	0	0	0	0	0	0	0	0	0	0	0	0	0	0	0	0	0	0	0	0	0	0	0	0	0	0	0	0	0	0	0	0	0	0	0	0	0	0	0
Wnt7a	Fzd2_Lrp6	0	0	0	0	0	0	0	0	0	0	0	0	0	0	0	0	0	0	0	0	0	0	0	0	0	0	0	0	0	0	0	0	0	0	0	0	0	0	0	0	0	0	0	0	0	0	0	0
Wnt7a	Fzd3_Lrp6	0	0	0	0	0	0	0	0	0	0	0	0	0	0	0	0	0	0	0	0	0	0	0	0	0	0	0	0	0	0	0	0	0	0	0	0	0	0	0	0	0	0	0	0	0	0	0	0
Wnt7a	Fzd4_Lrp6	0	0	0	0	0	0	0	0	0	0	0	0	0	0	0	0	0	0	0	0	0	0	0	0	0	0	0	0	0	0	0	0	0	0	0	0	0	0	0	0	0	0	0	0	0	0	0	0
Wnt7a	Fzd5_Lrp6	0	0	0	0	0	0	0	0	0	0	0	0	0	0	0	0	0	0	0	0	0	0	0	0	0	0	0	0	0	0	0	0	0	0	0	0	0	0	0	0	0	0	0	0	0	0	0	0
Wnt7a	Fzd6_Lrp6	0	0	0	0	0	0	0	0	0	0	0	0	0	0	0	0	0	0	0	0	0	0	0	0	0	0	0	0	0	0	0	0	0	0	0	0	0	0	0	0	0	0	0	0	0	0	0	0
Wnt7a	Fzd7_Lrp6	0	0	0	0	0	0	0	0	0	0	0	0	0	0	0	0	0	0	0	0	0	0	0	0	0	0	0	0	0	0	0	0	0	0	0	0	0	0	0	0	0	0	0	0	0	0	0	0
Wnt7a	Fzd8_Lrp6	0	0	0	0	0	0	0	0	0	0	0	0	0	0	0	0	0	0	0	0	0	0	0	0	0	0	0	0	0	0	0	0	0	0	0	0	0	0	0	0	0	0	0	0	0	0	0	0
Wnt7b	Fzd1_Lrp6	0	0	0	0	0	0	0	0	0	0	0	0	0	0	0	0	0	0	0	0	0	0	0	0	0	0	0	0	0	0	0	0	0	0	0	0	0	0	0	0	0	0	0	0	0	0	0	0
Wnt7b	Fzd10_Lrp6	0	0	0	0	0	0	0	0	0	0	0	0	0	0	0	0	0	0	0	0	0	0	0	0	0	0	0	0	0	0	0	0	0	0	0	0	0	0	0	0	0	0	0	0	0	0	0	0
Wnt7b	Fzd2_Lrp6	0	0	0	0	0	0	0	0	0	0	0	0	0	0	0	0	0	0	0	0	0	0	0	0	0	0	0	0	0	0	0	0	0	0	0	0	0	0	0	0	0	0	0	0	0	0	0	0
Wnt7b	Fzd3_Lrp6	0	0	0	0	0	0	0	0	0	0	0	0	0	0	0	0	0	0	0	0	0	0	0	0	0	0	0	0	0	0	0	0	0	0	0	0	0	0	0	0	0	0	0	0	0	0	0	0
Wnt7b	Fzd4_Lrp6	0	0	0	0	0	0	0	0	0	0	0	0	0	0	0	0	0	0	0	0	0	0	0	0	0	0	0	0	0	0	0	0	0	0	0	0	0	0	0	0	0	0	0	0	0	0	0	0
Wnt7b	Fzd5_Lrp6	0	0	0	0	0	0	0	0	0	0	0	0	0	0	0	0	0	0	0	0	0	0	0	0	0	0	0	0	0	0	0	0	0	0	0	0	0	0	0	0	0	0	0	0	0	0	0	0
Wnt7b	Fzd6_Lrp6	0	0	0	0	0	0	0	0	0	0	0	0	0	0	0	0	0	0	0	0	0	0	0	0	0	0	0	0	0	0	0	0	0	0	0	0	0	0	0	0	0	0	0	0	0	0	0	0
Wnt7b	Fzd7_Lrp6	0	0	0	0	0	0	0	0	0	0	0	0	0	0	0	0	0	0	0	0	0	0	0	0	0	0	0	0	0	0	0	0	0	0	0	0	0	0	0	0	0	0	0	0	0	0	0	0
Wnt7b	Fzd8_Lrp6	0	0	0	0	0	0	0	0	0	0	0	0	0	0	0	0	0	0	0	0	0	0	0	0	0	0	0	0	0	0	0	0	0	0	0	0	0	0	0	0	0	0	0	0	0	0	0	0
Wnt8a	Fzd1_Lrp6	0	0	0	0	0	0	0	0	0	0	0	0	0	0	0	0	0	0	0	0	0	0	0	0	0	0	0	0	0	0	0	0	0	0	0	0	0	0	0	0	0	0	0	0	0	0	0	0
Wnt8a	Fzd10_Lrp6	0	0	0	0	0	0	0	0	0	0	0	0	0	0	0	0	0	0	0	0	0	0	0	0	0	0	0	0	0	0	0	0	0	0	0	0	0	0	0	0	0	0	0	0	0	0	0	0
Wnt8a	Fzd2_Lrp6	0	0	0	0	0	0	0	0	0	0	0	0	0	0	0	0	0	0	0	0	0	0	0	0	0	0	0	0	0	0	0	0	0	0	0	0	0	0	0	0	0	0	0	0	0	0	0	0
Wnt8a	Fzd3_Lrp6	0	0	0	0	0	0	0	0	0	0	0	0	0	0	0	0	0	0	0	0	0	0	0	0	0	0	0	0	0	0	0	0	0	0	0	0	0	0	0	0	0	0	0	0	0	0	0	0
Wnt8a	Fzd4_Lrp6	0	0	0	0	0	0	0	0	0	0	0	0	0	0	0	0	0	0	0	0	0	0	0	0	0	0	0	0	0	0	0	0	0	0	0	0	0	0	0	0	0	0	0	0	0	0	0	0
Wnt8a	Fzd5_Lrp6	0	0	0	0	0	0	0	0	0	0	0	0	0	0	0	0	0	0	0	0	0	0	0	0	0	0	0	0	0	0	0	0	0	0	0	0	0	0	0	0	0	0	0	0	0	0	0	0
Wnt8a	Fzd6_Lrp6	0	0	0	0	0	0	0	0	0	0	0	0	0	0	0	0	0	0	0	0	0	0	0	0	0	0	0	0	0	0	0	0	0	0	0	0	0	0	0	0	0	0	0	0	0	0	0	0
Wnt8a	Fzd7_Lrp6	0	0	0	0	0	0	0	0	0	0	0	0	0	0	0	0	0	0	0	0	0	0	0	0	0	0	0	0	0	0	0	0	0	0	0	0	0	0	0	0	0	0	0	0	0	0	0	0
Wnt8a	Fzd8_Lrp6	0	0	0	0	0	0	0	0	0	0	0	0	0	0	0	0	0	0	0	0	0	0	0	0	0	0	0	0	0	0	0	0	0	0	0	0	0	0	0	0	0	0	0	0	0	0	0	0
Wnt8b	Fzd1_Lrp6	0	0	0	0	0	0	0	0	0	0	0	0	0	0	0	0	0	0	0	0	0	0	0	0	0	0	0	0	0	0	0	0	0	0	0	0	0	0	0	0	0	0	0	0	0	0	0	0
Wnt8b	Fzd10_Lrp6	0	0	0	0	0	0	0	0	0	0	0	0	0	0	0	0	0	0	0	0	0	0	0	0	0	0	0	0	0	0	0	0	0	0	0	0	0	0	0	0	0	0	0	0	0	0	0	0
Wnt8b	Fzd2_Lrp6	0	0	0	0	0	0	0	0	0	0	0	0	0	0	0	0	0	0	0	0	0	0	0	0	0	0	0	0	0	0	0	0	0	0	0	0	0	0	0	0	0	0	0	0	0	0	0	0
Wnt8b	Fzd3_Lrp6	0	0	0	0	0	0	0	0	0	0	0	0	0	0	0	0	0	0	0	0	0	0	0	0	0	0	0	0	0	0	0	0	0	0	0	0	0	0	0	0	0	0	0	0	0	0	0	0
Wnt8b	Fzd4_Lrp6	0	0	0	0	0	0	0	0	0	0	0	0	0	0	0	0	0	0	0	0	0	0	0	0	0	0	0	0	0	0	0	0	0	0	0	0	0	0	0	0	0	0	0	0	0	0	0	0
Wnt8b	Fzd5_Lrp6	0	0	0	0	0	0	0	0	0	0	0	0	0	0	0	0	0	0	0	0	0	0	0	0	0	0	0	0	0	0	0	0	0	0	0	0	0	0	0	0	0	0	0	0	0	0	0	0
Wnt8b	Fzd6_Lrp6	0	0	0	0	0	0	0	0	0	0	0	0	0	0	0	0	0	0	0	0	0	0	0	0	0	0	0	0	0	0	0	0	0	0	0	0	0	0	0	0	0	0	0	0	0	0	0	0
Wnt8b	Fzd7_Lrp6	0	0	0	0	0	0	0	0	0	0	0	0	0	0	0	0	0	0	0	0	0	0	0	0	0	0	0	0	0	0	0	0	0	0	0	0	0	0	0	0	0	0	0	0	0	0	0	0
Wnt8b	Fzd8_Lrp6	0	0	0	0	0	0	0	0	0	0	0	0	0	0	0	0	0	0	0	0	0	0	0	0	0	0	0	0	0	0	0	0	0	0	0	0	0	0	0	0	0	0	0	0	0	0	0	0
Wnt9a	Fzd1_Lrp6	3	3.5	0	0	0	0	0	0	0	0	0	0	0	0	0	0	0	0	0	0	0	0	0	0	0	0	0	0	0	0	0	0	0	0	0	0	0	0	0	0	0	0	0	0	0	0	0	0
Wnt9a	Fzd10_Lrp6	3	3.5	0	0	0	0	0	0	0	0	0	0	0	0	0	0	0	0	0	0	0	0	0	0	0	0	0	0	0	0	0	0	0	0	0	0	0	0	0	0	0	0	0	0	0	0	0	0
Wnt9a	Fzd2_Lrp6	3	3.5	1.5	0	0	0	0	0	0	0	0	0	0	0	0	0	0	0	0	0	0	0	0	0	0	0	0	0	0	0	0	0	0	0	0	0	0	0	0	0	0	0	0	0	0	0	0	0
Wnt9a	Fzd3_Lrp6	3	3.5	0	0	0	0	0	0	0	0	0	0	0	0	0	0	0	0	0	0	0	0	0	0	0	0	0	0	0	0	0	0	0	0	0	0	0	0	0	0	0	0	0	0	0	0	0	0
Wnt9a	Fzd4_Lrp6	4.5	3.5	0	0	0	0	0	0	0	0	0	0	0	0	0	0	0	0	0	0	0	0	0	0	0	0	0	0	0	0	0	0	0	0	0	0	0	0	0	0	0	0	0	0	0	0	0	0
Wnt9a	Fzd5_Lrp6	3	5	0	0	0	0	0	0	0	0	0	0	0	0	0	0	0	0	0	0	0	0	0	0	0	0	0	0	0	0	0	0	0	0	0	0	0	0	0	0	0	0	0	0	0	0	0	0
Wnt9a	Fzd6_Lrp6	3	3.5	0	0	0	0	0	0	0	0	0	0	0	0	0	0	0	0	0	0	0	0	0	0	0	0	0	0	0	0	0	0	0	0	0	0	0	0	0	0	0	0	0	0	0	0	0	0
Wnt9a	Fzd7_Lrp6	3	3.5	0	0	0	0	0	0	0	0	0	0	0	0	0	0	0	0	0	0	0	0	0	0	0	0	0	0	0	0	0	0	0	0	0	0	0	0	0	0	0	0	0	0	0	0	0	0
Wnt9a	Fzd8_Lrp6	3	3.5	0	0	0	0	0	0	0	0	0	0	0	0	0	0	0	0	0	0	0	0	0	0	0	0	0	0	0	0	0	0	0	0	0	0	0	0	0	0	0	0	0	0	0	0	0	0
Wnt5a	Fzd1	0	0	0	0	0	0	0	0	0	0	0	0	0	0	0	0	0	0	0	0	0	0	0	0	0	0	0	0	0	0	0	0	0	0	0	0	0	0	0	0	0	0	0	0	0	0	0	0
Wnt5a	Fzd10	0	0	0	0	0	0	0	0	0	0	0	0	0	0	0	0	0	0	0	0	0	0	0	0	0	0	0	0	0	0	0	0	0	0	0	0	0	0	0	0	0	0	0	0	0	0	0	0
Wnt5a	Fzd2	2	0	0	0	0	0	0	0	0	0	0	0	0	0	0	0	0	0	0	0	0	0	0	0	0	0	0	0	0	0	0	0	0	0	0	0	0	0	0	0	0	0	0	0	0	0	0	0
Wnt5a	Fzd3	0	0	0	0	0	0	0	0	0	0	0	0	0	0	0	0	0	0	0	0	0	0	0	0	0	0	0	0	0	0	0	0	0	0	0	0	0	0	0	0	0	0	0	0	0	0	0	0
Wnt5a	Fzd4	0	0	0	0	0	0	0	0	0	0	0	0	0	0	0	2	0	0	0	0	0	0	0	0	0	0	0	0	0	0	0	0	0	0	0	0	0	0	0	0	0	0	0	0	0	0	0	0
Wnt5a	Fzd5	0	0	0	0	0	0	0	0	0	0	0	0	0	0	0	0	0	0	0	0	0	0	0	0	0	0	0	0	0	0	0	0	0	0	0	0	0	0	0	0	0	0	0	0	0	0	0	0
Wnt5a	Fzd6	0	0	0	0	0	0	0	0	0	0	0	0	0	0	0	0	0	0	0	0	0	0	0	0	0	0	0	0	0	0	0	0	0	0	0	0	0	0	0	0	0	0	0	0	0	0	0	0
Wnt5a	Fzd7	0	2	0	0	0	0	0	0	0	0	0	0	0	0	0	0	0	0	0	0	0	0	0	0	0	0	0	0	0	0	0	0	0	0	0	0	0	0	0	0	0	0	0	0	0	0	0	0
Wnt5a	Fzd8	0	0	0	0	0	0	0	0	0	0	0	0	0	0	0	0	0	0	0	0	0	0	0	0	0	0	0	0	0	0	0	0	0	0	0	0	0	0	0	0	0	0	0	0	0	0	0	0
Wnt5a	Mcam	2	2	0	0	0	0	0	0	0	0	0	0	4	0	0	0	0	0	0	0	0	0	0	0	0	0	0	0	0	0	0	0	0	0	0	0	0	0	0	0	0	0	0	0	0	0	0	0
Wnt5b	Fzd1	0	0	0	0	0	0	0	0	0	0	0	0	0	0	0	0	0	0	0	0	0	0	0	0	0	0	0	0	0	0	0	0	0	0	0	0	0	0	0	0	0	0	0	0	0	0	0	0
Wnt5b	Fzd10	0	0	0	0	0	0	0	0	0	0	0	0	0	0	0	0	0	0	0	0	0	0	0	0	0	0	0	0	0	0	0	0	0	0	0	0	0	0	0	0	0	0	0	0	0	0	0	0
Wnt5b	Fzd2	0	0	0	0	0	0	0	0	0	0	0	0	0	0	0	0	0	0	0	0	0	0	0	0	0	0	0	0	0	0	0	0	0	0	0	0	0	0	0	0	0	0	0	0	0	0	0	0
Wnt5b	Fzd3	0	0	0	0	0	0	0	0	0	0	0	0	0	0	0	0	0	0	0	0	0	0	0	0	0	0	0	0	0	0	0	0	0	0	0	0	0	0	0	0	0	0	0	0	0	0	0	0
Wnt5b	Fzd4	0	0	0	0	0	0	0	0	0	0	0	0	0	0	0	0	0	0	0	0	0	0	0	0	0	0	0	0	0	0	0	0	0	0	0	0	0	0	0	0	0	0	0	0	0	0	0	0
Wnt5b	Fzd5	0	0	0	0	0	0	0	0	0	0	0	0	0	0	0	0	0	0	0	0	0	0	0	0	0	0	0	0	0	0	0	0	0	0	0	0	0	0	0	0	0	0	0	0	0	0	0	0
Wnt5b	Fzd6	0	0	0	0	0	0	0	0	0	0	0	0	0	0	0	0	0	0	0	0	0	0	0	0	0	0	0	0	0	0	0	0	0	0	0	0	0	0	0	0	0	0	0	0	0	0	0	0
Wnt5b	Fzd7	0	0	0	0	0	0	0	0	0	0	0	0	0	0	0	0	0	0	0	0	0	0	0	0	0	0	0	0	0	0	0	0	0	0	0	0	0	0	0	0	0	0	0	0	0	0	0	0
Wnt5b	Fzd8	0	0	0	0	0	0	0	0	0	0	0	0	0	0	0	0	0	0	0	0	0	0	0	0	0	0	0	0	0	0	0	0	0	0	0	0	0	0	0	0	0	0	0	0	0	0	0	0
Egf	Egfr	0	0	0	0	0	0	0	0	0	0	0	0	0	0	0	0	0	0	0	0	0	0	0	0	0	0	0	0	0	0	0	0	0	0	0	0	0	0	0	0	0	0	0	0	0	0	0	0
Egf	Egfr_Erbb2	0	0	0	0	0	0	0	0	0	0	0	0	0	0	0	0	0	0	0	0	0	0	0	0	0	0	0	0	0	0	0	0	0	0	0	0	0	0	0	0	0	0	0	0	0	0	0	0
Tgfa	Egfr	6	0	0	0	0	0	0	0	0	0	0	0	0	0	0	0	0	0	0	0	0	0	0	0	0	0	0	0	0	0	0	0	0	0	0	0	0	0	0	0	0	0	0	0	0	0	0	0
Tgfa	Egfr_Erbb2	9	0	0	0	0	0	0	0	0	0	0	0	0	0	0	0	0	0	0	0	0	0	0	0	0	0	0	0	0	0	0	0	0	0	0	0	0	0	0	0	0	0	0	0	0	0	0	0
Areg	Egfr	3	0	0	0	0	0	0	0	0	0	0	0	0	0	0	0	0	0	0	0	0	0	0	0	0	0	0	0	0	0	0	0	0	0	0	0	0	0	0	0	0	0	0	0	0	0	0	0
Areg	Egfr_Erbb2	6.5	1.5	0	0	0	0	0	0	0	0	0	0	0	0	0	0	0	0	0	0	0	0	0	0	0	0	0	0	0	0	0	0	0	0	0	0	0	0	0	0	0	0	0	0	0	0	0	0
Btc	Egfr	7	0	0	0	0	0	0	0	0	0	0	0	0	0	0	0	0	0	0	0	0	0	0	0	0	0	0	0	0	0	0	0	0	0	0	0	0	0	0	0	0	0	0	0	0	0	0	0
Btc	Egfr_Erbb2	13.5	1.5	0	0	0	0	0	0	0	0	0	0	1.5	1.5	0	0	0	0	0	0	0	0	0	0	0	0	0	0	0	0	0	0	0	0	0	0	0	0	0	0	0	0	0	0	0	0	0	0
Btc	Erbb4	0	0	0	0	0	0	0	0	0	0	0	0	0	0	0	0	0	0	0	0	0	0	0	0	0	0	0	0	0	0	0	0	0	0	0	0	0	0	0	0	0	0	0	0	0	0	0	0
Btc	Erbb2_Erbb4	8.5	1.5	0	0	0	0	0	0	0	0	0	0	1.5	1.5	0	0	0	0	0	0	0	0	0	0	0	0	0	0	0	0	0	0	0	0	0	0	0	0	0	0	0	0	0	0	0	0	0	0
Hbegf	Egfr	9	0	0	0	0	0	0	0	0	0	0	0	0	0	0	0	0	0	0	0	0	0	0	0	0	0	0	0	0	0	0	0	0	0	0	0	0	0	0	0	0	0	0	0	0	0	0	0
Hbegf	Egfr_Erbb2	24.5	7.5	0	0	0	0	0	0	0	0	0	0	7	8	0	0	0	0	0	0	0	0	0	0	0	0	0	0	0	0	0	0	0	0	0	0	0	0	0	0	0	0	0	0	0	0	0	0
Hbegf	Erbb4	0	0	0	0	0	0	0	0	0	0	0	0	0	0	0	0	0	0	0	0	0	0	0	0	0	0	0	0	0	0	0	0	0	0	0	0	0	0	0	0	0	0	0	0	0	0	0	0
Hbegf	Erbb2_Erbb4	18.5	7.5	0	0	0	0	0	0	0	0	0	0	7	8	0	0	0	0	0	0	0	0	0	0	0	0	0	0	0	0	0	0	0	0	0	0	0	0	0	0	0	0	0	0	0	0	0	0
Ereg	Egfr	18	0	0	0	0	0	0	0	0	0	0	0	3	0	0	0	0	0	0	0	0	0	0	0	0	0	0	0	0	0	0	0	0	0	0	0	6	0	0	0	0	0	0	0	0	0	0	0
Ereg	Egfr_Erbb2	47.5	12	0	0	0	0	0	0	0	0	0	0	5	0	0	0	0	0	0	0	0	0	0	0	0	0	0	0	0	0	0	0	0	0	0	0	8.5	3	0	0	0	0	0	0	0	0	0	0
Ereg	Erbb4	0	0	0	0	0	0	0	0	0	0	0	0	0	0	0	0	0	0	0	0	0	0	0	0	0	0	0	0	0	0	0	0	0	0	0	0	0	0	0	0	0	0	0	0	0	0	0	0
Ereg	Erbb2_Erbb4	35.5	12	0	0	0	0	0	0	0	0	0	0	3	0	0	0	0	0	0	0	0	0	0	0	0	0	0	0	0	0	0	0	0	0	0	0	4.5	3	0	0	0	0	0	0	0	0	0	0
Nrg1	Erbb3	0	0	0	0	0	0	0	0	0	0	0	0	0	0	0	0	0	0	0	0	0	0	0	0	0	0	0	0	0	0	0	0	0	0	0	0	0	0	0	0	0	0	0	0	0	0	0	0
Nrg1	Erbb2_Erbb3	106	25.5	0	0	0	0	0	0	0	0	0	0	12.5	9	0	0	0	0	0	0	0	0	0	0	6.5	0	0	0	0	0	0	0	0	0	0	0	12.5	2.5	0	0	0	0	0	0	0	0	0	0
Nrg1	Erbb4	0	0	0	0	0	0	0	0	0	0	0	0	0	0	0	0	0	0	0	0	0	0	0	0	0	0	0	0	0	0	0	0	0	0	0	0	0	0	0	0	0	0	0	0	0	0	0	0
Nrg1	Erbb2_Erbb4	106	25.5	0	0	0	0	0	0	0	0	0	0	12.5	9	0	0	0	0	0	0	0	0	0	0	6.5	0	0	0	0	0	0	0	0	0	0	0	12.5	2.5	0	0	0	0	0	0	0	0	0	0
Nrg2	Erbb3	0	0	0	0	0	0	0	0	0	0	0	0	0	0	0	0	0	0	0	0	0	0	0	0	0	0	0	0	0	0	0	0	0	0	0	0	0	0	0	0	0	0	0	0	0	0	0	0
Nrg2	Erbb2_Erbb3	0	1.5	0	0	0	0	0	0	0	0	0	0	0	0	0	0	0	0	0	0	0	0	0	0	0	0	0	0	0	0	0	0	0	0	0	0	0	0	0	0	0	0	0	0	0	0	0	0
Nrg2	Erbb4	0	0	0	0	0	0	0	0	0	0	0	0	0	0	0	0	0	0	0	0	0	0	0	0	0	0	0	0	0	0	0	0	0	0	0	0	0	0	0	0	0	0	0	0	0	0	0	0
Nrg2	Erbb2_Erbb4	0	1.5	0	0	0	0	0	0	0	0	0	0	0	0	0	0	0	0	0	0	0	0	0	0	0	0	0	0	0	0	0	0	0	0	0	0	0	0	0	0	0	0	0	0	0	0	0	0
Nrg3	Erbb4	0	0	0	0	0	0	0	0	0	0	0	0	0	0	0	0	0	0	0	0	0	0	0	0	0	0	0	0	0	0	0	0	0	0	0	0	0	0	0	0	0	0	0	0	0	0	0	0
Nrg3	Erbb2_Erbb4	0	0	0	0	0	0	0	0	0	0	0	0	0	0	0	0	0	0	0	0	0	0	0	0	0	0	0	0	0	0	0	0	0	0	0	0	0	1.5	0	0	0	0	0	0	0	0	0	0
Nrg4	Erbb4	0	0	0	0	0	0	0	0	0	0	0	0	0	0	0	0	0	0	0	0	0	0	0	0	0	0	0	0	0	0	0	0	0	0	0	0	0	0	0	0	0	0	0	0	0	0	0	0
Nrg4	Erbb2_Erbb4	0	0	0	0	0	0	0	0	0	0	0	0	0	0	0	0	0	0	0	0	0	0	0	0	0	0	0	0	0	0	0	0	0	0	0	0	0	0	0	0	0	0	0	0	0	0	0	0
Nrg1	Itgav_Itgb3	930.5	189.5	98.5	134.5	0	0	8	0	6	0	0	0	330	132	6	21.5	0	0	8	0	0	0	0	0	28	8.5	6	7.5	0	0	0	0	0	0	0	0	84.5	43	12.5	8	0	0	2	0	0	0	0	0
Fgf1	Fgfr1	0	0	0	0	0	0	0	0	0	0	0	0	0	0	0	0	0	0	0	0	0	0	0	0	0	0	0	0	0	0	0	0	0	0	0	0	0	0	0	0	0	0	0	0	0	0	0	0
Fgf1	Fgfr2	0	0	0	0	0	0	0	0	0	0	0	0	0	0	0	0	0	0	0	0	0	0	0	0	0	0	0	0	0	0	0	0	0	0	0	0	0	0	0	0	0	0	0	0	0	0	0	0
Fgf1	Fgfr3	0	0	0	0	0	0	0	0	0	0	0	0	0	0	0	0	0	0	0	0	0	0	0	0	0	0	0	0	0	0	0	0	0	0	0	0	0	0	0	0	0	0	0	0	0	0	0	0
Fgf2	Fgfr1	10	0	0	0	0	0	0	0	0	0	0	0	0	0	0	0	0	0	0	0	0	0	0	0	0	0	0	0	0	0	0	0	0	0	0	0	0	0	0	0	0	0	0	0	0	0	0	0
Fgf2	Fgfr2	8	2	4	0	0	0	0	0	0	0	0	0	0	0	0	0	0	0	0	0	0	0	0	0	0	0	0	0	0	0	0	0	0	0	0	0	0	0	0	0	0	0	0	0	0	0	0	0
Fgf2	Fgfr3	0	0	0	0	0	0	0	0	0	0	0	0	0	0	0	0	0	0	0	0	0	0	0	0	0	0	0	0	0	0	0	0	0	0	0	0	0	0	0	0	0	0	0	0	0	0	0	0
Fgf7	Fgfr1	333	160	0	8	0	0	0	0	0	0	0	0	51	59	0	0	0	0	0	0	0	0	0	0	4	0	0	0	0	0	0	0	0	0	0	0	50	14	0	4	0	0	0	0	0	0	0	0
Fgf7	Fgfr2	554	290	33	74	0	0	21	0	0	0	0	0	116	130	4	6	0	0	0	0	0	0	0	0	6	8	0	0	0	0	0	0	0	0	0	0	72	61	8	16	0	0	0	0	0	0	0	0
Fgf10	Fgfr1	194	81	0	12	0	0	0	0	0	0	0	0	35	19	0	0	0	0	0	0	0	0	0	0	0	0	0	0	0	0	0	0	0	0	0	0	10	4	0	0	0	0	0	0	0	0	0	0
Fgf10	Fgfr2	393	198	30	51	0	3	3	0	0	0	0	0	62	38	4	6	0	0	0	0	0	0	0	0	0	0	0	0	0	0	0	0	0	0	0	0	16	10	4	2	0	0	0	0	0	0	0	0
Fgf22	Fgfr2	0	0	0	0	0	0	0	0	0	0	0	0	0	0	0	0	0	0	0	0	0	0	0	0	0	0	0	0	0	0	0	0	0	0	0	0	0	0	0	0	0	0	0	0	0	0	0	0
Fgf17	Fgfr1	0	0	0	0	0	0	0	0	0	0	0	0	0	0	0	0	0	0	0	0	0	0	0	0	0	0	0	0	0	0	0	0	0	0	0	0	0	0	0	0	0	0	0	0	0	0	0	0
Fgf17	Fgfr2	0	0	0	0	0	0	0	0	0	0	0	0	0	0	0	0	0	0	0	0	0	0	0	0	0	0	0	0	0	0	0	0	0	0	0	0	0	0	0	0	0	0	0	0	0	0	0	0
Fgf17	Fgfr3	0	0	0	0	0	0	0	0	0	0	0	0	0	0	0	0	0	0	0	0	0	0	0	0	0	0	0	0	0	0	0	0	0	0	0	0	0	0	0	0	0	0	0	0	0	0	0	0
Fgf18	Fgfr1	0	0	0	0	0	0	0	0	0	0	0	0	0	0	0	0	0	0	0	0	0	0	0	0	0	0	0	0	0	0	0	0	0	0	0	0	0	0	0	0	0	0	0	0	0	0	0	0
Fgf18	Fgfr2	0	0	0	0	0	0	0	0	0	0	0	0	0	0	0	0	0	0	0	0	0	0	0	0	0	0	0	0	0	0	0	0	0	0	0	0	0	0	0	0	0	0	0	0	0	0	0	0
Fgf18	Fgfr3	0	0	0	0	0	0	0	0	0	0	0	0	0	0	0	0	0	0	0	0	0	0	0	0	0	0	0	0	0	0	0	0	0	0	0	0	0	0	0	0	0	0	0	0	0	0	0	0
Fgf9	Fgfr1	0	0	0	0	0	0	0	0	0	0	0	0	0	0	0	0	0	0	0	0	0	0	0	0	0	0	0	0	0	0	0	0	0	0	0	0	0	0	0	0	0	0	0	0	0	0	0	0
Fgf9	Fgfr2	0	0	0	0	0	0	0	0	0	0	0	0	0	0	0	0	0	0	0	0	0	0	0	0	0	0	0	0	0	0	0	0	0	0	0	0	0	0	0	0	0	0	0	0	0	0	0	0
Fgf9	Fgfr3	0	0	0	0	0	0	0	0	0	0	0	0	0	0	0	0	0	0	0	0	0	0	0	0	0	0	0	0	0	0	0	0	0	0	0	0	0	0	0	0	0	0	0	0	0	0	0	0
Fgf20	Fgfr1	12	3	0	2	0	0	0	0	0	0	0	0	0	0	0	0	0	0	0	0	0	0	0	0	0	0	0	0	0	0	0	0	0	0	0	0	0	0	0	0	0	0	0	0	0	0	0	0
Fgf20	Fgfr2	22	4	2	5	0	0	0	0	0	0	0	0	0	0	0	0	0	0	0	0	0	0	0	0	0	0	0	0	0	0	0	0	0	0	0	0	0	0	0	0	0	0	0	0	0	0	0	0
Fgf20	Fgfr3	0	0	0	0	0	0	0	0	0	0	0	0	0	0	0	0	0	0	0	0	0	0	0	0	0	0	0	0	0	0	0	0	0	0	0	0	0	0	0	0	0	0	0	0	0	0	0	0
Fgf21	Fgfr1	0	0	0	0	0	0	0	0	0	0	0	0	0	0	0	0	0	0	0	0	0	0	0	0	0	0	0	0	0	0	0	0	0	0	0	0	0	0	0	0	0	0	0	0	0	0	0	0
Fgf21	Fgfr3	0	0	0	0	0	0	0	0	0	0	0	0	0	0	0	0	0	0	0	0	0	0	0	0	0	0	0	0	0	0	0	0	0	0	0	0	0	0	0	0	0	0	0	0	0	0	0	0
Fgf23	Fgfr1	0	0	0	0	0	0	0	0	0	0	0	0	0	0	0	0	0	0	0	0	0	0	0	0	0	0	0	0	0	0	0	0	0	0	0	0	0	0	0	0	0	0	0	0	0	0	0	0
Fgf23	Fgfr3	0	0	0	0	0	0	0	0	0	0	0	0	0	0	0	0	0	0	0	0	0	0	0	0	0	0	0	0	0	0	0	0	0	0	0	0	0	0	0	0	0	0	0	0	0	0	0	0
Pdgfa	Pdgfra	89	19	0	5	0	0	0	0	0	0	0	0	26	10	0	2	0	0	0	0	0	0	0	0	6	4	0	0	0	0	0	0	0	0	0	0	0	2	0	0	0	0	0	0	0	0	0	0
Pdgfa	Pdgfrb	20	18	8	0	0	0	0	0	0	0	0	0	16	10	0	0	0	0	0	0	0	0	0	0	4	0	0	0	0	0	0	0	0	0	0	0	0	0	0	0	0	0	0	0	0	0	0	0
Pdgfb	Pdgfra	2	0	0	0	0	0	0	0	0	0	0	0	8	2	0	0	0	0	0	0	0	0	0	0	0	0	0	0	0	0	0	0	0	0	0	0	0	0	0	0	0	0	0	0	0	0	0	0
Pdgfb	Pdgfrb	0	2	0	0	0	0	0	0	0	0	0	0	2	2	0	0	0	0	0	0	0	0	0	0	0	0	0	0	0	0	0	0	0	0	0	0	0	0	0	0	0	0	0	0	0	0	0	0
Pdgfc	Pdgfra	0	0	0	0	0	0	0	0	0	0	0	0	0	0	0	0	0	0	0	0	0	0	0	0	0	0	0	0	0	0	0	0	0	0	0	0	11	0	0	0	0	0	0	0	0	0	0	0
Pdgfd	Pdgfrb	0	0	0	0	0	0	0	0	0	0	0	0	0	0	0	0	0	0	0	0	0	0	0	0	0	0	0	0	0	0	0	0	0	0	0	0	0	0	0	0	0	0	0	0	0	0	0	0
Igf1	Igf1r	0	0	0	0	0	0	0	0	0	0	0	0	0	0	0	0	0	0	0	0	0	0	0	0	0	0	0	0	0	0	0	0	0	0	0	0	0	0	0	0	0	0	0	0	0	0	0	0
Igf2	Igf1r	0	0	0	0	0	0	0	0	0	0	0	0	0	0	0	0	0	0	0	0	0	0	0	0	0	0	0	0	0	0	0	0	0	0	0	0	0	0	0	0	0	0	0	0	0	0	0	0
Igf2	Igf2r	0	0	0	0	0	0	0	0	0	0	0	0	0	0	0	0	0	0	0	0	0	0	0	0	0	0	0	0	0	0	0	0	0	0	0	0	0	0	0	0	0	0	0	0	0	0	0	0
Igf1	Itgav_Itgb3	0	0	0	0	0	0	0	0	0	0	0	0	0	0	0	0	0	0	0	0	0	0	0	0	0	0	0	0	0	0	0	0	0	0	0	0	0	0	0	0	0	0	0	0	0	0	0	0
Igf1	Itga6_Itgb4	0	0	0	0	0	0	0	0	0	0	0	0	0	0	0	0	0	0	0	0	0	0	0	0	0	0	0	0	0	0	0	0	0	0	0	0	0	0	0	0	0	0	0	0	0	0	0	0
Igf2	Itgav_Itgb3	0	0	0	0	0	0	0	0	0	0	0	0	0	0	0	0	0	0	0	0	0	0	0	0	0	0	0	0	0	0	0	0	0	0	0	0	0	0	0	0	0	0	0	0	0	0	0	0
Igf2	Itga6_Itgb4	0	0	0	0	0	0	0	0	0	0	0	0	0	0	0	0	0	0	0	0	0	0	0	0	0	0	0	0	0	0	0	0	0	0	0	0	0	0	0	0	0	0	0	0	0	0	0	0
Apln	Aplnr	0	0	0	0	0	0	0	0	0	0	0	0	0	0	0	0	0	0	0	0	0	0	0	0	0	0	0	0	0	0	0	0	0	0	0	0	0	0	0	0	0	0	0	0	0	0	0	0
Dhh	Ptch1	0	0	0	0	0	0	0	0	0	0	0	0	0	0	0	0	0	0	0	0	0	0	0	0	0	0	0	0	0	0	0	0	0	0	0	0	0	0	0	0	0	0	0	0	0	0	0	0
Ihh	Ptch1	0	0	0	0	0	0	0	0	0	0	0	0	0	0	0	0	0	0	0	0	0	0	0	0	0	0	0	0	0	0	0	0	0	0	0	0	0	0	0	0	0	0	0	0	0	0	0	0
Dhh	Ptch2	0	0	0	0	0	0	0	0	0	0	0	0	0	0	0	0	0	0	0	0	0	0	0	0	0	0	0	0	0	0	0	0	0	0	0	0	0	0	0	0	0	0	0	0	0	0	0	0
Ihh	Ptch2	0	0	0	0	0	0	0	0	0	0	0	0	0	0	0	0	0	0	0	0	0	0	0	0	0	0	0	0	0	0	0	0	0	0	0	0	0	0	0	0	0	0	0	0	0	0	0	0
Ccl5	Ccr1	1051	967	358	306	0	68	0	0	0	0	0	60	539	1144	116	50	0	5	0	0	0	0	0	10	80	71	4	26	0	6	0	0	0	0	0	4	445	525	156	181	0	46	0	0	0	0	0	10
Ccl3	Ccr1	104	111	31	18	0	2	0	0	0	0	0	6	648	2091	142	73	0	2	0	0	0	0	0	3	9	3	5	9	0	3	0	0	0	0	0	0	2	6	4	2	0	0	0	0	0	0	0	0
Ccl8	Ccr1	254	264	57	73	0	16	0	0	0	0	0	5	108	256	27	12	0	0	0	0	0	0	0	2	0	0	0	0	0	0	0	0	0	0	0	0	272	309	50	90	0	19	0	0	0	0	0	8
Ccl9	Ccr1	210	191	39	27	0	6	0	0	0	0	0	5	59	70	35	2	0	0	0	0	0	0	0	2	8	23	2	0	0	0	0	0	0	0	0	0	34	44	9	8	0	0	0	0	0	0	0	0
Ccl6	Ccr1	263	360	63	40	0	3	0	0	0	0	0	8	410	1698	139	52	0	3	0	0	0	0	0	5	8	3	0	0	0	0	0	0	0	0	0	0	135	200	45	10	0	2	0	0	0	0	0	2
Ccl7	Ccr1	321	456	106	61	0	7	0	0	0	0	0	16	167	543	56	33	0	0	0	0	0	0	0	6	58	91	12	2	0	0	0	0	0	0	0	2	157	271	39	30	0	2	0	0	0	0	0	5
Ccl8	Ccr2	8	22	50	42	0	0	0	0	0	0	0	0	0	14	22	0	0	0	0	0	0	0	0	0	0	0	0	0	0	0	0	0	0	0	0	0	3	20	67	33	0	0	0	0	0	0	0	0
Ccl6	Ccr2	9	36	32	5	0	0	0	0	0	0	0	0	4	59	152	5	0	0	0	0	0	0	0	0	0	0	0	0	0	0	0	0	0	0	0	0	0	16	52	4	0	0	0	0	0	0	0	0
Ccl7	Ccr2	6	25	90	17	0	0	0	0	0	0	0	0	4	22	47	8	0	0	0	0	0	0	0	0	0	2	27	0	0	0	0	0	0	0	0	0	2	8	53	8	0	0	0	0	0	0	0	0
Ccl2	Ccr2	42	227	654	201	0	0	0	0	0	0	0	0	26	174	501	27	0	0	0	0	0	0	0	0	2	8	24	5	0	0	0	0	0	0	0	0	4	14	87	17	0	0	0	0	0	0	0	0
Ccl12	Ccr2	0	11	11	4	0	0	0	0	0	0	0	0	2	6	13	4	0	0	0	0	0	0	0	0	0	0	0	0	0	0	0	0	0	0	0	0	0	0	0	0	0	0	0	0	0	0	0	0
Ccl27a	Ccr2	0	0	0	0	0	0	0	0	0	0	0	0	0	0	0	0	0	0	0	0	0	0	0	0	0	0	0	0	0	0	0	0	0	0	0	0	0	0	0	0	0	0	0	0	0	0	0	0
Ccl5	Ccr3	0	0	0	0	0	0	0	0	0	0	0	0	0	0	0	0	0	0	0	0	0	0	0	0	0	0	0	0	0	0	0	0	0	0	0	0	0	0	0	0	0	0	0	0	0	0	0	0
Ccl6	Ccr3	0	0	0	0	0	0	0	0	0	0	0	0	0	0	0	0	0	0	0	0	0	0	0	0	0	0	0	0	0	0	0	0	0	0	0	0	0	0	0	0	0	0	0	0	0	0	0	0
Ccl7	Ccr3	0	0	0	0	0	0	0	0	0	0	0	0	0	0	0	0	0	0	0	0	0	0	0	0	0	0	0	0	0	0	0	0	0	0	0	0	0	0	0	0	0	0	0	0	0	0	0	0
Ccl11	Ccr3	0	0	0	0	0	0	0	0	0	0	0	0	0	0	0	0	0	0	0	0	0	0	0	0	0	0	0	0	0	0	0	0	0	0	0	0	0	0	0	0	0	0	0	0	0	0	0	0
Ccl24	Ccr3	0	0	0	0	0	0	0	0	0	0	0	0	0	0	0	0	0	0	0	0	0	0	0	0	0	0	0	0	0	0	0	0	0	0	0	0	0	0	0	0	0	0	0	0	0	0	0	0
Ccl28	Ccr3	0	0	0	0	0	0	0	0	0	0	0	0	0	0	0	0	0	0	0	0	0	0	0	0	0	0	0	0	0	0	0	0	0	0	0	0	0	0	0	0	0	0	0	0	0	0	0	0
Ccl27a	Ccr3	0	0	0	0	0	0	0	0	0	0	0	0	0	0	0	0	0	0	0	0	0	0	0	0	0	0	0	0	0	0	0	0	0	0	0	0	0	0	0	0	0	0	0	0	0	0	0	0
Ccl17	Ccr4	0	0	0	0	0	0	0	0	0	0	0	0	0	0	0	0	0	0	0	0	0	0	0	0	0	0	0	0	0	0	0	0	0	0	0	0	0	0	0	0	0	0	0	0	0	0	0	0
Ccl22	Ccr4	0	0	0	0	0	0	0	0	0	0	0	0	0	0	0	0	0	0	0	0	0	0	0	0	0	0	0	0	0	0	0	0	0	0	0	0	0	0	0	0	0	0	0	0	0	0	0	0
Ccl5	Ccr4	0	0	0	0	0	0	0	0	0	0	0	0	0	0	0	0	0	0	0	0	0	0	0	0	0	0	0	0	0	0	0	0	0	0	0	0	0	0	0	0	0	0	0	0	0	0	0	0
Ccl4	Ccr5	736	189	91	173	0	0	0	0	0	0	0	0	1588	866	305	362	0	0	0	0	0	0	0	0	37	14	6	2	0	0	0	0	0	0	0	0	41	13	6	12	0	0	0	0	0	0	0	0
Ccl5	Ccr5	1222	200	151	213	0	0	0	0	0	0	0	0	320	144	57	95	0	0	0	0	0	0	0	0	72	21	11	7	0	0	0	0	0	0	0	0	641	70	77	67	0	0	0	0	0	0	0	0
Ccl3	Ccr5	100	32	14	12	0	0	0	0	0	0	0	0	309	168	62	77	0	0	0	0	0	0	0	0	19	0	3	0	0	0	0	0	0	0	0	0	11	2	2	0	0	0	0	0	0	0	0	0
Ccl8	Ccr5	269	66	47	60	0	0	0	0	0	0	0	0	73	37	12	15	0	0	0	0	0	0	0	0	0	0	0	0	0	0	0	0	0	0	0	0	243	47	26	66	0	0	0	0	0	0	0	0
Ccl20	Ccr6	0	0	0	0	0	0	0	0	0	0	0	0	0	0	0	0	0	0	0	0	0	0	0	0	0	0	0	0	0	0	0	0	0	0	0	0	0	0	0	0	0	0	0	0	0	0	0	0
Ccl1	Ccr8	0	0	0	0	0	0	0	0	0	0	0	0	0	0	0	0	0	0	0	0	0	0	0	0	0	0	0	0	0	0	0	0	0	0	0	0	0	0	0	0	0	0	0	0	0	0	0	0
Ccl25	Ccr9	0	0	0	0	0	0	0	0	0	0	0	0	0	0	0	0	0	0	0	0	0	0	0	0	0	0	0	0	0	0	0	0	0	0	0	0	0	0	0	0	0	0	0	0	0	0	0	0
Ccl25	Ackr4	0	0	0	0	0	0	0	0	0	0	0	0	0	0	0	0	0	0	0	0	0	0	0	0	0	0	0	0	0	0	0	0	0	0	0	0	0	0	0	0	0	0	0	0	0	0	0	0
Ccl28	Ccr10	0	0	0	0	0	0	0	0	0	0	0	0	0	0	0	0	0	0	0	0	0	0	0	0	0	0	0	0	0	0	0	0	0	0	0	0	0	0	0	0	0	0	0	0	0	0	0	0
Ccl27a	Ccr10	0	0	0	0	0	0	0	0	0	0	0	0	0	0	0	0	0	0	0	0	0	0	0	0	0	0	0	0	0	0	0	0	0	0	0	0	0	0	0	0	0	0	0	0	0	0	0	0
Ccl1	Ackr4	0	0	0	0	0	0	0	0	0	0	0	0	0	0	0	0	0	0	0	0	0	0	0	0	0	0	0	0	0	0	0	0	0	0	0	0	0	0	0	0	0	0	0	0	0	0	0	0
Ccl8	Ackr4	0	0	0	0	0	0	0	0	0	0	0	0	0	0	0	0	0	0	0	0	0	0	0	0	0	0	0	0	0	0	0	0	0	0	0	0	0	0	0	0	0	0	0	0	0	0	0	0
Ccl1	Ackr1	0	0	0	0	0	0	0	0	0	0	0	0	0	0	0	0	0	0	0	0	0	0	0	0	0	0	0	0	0	0	0	0	0	0	0	0	0	0	0	0	0	0	0	0	0	0	0	0
Ccl2	Ackr1	0	0	0	0	0	0	0	0	0	0	0	0	0	0	0	0	0	0	0	0	0	0	0	0	0	0	0	0	0	0	0	0	0	0	0	0	0	0	0	0	0	0	0	0	0	0	0	0
Ccl2	Ackr2	63	0	0	0	0	0	0	0	0	0	0	0	10	0	0	0	0	0	0	0	0	0	0	0	2	0	0	0	0	0	0	0	0	0	0	0	7	0	0	0	0	0	0	0	0	0	0	0
Ccl3	Ackr2	2	0	0	0	0	0	0	0	0	0	0	0	0	0	0	0	0	0	0	0	0	0	0	0	0	0	0	0	0	0	0	0	0	0	0	0	0	0	0	0	0	0	0	0	0	0	0	0
Ccl4	Ackr2	31	0	0	0	0	0	0	0	0	0	0	0	17	0	0	0	0	0	0	0	0	0	0	0	0	0	0	0	0	0	0	0	0	0	0	0	2	0	0	0	0	0	0	0	0	0	0	0
Ccl5	Ackr1	0	0	0	0	0	0	0	0	0	0	0	0	0	0	0	0	0	0	0	0	0	0	0	0	0	0	0	0	0	0	0	0	0	0	0	0	0	0	0	0	0	0	0	0	0	0	0	0
Ccl5	Ackr2	37	0	0	0	0	0	0	0	0	0	0	0	10	0	0	0	0	0	0	0	0	0	0	0	0	0	0	0	0	0	0	0	0	0	0	0	9	0	0	0	0	0	0	0	0	0	0	0
Ccl7	Ackr1	0	0	0	0	0	0	0	0	0	0	0	0	0	0	0	0	0	0	0	0	0	0	0	0	0	0	0	0	0	0	0	0	0	0	0	0	0	0	0	0	0	0	0	0	0	0	0	0
Ccl8	Ackr1	0	0	0	0	0	0	0	0	0	0	0	0	0	0	0	0	0	0	0	0	0	0	0	0	0	0	0	0	0	0	0	0	0	0	0	0	0	0	0	0	0	0	0	0	0	0	0	0
Ccl11	Ackr1	0	0	0	0	0	0	0	0	0	0	0	0	0	0	0	0	0	0	0	0	0	0	0	0	0	0	0	0	0	0	0	0	0	0	0	0	0	0	0	0	0	0	0	0	0	0	0	0
Ccl11	Ackr2	2	0	0	0	0	0	0	0	0	0	0	0	0	0	0	0	0	0	0	0	0	0	0	0	0	0	0	0	0	0	0	0	0	0	0	0	0	0	0	0	0	0	0	0	0	0	0	0
Ccl22	Ackr2	0	0	0	0	0	0	0	0	0	0	0	0	0	0	0	0	0	0	0	0	0	0	0	0	0	0	0	0	0	0	0	0	0	0	0	0	0	0	0	0	0	0	0	0	0	0	0	0
Ccl24	Ackr2	0	0	0	0	0	0	0	0	0	0	0	0	0	0	0	0	0	0	0	0	0	0	0	0	0	0	0	0	0	0	0	0	0	0	0	0	0	0	0	0	0	0	0	0	0	0	0	0
Ccl17	Ackr1	0	0	0	0	0	0	0	0	0	0	0	0	0	0	0	0	0	0	0	0	0	0	0	0	0	0	0	0	0	0	0	0	0	0	0	0	0	0	0	0	0	0	0	0	0	0	0	0
Ccl17	Ackr2	0	0	0	0	0	0	0	0	0	0	0	0	0	0	0	0	0	0	0	0	0	0	0	0	0	0	0	0	0	0	0	0	0	0	0	0	0	0	0	0	0	0	0	0	0	0	0	0
Cxcl1	Cxcr1	226	211	0	0	0	0	0	0	75	0	0	0	54	65	0	0	0	0	0	0	121	0	0	0	4	7	0	0	0	0	0	0	8	0	0	0	6	20	0	0	0	0	0	0	6	0	0	0
Cxcl5	Cxcr1	27	20	0	0	0	0	0	0	6	0	0	0	0	6	0	0	0	0	0	0	4	0	0	0	0	0	0	0	0	0	0	0	0	0	0	0	0	0	0	0	0	0	0	0	5	0	0	0
Cxcl2	Cxcr1	24	30	0	0	0	0	0	0	23	0	0	0	40	84	0	0	0	0	0	0	231	0	0	0	3	4	0	0	0	0	0	0	6	0	0	0	3	0	0	0	0	0	0	0	2	0	0	0
Cxcl3	Cxcr1	0	0	0	0	0	0	0	0	2	0	0	0	7	15	0	0	0	0	0	0	37	0	0	0	0	2	0	0	0	0	0	0	0	0	0	0	0	0	0	0	0	0	0	0	0	0	0	0
Cxcl1	Cxcr2	603	4270	177	0	0	0	0	0	0	0	0	0	549	4019	168	0	0	0	0	0	0	0	0	0	28	212	22	0	0	0	0	0	0	0	0	0	62	448	21	0	0	0	0	0	0	0	0	0
Cxcl5	Cxcr2	47	307	18	0	0	0	0	0	0	0	0	0	37	227	9	0	0	0	0	0	0	0	0	0	4	18	2	0	0	0	0	0	0	0	0	0	10	60	11	0	0	0	0	0	0	0	0	0
Cxcl2	Cxcr2	97	693	25	0	0	0	0	0	0	0	0	0	552	4560	138	0	0	0	0	4	0	0	0	0	15	122	12	0	0	0	0	0	0	0	0	0	13	81	12	0	0	0	0	0	0	0	0	0
Cxcl3	Cxcr2	19	116	11	0	0	0	0	0	0	0	0	0	107	786	19	0	0	0	0	0	0	0	0	0	2	11	0	0	0	0	0	0	0	0	0	0	0	9	0	0	0	0	0	0	0	0	0	0
Ppbp	Cxcr2	0	0	0	0	0	0	0	0	0	0	0	0	0	0	0	0	0	0	0	0	0	0	0	0	2	12	0	0	0	0	0	0	0	0	0	0	0	0	0	0	0	0	0	0	0	0	0	0
Pf4	Cxcr3	0	0	0	0	0	0	0	0	0	0	0	0	0	0	0	0	0	0	0	0	0	0	0	0	0	0	0	0	0	0	0	0	0	0	0	0	0	0	0	0	0	0	0	0	0	0	0	0
Cxcl9	Cxcr3	0	0	0	0	0	0	0	0	0	0	0	0	0	0	0	0	0	0	0	0	0	0	0	0	0	0	0	0	0	0	0	0	0	0	0	0	0	0	0	0	0	0	0	0	0	0	0	0
Cxcl10	Cxcr3	0	0	0	0	0	0	0	0	0	0	0	0	0	0	0	0	0	0	0	0	0	0	0	0	0	0	0	0	0	0	0	0	0	0	0	0	0	0	0	0	0	0	0	0	0	0	0	0
Cxcl13	Cxcr3	0	0	0	0	0	0	0	0	0	0	0	0	0	0	0	0	0	0	0	0	0	0	0	0	0	0	0	0	0	0	0	0	0	0	0	0	0	0	0	0	0	0	0	0	0	0	0	0
Cxcl12	Cxcr4	13	12	3	0	0	0	0	0	0	0	0	0	4	8	0	2	0	0	0	0	0	0	0	0	0	0	0	0	0	0	0	0	0	0	0	0	0	0	0	0	0	0	0	0	0	0	0	0
Cxcl12	Ackr3	2	3	0	4	0	0	0	0	0	0	0	0	2	4	0	0	0	0	0	0	0	0	0	0	4	0	0	0	0	0	0	0	0	0	0	0	4	3	0	0	0	0	0	0	0	0	0	0
Cxcl13	Cxcr5	0	0	0	0	0	0	0	0	0	0	0	0	0	0	0	0	0	0	0	0	0	0	0	0	0	0	0	0	0	0	0	0	0	0	0	0	0	0	0	0	0	0	0	0	0	0	0	0
Cxcl16	Cxcr6	0	12	0	0	0	0	0	0	0	0	0	0	0	2	0	0	0	0	0	0	0	0	0	0	0	0	0	0	0	0	0	0	0	0	0	0	0	4	0	0	0	0	0	0	0	0	0	0
Cxcl1	Ackr1	0	0	0	0	0	0	0	0	0	0	0	0	0	0	0	0	0	0	0	0	0	0	0	0	0	0	0	0	0	0	0	0	0	0	0	0	0	0	0	0	0	0	0	0	0	0	0	0
Cxcl2	Ackr1	0	0	0	0	0	0	0	0	0	0	0	0	0	0	0	0	0	0	0	0	0	0	0	0	0	0	0	0	0	0	0	0	0	0	0	0	0	0	0	0	0	0	0	0	0	0	0	0
Cxcl3	Ackr1	0	0	0	0	0	0	0	0	0	0	0	0	0	0	0	0	0	0	0	0	0	0	0	0	0	0	0	0	0	0	0	0	0	0	0	0	0	0	0	0	0	0	0	0	0	0	0	0
Cxcl5	Ackr1	0	0	0	0	0	0	0	0	0	0	0	0	0	0	0	0	0	0	0	0	0	0	0	0	0	0	0	0	0	0	0	0	0	0	0	0	0	0	0	0	0	0	0	0	0	0	0	0
Cxcl9	Ackr1	0	0	0	0	0	0	0	0	0	0	0	0	0	0	0	0	0	0	0	0	0	0	0	0	0	0	0	0	0	0	0	0	0	0	0	0	0	0	0	0	0	0	0	0	0	0	0	0
Cxcl10	Ackr1	0	0	0	0	0	0	0	0	0	0	0	0	0	0	0	0	0	0	0	0	0	0	0	0	0	0	0	0	0	0	0	0	0	0	0	0	0	0	0	0	0	0	0	0	0	0	0	0
Cxcl13	Ackr1	0	0	0	0	0	0	0	0	0	0	0	0	0	0	0	0	0	0	0	0	0	0	0	0	0	0	0	0	0	0	0	0	0	0	0	0	0	0	0	0	0	0	0	0	0	0	0	0
Mif	Cd74_Cxcr4	4888.5	1282	812.5	1613	9	84.5	7.5	0	9	0	0	17.5	1398.5	673	259	500.5	1.5	14	3	0	1.5	0	0	7.5	166	79.5	24	47	0	2.5	0	0	0	0	0	0	557	123.5	100	159	0	14	0	0	0	0	0	0
Mif	Cd74_Cd44	8142	2993	1180.5	2074.5	16.5	110.5	35.5	16.5	9	0	0	17.5	2655.5	1738.5	354	674.5	4.5	28.5	5.5	7.5	1.5	0	0	7.5	317	198.5	44.5	66.5	0	4	0	1.5	0	0	0	0	914	319.5	127.5	203	0	15.5	6.5	1.5	0	0	0	0
Mif	Cd74_Cxcr2	4672.5	1731	842	1589.5	9	84.5	7.5	0	9	0	0	17.5	1370	927.5	243	496	1.5	14	3	0	1.5	0	0	7.5	163	115.5	27	45.5	0	2.5	0	0	0	0	0	0	525	163.5	97.5	156	0	14	0	0	0	0	0	0
Mif	Ackr3	818	171	0	31	0	0	0	0	0	0	0	0	205	121	0	19	0	0	0	0	0	0	0	0	34	13	0	2	0	0	0	0	0	0	0	0	89	19	0	0	0	0	0	0	0	0	0	0
Cx3cl1	Cx3cr1	0	0	0	0	0	0	0	0	0	0	0	0	0	0	0	0	0	0	0	0	0	0	0	0	0	0	0	0	0	0	0	0	0	0	0	0	0	0	0	0	0	0	0	0	0	0	0	0
Xcl1	Xcr1	0	0	0	0	0	0	0	0	0	0	0	0	0	0	0	0	0	0	0	0	0	0	0	0	0	0	0	0	0	0	0	0	0	0	0	0	0	0	0	0	0	0	0	0	0	0	0	0
Il2	Il2ra_Il2rb	0	0	0	0	0	0	0	0	0	0	0	0	0	0	0	0	0	0	0	0	0	0	0	0	0	0	0	0	0	0	0	0	0	0	0	0	0	0	1.5	0	0	0	0	0	0	0	0	0
Il2	Il2rb_Il2rg	0	0	0	0	0	0	0	0	0	0	0	0	0	0	0	0	0	0	0	0	0	0	0	0	0	0	0	0	0	0	0	0	0	0	0	0	3	1.5	1.5	0	0	0	0	0	0	0	0	0
Il7	Il7r_Il2rg	0	0	0	0	0	0	0	0	0	0	0	0	3	3	0	0	0	0	0	0	0	0	0	0	0	0	0	0	0	0	0	0	0	0	0	0	9.5	2	0	2	0	0	0	0	0	0	0	0
Il15	Il15ra_Il2rb	30.5	39.5	16	9	0	0	0	0	0	0	0	13	58	157.5	12	28.5	0	0	0	0	0	0	0	7.5	4	4.5	0	2	0	0	0	0	0	0	0	0	1.5	3	1.5	0	0	0	0	0	0	0	0	0
Tslp	Il7r_Crlf2	0	0	0	0	0	0	0	0	0	0	0	0	0	0	0	0	0	0	0	0	0	0	0	0	0	0	0	0	0	0	0	0	0	0	0	0	0	0	0	0	0	0	0	0	0	0	0	0
Il5	Il5ra_Csf2rb	0	0	0	0	0	0	0	0	0	0	0	0	0	0	0	0	0	0	0	0	0	0	0	0	0	0	0	0	0	0	0	0	0	0	0	0	0	0	0	0	0	0	0	0	0	0	0	0
Csf2	Csf2ra_Csf2rb	12	41	1.5	1.5	0	7.5	0	0	0	0	0	0	17	55	5	1.5	0	3	0	0	0	0	0	0	0	0	0	0	0	0	0	0	0	0	0	0	0	0	0	0	0	0	0	0	0	0	0	0
Il11	Il11ra1_Il6st	35	18.5	3.5	14.5	0	0	0	0	0	0	0	0	0	3	0	0	0	0	0	0	0	0	0	0	6	2	0	4	0	0	0	0	0	0	0	0	13.5	3.5	0	4	0	0	0	0	0	0	0	0
Cntf	Cntfr_Lifr	0	0	0	0	0	0	0	0	0	0	0	0	0	0	0	0	0	0	0	0	0	0	0	0	0	0	0	0	0	0	0	0	0	0	0	0	0	0	0	0	0	0	0	0	0	0	0	0
Clcf1	Cntfr_Lifr	2.5	0	0	1.5	0	0	0	0	0	0	0	0	0	0	0	0	0	0	0	0	0	0	0	0	0	0	0	0	0	0	0	0	0	0	0	0	0	0	0	0	0	0	0	0	0	0	0	0
Ctf1	Lifr_Il6st	0	0	0	0	0	0	0	0	0	0	0	0	0	0	0	0	0	0	0	0	0	0	0	0	0	0	0	0	0	0	0	0	0	0	0	0	0	0	0	0	0	0	0	0	0	0	0	0
Lif	Lifr_Il6st	56.5	22	4	19.5	0	0	0	0	0	0	0	0	3.5	1.5	0	0	0	0	0	0	0	0	0	0	0	0	0	0	0	0	0	0	0	0	0	0	8	1.5	0	0	0	0	0	0	0	0	0	0
Osm	Lifr_Il6st	73.5	49.5	9.5	21.5	0	0	0	0	0	0	0	0	178.5	155	5	14.5	0	0	0	0	0	0	0	0	14	6.5	3.5	9.5	0	0	0	0	0	0	0	0	11.5	3	0	0	0	0	0	0	0	0	0	0
Osm	Osmr_Il6st	69.5	49.5	9.5	21.5	0	0	0	0	0	0	0	0	166	155	5	14.5	0	0	0	0	0	0	0	0	14	6.5	3.5	9.5	0	0	0	0	0	0	0	0	8.5	3	0	0	0	0	0	0	0	0	0	0
Il10	Il10ra_Il10rb	0	1.5	0	0	0	0	0	0	0	0	0	0	0	0	0	0	0	0	0	0	0	0	0	0	0	0	0	0	0	0	0	0	0	0	0	0	1.5	1.5	0	0	0	0	0	0	0	0	0	0
Il19	Il20ra_Il20rb	0	0	0	0	0	0	0	0	0	0	0	0	0	0	0	0	0	0	0	0	0	0	0	0	0	0	0	0	0	0	0	0	0	0	0	0	0	0	0	0	0	0	0	0	0	0	0	0
Il24	Il20ra_Il20rb	0	0	0	0	0	0	0	0	0	0	0	0	0	0	0	0	0	0	0	0	0	0	0	0	0	0	0	0	0	0	0	0	0	0	0	0	0	0	0	0	0	0	0	0	0	0	0	0
Il24	Il22ra1_Il20rb	0	0	0	0	0	0	0	0	0	0	0	0	0	0	0	0	0	0	0	0	0	0	0	0	0	0	0	0	0	0	0	0	0	0	0	0	0	0	0	0	0	0	0	0	0	0	0	0
Il1a	Il1r1_Il1rap	0	1.5	0	0	0	0	0	0	0	0	0	0	29.5	116.5	0	0	0	0	0	0	0	0	0	0	0	0	0	0	0	0	0	0	0	0	0	0	0	0	0	0	0	0	0	0	0	0	0	0
Il1b	Il1r1_Il1rap	1284	1240	0	49	0	0	40	0	0	0	0	0	3788	8400	0	191	0	0	34	0	0	0	0	0	340	360.5	0	7.5	0	0	0	0	0	0	0	0	120	128	0	15.5	0	0	0	0	0	0	0	0
Il1f9	Il1rl2_Il1rap	28.5	28	0	4	0	0	0	0	0	0	0	0	132	398.5	0	8	0	0	3.5	0	0	0	0	0	4	0	0	0	0	0	0	0	0	0	0	0	1.5	0	0	0	0	0	0	0	0	0	0	0
Il18	Il18r1_Il18rap	77	31	0	3.5	0	1.5	0	0	0	6.5	0	0	33	80.5	0	5	0	0	0	2	0	2.5	0	0	14	9.5	0	0	0	0	0	0	0	0	0	0	14.5	30.5	0	4.5	0	0	0	0	0	0	0	0
Il33	Il1rl1_Il1rap	1032.5	368.5	16	51.5	0	4.5	0	0	0	0	0	0	54	49	0	0	0	0	0	0	0	0	0	0	126	49	2	3	0	0	0	0	0	0	0	0	23	2.5	0	2.5	0	0	0	0	0	0	0	0
Il17f	Il17ra_Il17rc	0	0	0	0	0	0	0	0	0	0	0	0	0	0	0	0	0	0	0	0	0	0	0	0	0	0	0	0	0	0	0	0	0	0	0	0	0	0	0	0	0	0	0	0	0	0	0	0
Il34	Csf1r	16	4	6	4	0	0	0	0	0	0	0	0	8	4	4	0	0	0	0	0	0	0	0	0	0	4	0	0	0	0	0	0	0	0	0	0	0	0	0	0	0	0	0	0	0	0	0	0
Csf1	Csf1r	302	68	56	169	0	0	0	0	0	0	0	0	88	59	27	58	0	0	0	0	0	0	0	0	17	2	2	12	0	0	0	0	0	0	0	0	26	10	10	9	0	0	0	0	0	0	0	0
Il16	Cd4	0	0	0	0	0	0	0	0	0	0	0	0	0	0	0	0	0	0	0	0	0	0	0	0	0	0	0	0	0	0	0	0	0	0	0	0	0	0	0	0	0	0	0	0	0	0	0	0
Epo	Epor	0	0	0	0	0	0	0	0	0	0	0	0	0	0	0	0	0	0	0	0	0	0	0	0	0	0	0	0	0	0	0	0	0	0	0	0	0	0	0	0	0	0	0	0	0	0	0	0
Prl	Prlr	0	0	0	0	0	0	0	0	0	0	0	0	0	0	0	0	0	0	0	0	0	0	0	0	0	0	0	0	0	0	0	0	0	0	0	0	0	0	0	0	0	0	0	0	0	0	0	0
Thpo	Mpl	0	0	0	0	0	0	0	0	0	0	0	0	0	0	0	0	0	0	0	0	0	0	0	0	0	0	0	0	0	0	0	0	0	0	0	0	0	0	0	0	0	0	0	0	0	0	0	0
Csf3	Csf3r	26	132	6	11	2	0	0	0	0	0	0	0	77	416	13	23	7	0	0	0	0	0	0	0	0	0	0	0	0	0	0	0	0	0	0	0	4	8	0	0	0	0	0	0	0	0	0	0
Ifnb1	Ifnar1_Ifnar2	29.5	10.5	6	12	0	0	3	0	0	0	0	0	1.5	13	0	3	0	0	0	0	0	0	0	0	0	0	0	0	0	0	0	0	0	0	0	0	0	0	0	0	0	0	0	0	0	0	0	0
Ifng	Ifngr1_Ifngr2	1.5	0	1.5	0	0	0	0	0	0	0	0	0	6	3	0	0	0	0	0	0	0	0	0	0	0	0	0	0	0	0	0	0	0	0	0	0	0	0	0	0	0	0	0	0	0	0	0	0
Tnf	Tnfrsf1a	35	9	5	4	0	0	0	0	0	0	0	0	14	28	0	3	0	0	0	0	0	0	0	0	0	0	0	0	0	0	0	0	0	0	0	0	0	0	0	0	0	0	0	0	0	0	0	0
Tnf	Tnfrsf1b	16	2	5	6	0	0	0	0	0	0	0	0	11	33	2	3	0	0	0	0	0	0	0	0	0	0	0	0	0	0	0	0	0	0	0	0	0	0	0	0	0	0	0	0	0	0	0	0
Lta	Tnfrsf1a	4	6	4	2	0	0	0	0	0	0	0	0	0	0	0	0	0	0	0	0	0	0	0	0	0	0	0	0	0	0	0	0	0	0	0	0	0	0	0	0	0	0	0	0	0	0	0	0
Lta	Tnfrsf1b	8	0	3	2	0	2	0	0	0	0	0	0	0	0	0	0	0	0	0	0	0	0	0	0	0	0	0	0	0	0	0	0	0	0	0	0	0	0	0	0	0	0	0	0	0	0	0	0
Lta	Tnfrsf14	0	0	0	0	0	0	0	0	0	0	0	0	0	0	0	0	0	0	0	0	0	0	0	0	0	0	0	0	0	0	0	0	0	0	0	0	0	0	0	0	0	0	0	0	0	0	0	0
Tnfsf14	Ltbr	9	12	0	0	0	0	0	0	0	0	0	0	0	0	0	0	0	0	0	0	0	0	0	0	0	0	0	0	0	0	0	0	0	0	0	0	0	0	0	0	0	0	0	0	0	0	0	0
Tnfsf14	Tnfrsf14	0	0	0	0	0	0	0	0	0	0	0	0	0	0	0	0	0	0	0	0	0	0	0	0	0	0	0	0	0	0	0	0	0	0	0	0	0	0	0	0	0	0	0	0	0	0	0	0
Fasl	Fas	0	0	0	0	0	0	0	0	0	0	0	0	4	8	0	4	0	0	0	0	0	0	0	0	0	0	0	0	0	0	0	0	0	0	0	0	0	0	0	0	0	0	0	0	0	0	0	0
Tnfsf15	Tnfrsf25	0	0	0	0	0	0	0	0	0	0	0	0	0	0	0	0	0	0	0	0	0	0	0	0	0	0	0	0	0	0	0	0	0	0	0	0	0	0	0	0	0	0	0	0	0	0	0	0
Tnfsf10	Tnfrsf10b	0	4	0	0	0	0	0	0	0	0	0	0	0	0	0	0	0	0	0	0	0	0	0	0	4	0	0	0	0	0	0	0	0	0	0	0	0	0	0	0	0	0	0	0	0	0	0	0
Eda	Edar	0	0	0	0	0	0	0	0	0	0	0	0	0	0	0	0	0	0	0	0	0	0	0	0	0	0	0	0	0	0	0	0	0	0	0	0	0	0	0	0	0	0	0	0	0	0	0	0
Eda	Eda2r	0	0	0	0	0	0	0	0	0	0	0	0	0	0	0	0	0	0	0	0	0	0	0	0	0	0	0	0	0	0	0	0	0	0	0	0	0	0	0	0	0	0	0	0	0	0	0	0
Ngf	Ngfr	0	0	0	0	0	0	0	0	0	0	0	0	0	0	0	0	0	0	0	0	0	0	0	0	0	0	0	0	0	0	0	0	0	0	0	0	0	0	0	0	0	0	0	0	0	0	0	0
Tnfsf11	Tnfrsf11a	2	0	0	0	0	0	0	0	0	0	0	0	0	0	0	0	0	0	0	0	0	0	0	0	0	0	0	0	0	0	0	0	0	0	0	0	0	0	0	0	0	0	0	0	0	0	0	0
Tnfsf11	Tnfrsf11b	0	0	0	2	0	0	0	0	0	0	0	0	0	0	0	0	0	0	0	0	0	0	0	0	0	0	0	0	0	0	0	0	0	0	0	0	0	0	0	0	0	0	0	0	0	0	0	0
Tnfsf12	Tnfrsf12a	70	16	0	4	0	0	0	0	0	0	0	0	30	10	0	7	0	0	0	0	0	0	0	0	0	0	0	0	0	0	0	0	0	0	0	0	0	0	0	0	0	0	0	0	0	0	0	0
Cd70	Cd27	0	0	0	0	0	0	0	0	0	0	0	0	0	0	0	0	0	0	0	0	0	0	0	0	0	0	0	0	0	0	0	0	0	0	0	0	0	0	0	0	0	0	0	0	0	0	0	0
Tnfsf8	Tnfrsf8	0	0	0	0	0	0	0	0	0	0	0	0	0	0	0	0	0	0	0	0	0	0	0	0	0	0	0	0	0	0	0	0	0	0	0	0	0	0	0	0	0	0	0	0	0	0	0	0
Tnfsf9	Tnfrsf9	83	15	0	6	0	10	0	0	0	0	0	0	0	0	0	0	0	0	0	0	0	0	0	0	2	5	0	0	0	0	0	0	0	0	0	0	0	0	0	0	0	0	0	0	0	0	0	0
Tnfsf4	Tnfrsf4	0	0	0	0	0	0	0	0	0	0	0	0	0	0	0	0	0	0	0	0	0	0	0	0	0	0	0	0	0	0	0	0	0	0	0	0	0	0	0	0	0	0	0	0	0	0	0	0
Tnfsf18	Tnfrsf18	0	0	0	0	0	0	0	0	0	0	0	0	0	0	0	0	0	0	0	0	0	0	0	0	0	0	0	0	0	0	0	0	0	0	0	0	0	0	0	0	0	0	0	0	0	0	0	0
Tnfsf13b	Tnfrsf17	0	0	0	0	0	0	0	0	0	0	0	0	0	0	0	0	0	0	0	0	0	0	0	0	0	0	0	0	0	0	0	0	0	0	0	0	0	0	0	0	0	0	0	0	0	0	0	0
Tnfsf13b	Tnfrsf13b	0	0	0	0	0	0	0	0	0	0	0	0	0	0	0	0	0	0	0	0	0	0	0	0	0	0	0	0	0	0	0	0	0	0	0	0	0	0	0	0	0	0	0	0	0	0	0	0
Cd40lg	Itga2b_Itgb3	0	0	0	0	0	0	0	0	0	0	0	0	0	0	0	0	0	0	0	0	0	0	0	0	0	0	0	0	0	0	0	0	0	0	0	0	0	0	0	0	0	0	0	0	0	0	0	0
Cd40lg	Itga5_Itgb1	0	0	0	0	0	0	0	0	0	0	0	0	0	0	0	0	0	0	0	0	0	0	0	0	0	0	0	0	0	0	0	0	0	0	0	0	0	0	0	0	0	0	0	0	0	0	0	0
Cd40lg	Itgam_Itgb2	0	0	0	0	0	0	0	0	0	0	0	0	0	0	0	0	0	0	0	0	0	0	0	0	0	0	0	0	0	0	0	0	0	0	0	0	0	0	0	0	0	0	0	0	0	0	0	0
Spp1	Cd44	41735	22822	4411	5729	152	268	385	166	0	0	0	0	12520	14569	1421	1634	39	127	96	121	0	0	0	0	1432	843	178	213	0	6	2	8	0	0	0	0	3030	1684	388	515	4	16	9	36	0	0	0	0
Spp1	Itgav_Itgb3	10892.5	2785.5	602	864.5	0	0	194	0	107	0	0	0	3508.5	1726	32.5	123.5	0	0	41	0	10.5	0	0	0	312	122.5	28.5	22.5	0	0	10	0	4.5	0	0	0	793	220.5	36.5	63	0	0	14	0	4.5	0	0	0
Spp1	Itgav_Itgb1	31840	8336.5	1978.5	4364	0	51.5	407	0	107	0	0	0	8338.5	5199.5	259.5	1048.5	0	45	223.5	0	10.5	0	0	0	977.5	312.5	80	165	0	1.5	19	0	4.5	0	0	0	2385	533	182.5	361.5	0	0	32.5	0	4.5	0	0	0
Spp1	Itgav_Itgb5	15954	4595	1085	1433.5	0	0	194	0	107	0	0	0	4594.5	2773.5	249.5	249	0	0	41	0	10.5	0	0	0	470.5	171.5	57.5	37.5	0	0	10	0	4.5	0	0	0	1207	372.5	117.5	98	0	0	14	0	4.5	0	0	0
Spp1	Itgav_Itgb6	8663.5	2385.5	602	707	0	0	194	0	107	0	0	0	2835	1649	32.5	116	0	0	41	0	10.5	0	0	0	239	105	28.5	21	0	0	10	0	4.5	0	0	0	604.5	185	36.5	54	0	0	14	0	4.5	0	0	0
Spp1	Itga4_Itgb1	23852.5	5951	1376.5	4373.5	0	51.5	213	0	0	0	0	0	5749	3550.5	227	1222.5	0	45	182.5	0	0	0	0	0	754.5	207.5	51.5	179	0	1.5	9	0	0	0	0	0	1827	348	146	444	0	0	18.5	0	0	0	0	0
Spp1	Itga9_Itgb1	24827.5	6089	1376.5	5253.5	0	51.5	213	0	0	0	0	0	5843	3579	227	1366	0	45	182.5	0	0	0	0	0	808	215	51.5	215	0	1.5	9	0	0	0	0	0	1950	358.5	146	528	0	0	18.5	0	0	0	0	0
Spp1	Itga8_Itgb1	23281.5	5951	1376.5	3886	0	51.5	213	0	0	0	0	0	5581.5	3550.5	227	983.5	0	45	182.5	0	0	0	0	0	742.5	207.5	51.5	149	0	1.5	9	0	0	0	0	0	1789.5	348	146	323.5	0	0	18.5	0	0	0	0	0
Spp1	Itga5_Itgb1	28947.5	7064.5	1723.5	4177.5	0	51.5	213	0	0	0	0	0	7283.5	4353.5	266.5	1012.5	0	45	182.5	0	0	0	0	0	950.5	254.5	61.5	160.5	0	1.5	9	0	0	0	0	0	2182.5	424.5	188	335.5	0	0	18.5	0	0	0	0	0
Adipoq	Adipor1	0	0	0	0	0	0	0	0	0	0	0	0	0	0	0	0	0	0	0	0	0	0	0	0	0	0	0	0	0	0	0	0	0	0	0	0	0	0	0	0	0	0	0	0	0	0	0	0
Adipoq	Adipor2	0	0	0	0	0	0	0	0	0	0	0	0	0	0	0	0	0	0	0	0	0	0	0	0	0	0	0	0	0	0	0	0	0	0	0	0	0	0	0	0	0	0	0	0	0	0	0	0
Retn	Tlr4	25	8	0	0	0	0	0	0	0	0	0	0	17	34	0	2	0	0	0	0	0	0	0	0	0	0	0	0	0	0	0	0	0	0	0	0	0	0	0	0	0	0	0	0	0	0	0	0
Retn	Cap1	24	20	6	8	0	0	4	0	0	0	0	0	15	28	2	4	4	0	0	0	0	0	0	0	0	0	0	0	0	0	0	0	0	0	0	0	0	0	0	0	0	0	0	0	0	0	0	0
Nampt	Insr	248	57	0	30	0	0	0	0	0	0	0	0	136	60	0	15	0	0	0	0	0	0	0	0	15	6	0	11	0	0	0	0	0	0	0	0	58	10	0	6	0	0	0	0	0	0	0	0
Nampt	Itga5_Itgb1	1847	439	121	274	0	7	14	0	0	0	0	0	1104.5	678.5	75.5	175	0	6	33	0	0	0	0	0	310	86.5	8.5	30.5	0	0	1.5	0	0	0	0	0	384	73.5	26	79.5	0	0	3	0	0	0	0	0
Angptl1	Itga1_Itgb1	0	0	0	0	0	0	0	0	0	0	0	0	0	0	0	0	0	0	0	0	0	0	0	0	0	0	0	0	0	0	0	0	0	0	0	0	0	0	0	0	0	0	0	0	0	0	0	0
Angptl2	Itga5_Itgb1	370	107.5	28.5	42.5	0	0	3	0	0	0	0	0	52.5	45.5	1.5	3	0	0	1.5	0	0	0	0	0	0	0	0	0	0	0	0	0	0	0	0	0	0	0	0	0	0	0	0	0	0	0	0	0
Angptl2	Tlr4	76	90	0	13	0	0	0	0	0	0	0	0	8	31	0	4	0	0	0	0	0	0	0	0	0	0	0	0	0	0	0	0	0	0	0	0	0	0	0	0	0	0	0	0	0	0	0	0
Angptl2	Pirb	23	13	2	6	0	0	0	0	0	0	0	0	10	4	5	0	0	0	0	0	0	0	0	0	0	0	0	0	0	0	0	0	0	0	0	0	0	0	0	0	0	0	0	0	0	0	0	0
Angptl1	Pirb	0	0	0	0	0	0	0	0	0	0	0	0	0	0	0	0	0	0	0	0	0	0	0	0	0	0	0	0	0	0	0	0	0	0	0	0	0	0	0	0	0	0	0	0	0	0	0	0
Angptl7	Pirb	0	0	0	0	0	0	0	0	0	0	0	0	0	0	0	0	0	0	0	0	0	0	0	0	0	0	0	0	0	0	0	0	0	0	0	0	0	0	0	0	0	0	0	0	0	0	0	0
Angptl4	Itga5_Itgb1	339	62	14	44.5	0	1.5	1.5	0	0	0	0	0	68	38	3.5	10	0	1.5	0	0	0	0	0	0	10.5	3	1.5	0	0	0	0	0	0	0	0	0	51.5	13.5	0	14	0	0	2.5	0	0	0	0	0
Angptl4	Itgav_Itgb3	156	21.5	5	11	0	0	2	0	0	0	0	0	27	8	0	2	0	0	0	0	1.5	0	0	0	5	1.5	0	0	0	0	0	0	0	0	0	0	14.5	13	1.5	0	0	0	0	0	0	0	0	0
Angptl4	Cdh5	26	12	0	0	0	0	20	0	0	0	0	0	6	4	0	0	0	0	0	0	0	0	0	0	5	0	0	0	0	0	0	0	0	0	0	0	4	4	0	0	0	0	3	0	0	0	0	0
Angptl4	Cdh11	9	0	2	9	0	0	0	0	0	0	0	0	4	0	0	0	0	0	0	0	0	0	0	0	2	0	0	0	0	0	0	0	0	0	0	0	0	0	0	0	0	0	0	0	0	0	0	0
Angptl4	Sdc1	28	4	0	5	0	0	0	0	0	0	0	0	6	4	0	4	0	0	0	0	0	0	0	0	2	0	2	0	0	0	0	0	0	0	0	0	0	3	0	0	0	0	0	0	0	0	0	0
Angptl4	Sdc2	129	23	9	12	0	0	0	0	0	0	0	0	22	8	0	0	0	0	0	0	0	0	0	0	3	0	0	0	0	0	0	0	0	0	0	0	22	8	0	2	0	0	0	0	0	0	0	0
Angptl4	Sdc3	113	42	4	11	0	2	0	0	0	0	0	0	10	0	0	4	0	0	0	0	0	0	0	0	0	0	0	0	0	0	0	0	0	0	0	0	14	13	0	0	0	0	0	0	0	0	0	0
Angptl4	Sdc4	237	97	12	39	0	5	0	0	0	0	0	0	18	32	4	2	0	0	0	0	0	0	0	0	4	9	0	0	0	0	0	0	0	0	0	0	22	24	0	5	0	0	0	0	0	0	0	0
Angptl3	Itgav_Itgb3	0	0	0	0	0	0	0	0	0	0	0	0	0	0	0	0	0	0	0	0	0	0	0	0	0	0	0	0	0	0	0	0	0	0	0	0	0	0	0	0	0	0	0	0	0	0	0	0
Angpt1	Tek	0	0	0	0	0	0	0	0	0	0	0	0	0	0	0	0	0	0	0	0	0	0	0	0	0	0	0	0	0	0	0	0	0	0	0	0	0	0	0	0	0	0	0	0	0	0	0	0
Angpt2	Tek	3	0	0	0	0	0	0	0	0	0	0	0	0	2	0	0	0	0	0	0	0	0	0	0	0	0	0	0	0	0	0	0	0	0	0	0	0	0	0	0	0	0	0	0	0	0	0	0
Angpt2	Itga5_Itgb1	108.5	30.5	5.5	12.5	0	0	0	0	0	0	0	0	8.5	17	0	7.5	0	0	1.5	0	0	0	0	0	33.5	0	2	13	0	0	0	0	0	0	0	0	18	6	0	9	0	0	1.5	0	0	0	0	0
Mdk	Sdc1	0	0	0	0	0	0	0	0	0	0	0	0	0	0	0	0	0	0	0	0	0	0	0	0	0	0	0	0	0	0	0	0	0	0	0	0	0	0	0	0	0	0	0	0	0	0	0	0
Mdk	Sdc2	0	0	0	0	0	0	0	0	0	0	0	0	0	0	0	0	0	0	0	0	0	0	0	0	0	0	0	0	0	0	0	0	0	0	0	0	0	0	0	0	0	0	0	0	0	0	0	0
Mdk	Sdc4	0	0	0	0	0	0	0	0	0	0	0	0	0	0	0	0	0	0	0	0	0	0	0	0	0	0	0	0	0	0	0	0	0	0	0	0	0	0	0	0	0	0	0	0	0	0	0	0
Mdk	Ptprz1	0	0	0	0	0	0	0	0	0	0	0	0	0	0	0	0	0	0	0	0	0	0	0	0	0	0	0	0	0	0	0	0	0	0	0	0	0	0	0	0	0	0	0	0	0	0	0	0
Mdk	Itga4_Itgb1	0	0	0	0	0	0	0	0	0	0	0	0	0	0	0	0	0	0	0	0	0	0	0	0	0	0	0	0	0	0	0	0	0	0	0	0	0	0	0	0	0	0	0	0	0	0	0	0
Mdk	Itga6_Itgb1	0	0	0	0	0	0	0	0	0	0	0	0	0	0	0	0	0	0	0	0	0	0	0	0	0	0	0	0	0	0	0	0	0	0	0	0	0	0	0	0	0	0	0	0	0	0	0	0
Mdk	Lrp1	0	0	0	0	0	0	0	0	0	0	0	0	0	0	0	0	0	0	0	0	0	0	0	0	0	0	0	0	0	0	0	0	0	0	0	0	0	0	0	0	0	0	0	0	0	0	0	0
Mdk	Ncl	0	0	0	0	0	0	0	0	0	0	0	0	0	0	0	0	0	0	0	0	0	0	0	0	0	0	0	0	0	0	0	0	0	0	0	0	0	0	0	0	0	0	0	0	0	0	0	0
Mdk	Alk	0	0	0	0	0	0	0	0	0	0	0	0	0	0	0	0	0	0	0	0	0	0	0	0	0	0	0	0	0	0	0	0	0	0	0	0	0	0	0	0	0	0	0	0	0	0	0	0
Ptn	Ptprz1	0	0	0	0	0	0	0	0	0	0	0	0	0	0	0	0	0	0	0	0	0	0	0	0	0	0	0	0	0	0	0	0	0	0	0	0	0	0	0	0	0	0	0	0	0	0	0	0
Ptn	Sdc1	0	0	0	0	0	0	0	0	0	0	0	0	0	0	0	0	0	0	0	0	0	0	0	0	0	0	0	0	0	0	0	0	0	0	0	0	0	0	0	0	0	0	0	0	0	0	0	0
Ptn	Sdc2	0	0	0	0	0	0	0	0	0	0	0	0	0	0	0	0	0	0	0	0	0	0	0	0	0	0	0	0	0	0	0	0	0	0	0	0	0	0	0	0	0	0	0	0	0	0	0	0
Ptn	Sdc3	0	0	0	0	0	0	0	0	0	0	0	0	0	0	0	0	0	0	0	0	0	0	0	0	0	0	0	0	0	0	0	0	0	0	0	0	0	0	0	0	0	0	0	0	0	0	0	0
Ptn	Sdc4	0	0	0	0	0	0	0	0	0	0	0	0	0	0	0	0	0	0	0	0	0	0	0	0	0	0	0	0	0	0	0	0	0	0	0	0	0	0	0	0	0	0	0	0	0	0	0	0
Ptn	Itgav_Itgb3	0	0	0	0	0	0	0	0	0	0	0	0	0	0	0	0	0	0	0	0	0	0	0	0	0	0	0	0	0	0	0	0	0	0	0	0	0	0	0	0	0	0	0	0	0	0	0	0
Ptn	Ncl	0	0	0	0	0	0	0	0	0	0	0	0	0	0	0	0	0	0	0	0	0	0	0	0	0	0	0	0	0	0	0	0	0	0	0	0	0	0	0	0	0	0	0	0	0	0	0	0
Ptn	Alk	0	0	0	0	0	0	0	0	0	0	0	0	0	0	0	0	0	0	0	0	0	0	0	0	0	0	0	0	0	0	0	0	0	0	0	0	0	0	0	0	0	0	0	0	0	0	0	0
Postn	Itgav_Itgb3	102.5	12.5	5	9.5	0	0	2	0	1.5	0	0	0	7.5	8	0	0	0	0	0	0	0	0	0	0	0	0	0	0	0	0	0	0	0	0	0	0	36	16	0	1.5	0	0	0	0	0	0	0	0
Postn	Itgav_Itgb5	147	29	8.5	18	0	0	2	0	1.5	0	0	0	9	8	2	0	0	0	0	0	0	0	0	0	0	0	0	0	0	0	0	0	0	0	0	0	52	16.5	3	3	0	0	0	0	0	0	0	0
Agt	Agtr1a	0	0	0	0	0	0	0	0	0	0	0	0	0	0	0	0	0	0	0	0	0	0	0	0	0	0	0	0	0	0	0	0	0	0	0	0	0	0	0	0	0	0	0	0	0	0	0	0
Kng2	Bdkrb1	0	0	0	0	0	0	0	0	0	0	0	0	0	0	0	0	0	0	0	0	0	0	0	0	0	0	0	0	0	0	0	0	0	0	0	0	0	0	0	0	0	0	0	0	0	0	0	0
Kng2	Bdkrb2	2	0	0	0	0	0	0	0	0	0	0	0	0	0	0	0	0	0	0	0	0	0	0	0	0	0	0	0	0	0	0	0	0	0	0	0	0	0	0	0	0	0	0	0	0	0	0	0
C3	C3ar1	476	311	70	106	0	0	0	0	0	0	0	0	158	196	11	31	0	0	0	0	0	0	0	0	25	33	5	13	0	0	0	0	0	0	0	0	217	165	33	69	0	0	0	0	0	0	0	0
C3	Cr2	0	0	0	0	0	0	0	0	0	0	0	0	0	0	0	0	0	0	0	0	0	0	0	0	0	0	0	0	0	0	0	0	0	0	0	0	0	0	0	0	0	0	0	0	0	0	0	0
C3	Itgam_Itgb2	510.5	436	91.5	269.5	0	0	27	0	0	0	0	0	191	365.5	37.5	74.5	0	0	15.5	0	0	0	0	0	30	56.5	9	17.5	0	0	3	0	0	0	0	0	231	254.5	84.5	135.5	0	0	12.5	0	0	0	0	0
C3	Itgax_Itgb2	244.5	162	24.5	96.5	0	0	10.5	0	0	0	0	0	94.5	68	4.5	33.5	0	0	7	0	0	0	0	0	10.5	12.5	4	4	0	0	1.5	0	0	0	0	0	134	107.5	19	53.5	0	0	7	0	0	0	0	0
C4b	Cr2	0	0	0	0	0	0	0	0	0	0	0	0	0	0	0	0	0	0	0	0	0	0	0	0	0	0	0	0	0	0	0	0	0	0	0	0	0	0	0	0	0	0	0	0	0	0	0	0
Hc	C5ar1	0	0	0	0	0	0	0	0	0	0	0	0	0	0	0	0	0	0	0	0	0	0	0	0	0	0	0	0	0	0	0	0	0	0	0	0	0	0	0	0	0	0	0	0	0	0	0	0
Cck	Cckbr	0	0	0	0	0	0	0	0	0	0	0	0	0	0	0	0	0	0	0	0	0	0	0	0	0	0	0	0	0	0	0	0	0	0	0	0	0	0	0	0	0	0	0	0	0	0	0	0
Edn1	Ednra	0	0	0	0	0	0	0	0	0	0	0	0	0	0	0	0	0	0	0	0	0	0	0	0	0	0	0	0	0	0	0	0	0	0	0	0	0	0	0	0	0	0	0	0	0	0	0	0
Edn1	Ednrb	0	0	0	0	0	0	0	0	0	0	0	0	0	0	0	0	0	0	0	0	0	0	0	0	0	0	0	0	0	0	0	0	0	0	0	0	0	0	0	0	0	0	0	0	0	0	0	0
Gal	Galr1	0	0	0	0	0	0	0	0	0	0	0	0	0	0	0	0	0	0	0	0	0	0	0	0	0	0	0	0	0	0	0	0	0	0	0	0	0	0	0	0	0	0	0	0	0	0	0	0
Gal	Galr2	0	0	0	0	0	0	0	0	0	0	0	0	0	0	0	0	0	0	0	0	0	0	0	0	0	0	0	0	0	0	0	0	0	0	0	0	0	0	0	0	0	0	0	0	0	0	0	0
Pomc	Mc1r	0	0	0	0	0	0	0	0	0	0	0	0	0	0	0	0	0	0	0	0	0	0	0	0	0	0	0	0	0	0	0	0	0	0	0	0	0	0	0	0	0	0	0	0	0	0	0	0
Pomc	Mc2r	0	0	0	0	0	0	0	0	0	0	0	0	0	0	0	0	0	0	0	0	0	0	0	0	0	0	0	0	0	0	0	0	0	0	0	0	0	0	0	0	0	0	0	0	0	0	0	0
Npff	Npffr1	0	0	0	0	0	0	0	0	0	0	0	0	0	0	0	0	0	0	0	0	0	0	0	0	0	0	0	0	0	0	0	0	0	0	0	0	0	0	0	0	0	0	0	0	0	0	0	0
Npff	Npffr2	0	0	0	0	0	0	0	0	0	0	0	0	0	0	0	0	0	0	0	0	0	0	0	0	0	0	0	0	0	0	0	0	0	0	0	0	0	0	0	0	0	0	0	0	0	0	0	0
Nts	Ntsr1	0	0	0	0	0	0	0	0	0	0	0	0	0	0	0	0	0	0	0	0	0	0	0	0	0	0	0	0	0	0	0	0	0	0	0	0	0	0	0	0	0	0	0	0	0	0	0	0
Penk	Oprd1	0	0	0	0	0	0	0	0	0	0	0	0	0	0	0	0	0	0	0	0	0	0	0	0	0	0	0	0	0	0	0	0	0	0	0	0	0	0	0	0	0	0	0	0	0	0	0	0
Penk	Oprm1	0	0	0	0	0	0	0	0	0	0	0	0	0	0	0	0	0	0	0	0	0	0	0	0	0	0	0	0	0	0	0	0	0	0	0	0	0	0	0	0	0	0	0	0	0	0	0	0
Pomc	Oprd1	0	0	0	0	0	0	0	0	0	0	0	0	0	0	0	0	0	0	0	0	0	0	0	0	0	0	0	0	0	0	0	0	0	0	0	0	0	0	0	0	0	0	0	0	0	0	0	0
Pomc	Oprm1	0	0	0	0	0	0	0	0	0	0	0	0	0	0	0	0	0	0	0	0	0	0	0	0	0	0	0	0	0	0	0	0	0	0	0	0	0	0	0	0	0	0	0	0	0	0	0	0
Oxt	Oxtr	0	0	0	0	0	0	0	0	0	0	0	0	0	0	0	0	0	0	0	0	0	0	0	0	0	0	0	0	0	0	0	0	0	0	0	0	0	0	0	0	0	0	0	0	0	0	0	0
Sst	Sstr2	0	0	0	0	0	0	0	0	0	0	0	0	0	0	0	0	0	0	0	0	0	0	0	0	0	0	0	0	0	0	0	0	0	0	0	0	0	0	0	0	0	0	0	0	0	0	0	0
Sst	Sstr3	0	0	0	0	0	0	0	0	0	0	0	0	0	0	0	0	0	0	0	0	0	0	0	0	0	0	0	0	0	0	0	0	0	0	0	0	0	0	0	0	0	0	0	0	0	0	0	0
Cort	Sstr2	0	0	0	0	0	0	0	0	0	0	0	0	0	0	0	0	0	0	0	0	0	0	0	0	0	0	0	0	0	0	0	0	0	0	0	0	0	0	0	0	0	0	0	0	0	0	0	0
Cort	Sstr3	0	0	0	0	0	0	0	0	0	0	0	0	0	0	0	0	0	0	0	0	0	0	0	0	0	0	0	0	0	0	0	0	0	0	0	0	0	0	0	0	0	0	0	0	0	0	0	0
Tac4	Tacr1	0	0	0	0	0	0	0	0	0	0	0	0	0	0	0	0	0	0	0	0	0	0	0	0	0	0	0	0	0	0	0	0	0	0	0	0	0	0	0	0	0	0	0	0	0	0	0	0
Ctsg	F2r	0	0	0	0	0	0	0	0	0	0	0	0	0	0	0	0	0	0	0	0	0	0	0	0	0	0	0	0	0	0	0	0	0	0	0	0	0	0	0	0	0	0	0	0	0	0	0	0
F2	F2r	0	0	0	0	0	0	0	0	0	0	0	0	0	0	0	0	0	0	0	0	0	0	0	0	0	0	0	0	0	0	0	0	0	0	0	0	0	0	0	0	0	0	0	0	0	0	0	0
Gzma	F2r	22	13	0	2	0	0	0	0	0	0	0	0	20	6	0	0	0	0	0	0	0	0	0	0	7	0	0	0	0	0	0	0	0	0	0	0	4	0	0	0	0	0	0	0	0	0	0	0
Prss2	F2r	0	0	0	0	0	0	0	0	0	0	0	0	0	0	0	0	0	0	0	0	0	0	0	0	0	0	0	0	0	0	0	0	0	0	0	0	0	0	0	0	0	0	0	0	0	0	0	0
Ctsg	F2rl1	0	0	0	0	0	0	0	0	0	0	0	0	0	0	0	0	0	0	0	0	0	0	0	0	0	0	0	0	0	0	0	0	0	0	0	0	0	0	0	0	0	0	0	0	0	0	0	0
F2	F2rl1	0	0	0	0	0	0	0	0	0	0	0	0	0	0	0	0	0	0	0	0	0	0	0	0	0	0	0	0	0	0	0	0	0	0	0	0	0	0	0	0	0	0	0	0	0	0	0	0
Gzma	F2rl1	2	0	0	0	0	0	0	0	0	0	0	0	0	0	0	0	0	0	0	0	0	0	0	0	0	0	0	0	0	0	0	0	0	0	0	0	0	0	0	0	0	0	0	0	0	0	0	0
Prss2	F2rl1	0	0	0	0	0	0	0	0	0	0	0	0	0	0	0	0	0	0	0	0	0	0	0	0	0	0	0	0	0	0	0	0	0	0	0	0	0	0	0	0	0	0	0	0	0	0	0	0
Ctsg	F2rl2	0	0	0	0	0	0	0	0	0	0	0	0	0	0	0	0	0	0	0	0	0	0	0	0	0	0	0	0	0	0	0	0	0	0	0	0	0	0	0	0	0	0	0	0	0	0	0	0
F2	F2rl2	0	0	0	0	0	0	0	0	0	0	0	0	0	0	0	0	0	0	0	0	0	0	0	0	0	0	0	0	0	0	0	0	0	0	0	0	0	0	0	0	0	0	0	0	0	0	0	0
Gzma	F2rl2	2	0	3	0	0	0	0	0	0	0	0	0	2	0	2	0	0	0	0	0	0	0	0	0	0	0	2	0	0	0	0	0	0	0	0	0	2	0	0	0	0	0	0	0	0	0	0	0
Prss2	F2rl2	0	0	0	0	0	0	0	0	0	0	0	0	0	0	0	0	0	0	0	0	0	0	0	0	0	0	0	0	0	0	0	0	0	0	0	0	0	0	0	0	0	0	0	0	0	0	0	0
Ctsg	F2rl3	0	0	0	0	0	0	0	0	0	0	0	0	0	0	0	0	0	0	0	0	0	0	0	0	0	0	0	0	0	0	0	0	0	0	0	0	0	0	0	0	0	0	0	0	0	0	0	0
F2	F2rl3	0	0	0	0	0	0	0	0	0	0	0	0	0	0	0	0	0	0	0	0	0	0	0	0	0	0	0	0	0	0	0	0	0	0	0	0	0	0	0	0	0	0	0	0	0	0	0	0
Gzma	F2rl3	0	0	0	0	0	0	0	0	0	0	0	0	0	0	0	0	0	0	0	0	0	0	0	0	0	0	0	0	0	0	0	0	0	0	0	0	0	0	0	0	0	0	0	0	0	0	0	0
Prss2	F2rl3	0	0	0	0	0	0	0	0	0	0	0	0	0	0	0	0	0	0	0	0	0	0	0	0	0	0	0	0	0	0	0	0	0	0	0	0	0	0	0	0	0	0	0	0	0	0	0	0
Ctsg	Pard3	0	0	0	0	0	0	0	0	0	0	0	0	0	0	0	0	0	0	0	0	0	0	0	0	0	0	0	0	0	0	0	0	0	0	0	0	0	0	0	0	0	0	0	0	0	0	0	0
F2	Pard3	0	0	0	0	0	0	0	0	0	0	0	0	0	0	0	0	0	0	0	0	0	0	0	0	0	0	0	0	0	0	0	0	0	0	0	0	0	0	0	0	0	0	0	0	0	0	0	0
Gzma	Pard3	30	22	0	0	0	0	0	0	0	0	0	0	24	14	0	0	0	0	0	0	0	0	0	0	6	0	0	2	0	0	0	0	0	0	0	0	13	8	0	0	0	0	0	0	0	0	0	0
Prss2	Pard3	0	0	0	0	0	0	0	0	0	0	0	0	0	0	0	0	0	0	0	0	0	0	0	0	0	0	0	0	0	0	0	0	0	0	0	0	0	0	0	0	0	0	0	0	0	0	0	0
Prok2	Prokr1	0	0	0	0	0	0	0	0	0	0	0	0	2	0	0	0	0	0	0	0	0	0	0	0	0	0	0	0	0	0	0	0	0	0	0	0	0	0	0	0	0	0	0	0	0	0	0	0
Prok2	Prokr2	0	0	0	0	0	0	0	0	0	0	0	0	0	5	0	0	0	0	0	0	0	0	0	0	0	0	0	0	0	0	0	0	0	0	0	0	0	0	0	0	0	0	0	0	0	0	0	0
Nppb	Npr1	2	6	0	4	0	0	0	0	0	0	0	0	0	2	0	8	0	0	0	0	0	0	0	0	0	0	0	2	0	0	0	0	0	0	0	0	0	0	0	0	0	0	0	0	0	0	0	0
Nppc	Npr2	0	0	0	0	0	0	0	0	0	0	0	0	0	0	0	0	0	0	0	0	0	0	0	0	0	0	0	0	0	0	0	0	0	0	0	0	0	0	0	0	0	0	0	0	0	0	0	0
Kitl	Kit	4	0	0	0	0	0	0	0	0	0	0	0	0	0	0	0	4	0	0	0	0	0	0	0	0	2	0	0	0	0	0	0	0	0	0	0	0	0	0	0	0	0	0	0	0	0	0	0
Gip	Gipr	0	0	0	0	0	0	0	0	0	0	0	0	0	0	0	0	0	0	0	0	0	0	0	0	0	0	0	0	0	0	0	0	0	0	0	0	0	0	0	0	0	0	0	0	0	0	0	0
Lhb	Lhcgr	0	0	0	0	0	0	0	0	0	0	0	0	0	0	0	0	0	0	0	0	0	0	0	0	0	0	0	0	0	0	0	0	0	0	0	0	0	0	0	0	0	0	0	0	0	0	0	0
Bdnf	Ntrk2	0	0	0	0	0	0	0	0	0	0	0	0	0	0	0	0	0	0	0	0	0	0	0	0	0	0	0	0	0	0	0	0	0	0	0	0	0	0	0	0	0	0	0	0	0	0	0	0
Ngf	Ntrk1	0	0	0	0	0	0	0	0	0	0	0	0	0	0	0	0	0	0	0	0	0	0	0	0	0	0	0	0	0	0	0	0	0	0	0	0	0	0	0	0	0	0	0	0	0	0	0	0
Flt3l	Flt3	0	0	0	0	0	0	0	0	0	0	0	0	0	0	0	0	0	0	0	0	0	0	0	0	0	0	0	0	0	0	0	0	0	0	0	0	0	0	0	0	0	0	0	0	0	0	0	0
Hgf	Met	0	0	0	0	0	0	0	0	0	0	0	0	0	4	0	0	0	0	0	0	0	0	0	0	0	0	0	0	0	0	0	0	0	0	0	0	0	0	0	0	0	0	0	0	0	0	0	0
Ntf3	Ntrk1	0	0	0	0	0	0	0	0	0	0	0	0	0	0	0	0	0	0	0	0	0	0	0	0	0	0	0	0	0	0	0	0	0	0	0	0	0	0	0	0	0	0	0	0	0	0	0	0
Ntf3	Ntrk2	0	0	0	0	0	0	0	0	0	0	0	0	0	0	0	0	0	0	0	0	0	0	0	0	0	0	0	0	0	0	0	0	0	0	0	0	0	0	0	0	0	0	0	0	0	0	0	0
Ntf3	Ntrk3	0	0	0	0	0	0	0	0	0	0	0	0	0	0	0	0	0	0	0	0	0	0	0	0	0	0	0	0	0	0	0	0	0	0	0	0	0	0	0	0	0	0	0	0	0	0	0	0
Sema3a	Nrp1_Plxna1	445.5	203.5	22	39	0	0	12.5	0	0	0	0	0	57.5	49.5	3	9	0	0	0	0	0	0	0	0	11.5	1.5	0	0	0	0	0	0	0	0	0	0	26	21	4	7	0	0	0	0	0	0	0	0
Sema3a	Nrp1_Plxna2	246	88	4.5	7	0	0	0	0	0	0	0	0	35	4.5	8.5	7	0	0	0	0	0	0	0	0	4.5	1.5	0	0	0	0	0	0	0	0	0	0	13.5	4	3	7	0	0	0	0	0	0	0	0
Sema3a	Nrp1_Plxna3	129.5	17.5	0	16.5	0	0	0	0	0	0	0	0	19	1.5	0	4.5	0	0	0	0	0	0	0	0	3.5	0	0	0	0	0	0	0	0	0	0	0	9.5	0	0	7	0	0	0	0	0	0	0	0
Sema3a	Nrp1_Plxna4	61.5	17.5	0	0	0	0	0	0	0	0	0	0	19	1.5	0	0	0	0	0	0	0	0	0	0	0	0	0	0	0	0	0	0	0	0	0	0	9.5	0	0	0	0	0	0	0	0	0	0	0
Sema3b	Nrp1_Plxna1	10	1.5	0	0	0	0	0	0	0	0	0	0	0	0	0	0	0	0	0	0	0	0	0	0	0	0	0	0	0	0	0	0	0	0	0	0	0	0	0	0	0	0	0	0	0	0	0	0
Sema3b	Nrp1_Plxna2	6	3	0	0	0	0	0	0	0	0	0	0	0	0	0	0	0	0	0	0	0	0	0	0	0	0	0	0	0	0	0	0	0	0	0	0	0	0	0	0	0	0	0	0	0	0	0	0
Sema3b	Nrp1_Plxna3	5	0	0	0	0	0	0	0	0	0	0	0	0	0	0	0	0	0	0	0	0	0	0	0	0	0	0	0	0	0	0	0	0	0	0	0	0	0	0	0	0	0	0	0	0	0	0	0
Sema3b	Nrp1_Plxna4	1.5	0	0	0	0	0	0	0	0	0	0	0	0	0	0	0	0	0	0	0	0	0	0	0	0	0	0	0	0	0	0	0	0	0	0	0	0	0	0	0	0	0	0	0	0	0	0	0
Sema3c	Nrp1_Plxna1	0	0	0	0	0	0	0	0	0	0	0	0	0	0	0	0	0	0	0	0	0	0	0	0	0	0	0	0	0	0	0	0	0	0	0	0	0	0	0	0	0	0	0	0	0	0	0	0
Sema3c	Nrp1_Plxna2	0	0	0	0	0	0	0	0	0	0	0	0	0	0	0	0	0	0	0	0	0	0	0	0	0	0	0	0	0	0	0	0	0	0	0	0	0	0	0	0	0	0	0	0	0	0	0	0
Sema3c	Nrp1_Plxna3	0	0	0	0	0	0	0	0	0	0	0	0	0	0	0	0	0	0	0	0	0	0	0	0	0	0	0	0	0	0	0	0	0	0	0	0	0	0	0	0	0	0	0	0	0	0	0	0
Sema3c	Nrp1_Plxna4	0	0	0	0	0	0	0	0	0	0	0	0	0	0	0	0	0	0	0	0	0	0	0	0	0	0	0	0	0	0	0	0	0	0	0	0	0	0	0	0	0	0	0	0	0	0	0	0
Sema3d	Nrp1_Plxna1	0	0	0	0	0	0	0	0	0	0	0	0	0	0	0	0	0	0	0	0	0	0	0	0	0	0	0	0	0	0	0	0	0	0	0	0	0	0	0	0	0	0	0	0	0	0	0	0
Sema3d	Nrp1_Plxna2	0	0	0	0	0	0	0	0	0	0	0	0	0	0	0	0	0	0	0	0	0	0	0	0	0	0	0	0	0	0	0	0	0	0	0	0	0	0	0	0	0	0	0	0	0	0	0	0
Sema3d	Nrp1_Plxna3	0	0	0	0	0	0	0	0	0	0	0	0	0	0	0	0	0	0	0	0	0	0	0	0	0	0	0	0	0	0	0	0	0	0	0	0	0	0	0	0	0	0	0	0	0	0	0	0
Sema3d	Nrp1_Plxna4	0	0	0	0	0	0	0	0	0	0	0	0	0	0	0	0	0	0	0	0	0	0	0	0	0	0	0	0	0	0	0	0	0	0	0	0	0	0	0	0	0	0	0	0	0	0	0	0
Sema3b	Nrp2_Plxna1	51.5	9.5	1.5	3.5	0	0	0	0	0	0	0	0	0	0	0	0	0	0	0	0	0	0	0	0	0	0	0	0	0	0	0	0	0	0	0	0	0	0	0	0	0	0	0	0	0	0	0	0
Sema3b	Nrp2_Plxna2	47.5	10	1.5	3.5	0	0	0	0	0	0	0	0	0	0	0	0	0	0	0	0	0	0	0	0	0	0	0	0	0	0	0	0	0	0	0	0	0	0	0	0	0	0	0	0	0	0	0	0
Sema3b	Nrp2_Plxna3	46.5	8	1.5	3.5	0	0	0	0	0	0	0	0	0	0	0	0	0	0	0	0	0	0	0	0	0	0	0	0	0	0	0	0	0	0	0	0	0	0	0	0	0	0	0	0	0	0	0	0
Sema3b	Nrp2_Plxna4	43	8	1.5	3.5	0	0	0	0	0	0	0	0	0	0	0	0	0	0	0	0	0	0	0	0	0	0	0	0	0	0	0	0	0	0	0	0	0	0	0	0	0	0	0	0	0	0	0	0
Sema3c	Nrp2_Plxna1	0	0	0	0	0	0	0	0	0	0	0	0	0	0	0	0	0	0	0	0	0	0	0	0	0	0	0	0	0	0	0	0	0	0	0	0	0	0	0	0	0	0	0	0	0	0	0	0
Sema3c	Nrp2_Plxna2	0	0	0	0	0	0	0	0	0	0	0	0	0	0	0	0	0	0	0	0	0	0	0	0	0	0	0	0	0	0	0	0	0	0	0	0	0	0	0	0	0	0	0	0	0	0	0	0
Sema3c	Nrp2_Plxna3	0	0	0	0	0	0	0	0	0	0	0	0	0	0	0	0	0	0	0	0	0	0	0	0	0	0	0	0	0	0	0	0	0	0	0	0	0	0	0	0	0	0	0	0	0	0	0	0
Sema3c	Nrp2_Plxna4	0	0	0	0	0	0	0	0	0	0	0	0	0	0	0	0	0	0	0	0	0	0	0	0	0	0	0	0	0	0	0	0	0	0	0	0	0	0	0	0	0	0	0	0	0	0	0	0
Sema3d	Nrp2_Plxna1	0	0	0	0	0	0	0	0	0	0	0	0	0	0	0	0	0	0	0	0	0	0	0	0	0	0	0	0	0	0	0	0	0	0	0	0	0	0	0	0	0	0	0	0	0	0	0	0
Sema3d	Nrp2_Plxna2	0	0	0	0	0	0	0	0	0	0	0	0	0	0	0	0	0	0	0	0	0	0	0	0	0	0	0	0	0	0	0	0	0	0	0	0	0	0	0	0	0	0	0	0	0	0	0	0
Sema3d	Nrp2_Plxna3	0	0	0	0	0	0	0	0	0	0	0	0	0	0	0	0	0	0	0	0	0	0	0	0	0	0	0	0	0	0	0	0	0	0	0	0	0	0	0	0	0	0	0	0	0	0	0	0
Sema3d	Nrp2_Plxna4	0	0	0	0	0	0	0	0	0	0	0	0	0	0	0	0	0	0	0	0	0	0	0	0	0	0	0	0	0	0	0	0	0	0	0	0	0	0	0	0	0	0	0	0	0	0	0	0
Sema3f	Nrp2_Plxna1	15	18.5	3	3	0	0	0	0	0	0	0	0	0	0	0	0	0	0	0	0	0	0	0	0	0	0	0	0	0	0	0	0	0	0	0	0	0	0	0	0	0	0	0	0	0	0	0	0
Sema3f	Nrp2_Plxna2	13.5	9.5	0	0	0	0	0	0	0	0	0	0	0	0	0	0	0	0	0	0	0	0	0	0	0	0	0	0	0	0	0	0	0	0	0	0	0	0	0	0	0	0	0	0	0	0	0	0
Sema3f	Nrp2_Plxna3	12	8	0	3	0	0	0	0	0	0	0	0	0	0	0	0	0	0	0	0	0	0	0	0	0	0	0	0	0	0	0	0	0	0	0	0	0	0	0	0	0	0	0	0	0	0	0	0
Sema3f	Nrp2_Plxna4	12	8	0	0	0	0	0	0	0	0	0	0	0	0	0	0	0	0	0	0	0	0	0	0	0	0	0	0	0	0	0	0	0	0	0	0	0	0	0	0	0	0	0	0	0	0	0	0
Sema3g	Nrp2_Plxna1	0	0	0	0	0	0	0	0	0	0	0	0	0	0	0	0	0	0	0	0	0	0	0	0	0	0	0	0	0	0	0	0	0	0	0	0	0	0	0	0	0	0	0	0	0	0	0	0
Sema3g	Nrp2_Plxna2	0	0	0	0	0	0	0	0	0	0	0	0	0	0	0	0	0	0	0	0	0	0	0	0	0	0	0	0	0	0	0	0	0	0	0	0	0	0	0	0	0	0	0	0	0	0	0	0
Sema3g	Nrp2_Plxna3	0	0	0	0	0	0	0	0	0	0	0	0	0	0	0	0	0	0	0	0	0	0	0	0	0	0	0	0	0	0	0	0	0	0	0	0	0	0	0	0	0	0	0	0	0	0	0	0
Sema3g	Nrp2_Plxna4	0	0	0	0	0	0	0	0	0	0	0	0	0	0	0	0	0	0	0	0	0	0	0	0	0	0	0	0	0	0	0	0	0	0	0	0	0	0	0	0	0	0	0	0	0	0	0	0
Sema3c	Nrp1_Nrp2	0	0	0	0	0	0	0	0	0	0	0	0	0	0	0	0	0	0	0	0	0	0	0	0	0	0	0	0	0	0	0	0	0	0	0	0	0	0	0	0	0	0	0	0	0	0	0	0
Sema3c	Plxnd1	0	0	0	0	0	0	0	0	0	0	0	0	0	0	0	0	0	0	0	0	0	0	0	0	0	0	0	0	0	0	0	0	0	0	0	0	0	0	0	0	0	0	0	0	0	0	0	0
Sema3e	Plxnd1	0	0	0	0	0	0	0	0	0	0	0	0	0	0	0	0	0	0	0	0	0	0	0	0	0	0	0	0	0	0	0	0	0	0	0	0	0	0	0	0	0	0	0	0	0	0	0	0
Adm	Calcr	0	0	0	0	0	0	0	0	0	0	0	0	0	0	0	0	0	0	0	0	0	0	0	0	0	0	0	0	0	0	0	0	0	0	0	0	0	0	0	0	0	0	0	0	0	0	0	0
Adm	Calcrl	0	0	0	0	0	0	0	0	0	0	0	0	0	0	0	0	0	0	0	0	0	0	0	0	0	0	0	0	0	0	0	0	0	0	0	0	0	0	0	0	0	0	0	0	0	0	0	0
Agt	Mas1	0	0	0	0	0	0	0	0	0	0	0	0	0	0	0	0	0	0	0	0	0	0	0	0	0	0	0	0	0	0	0	0	0	0	0	0	0	0	0	0	0	0	0	0	0	0	0	0
Anxa1	Fpr2	252	523	0	28	0	18	0	0	0	0	0	0	99	446	0	23	0	9	0	0	0	0	0	0	0	0	0	0	0	0	0	0	0	0	0	0	18	29	0	4	0	2	0	0	0	0	0	0
Anxa1	Fpr1	48	96	7	0	0	0	0	0	0	0	0	0	82	141	2	0	0	0	0	0	0	0	0	0	0	0	0	0	0	0	0	0	0	0	0	0	2	8	0	0	0	0	0	0	0	0	0	0
Apela	Aplnr	0	0	0	0	0	0	0	0	0	0	0	0	0	0	0	0	0	0	0	0	0	0	0	0	0	0	0	0	0	0	0	0	0	0	0	0	0	0	0	0	0	0	0	0	0	0	0	0
Calca	Calcr	0	0	0	0	0	0	0	0	0	0	0	0	0	0	0	0	0	0	0	0	0	0	0	0	0	0	0	0	0	0	0	0	0	0	0	0	0	0	0	0	0	0	0	0	0	0	0	0
Calca	Calcrl	0	0	0	0	0	0	0	0	0	0	0	0	0	0	0	0	0	0	0	0	0	0	0	0	0	0	0	0	0	0	0	0	0	0	0	0	0	0	0	0	0	0	0	0	0	0	0	0
Calcb	Calcr	0	0	0	0	0	0	0	0	0	0	0	0	0	0	0	0	0	0	0	0	0	0	0	0	0	0	0	0	0	0	0	0	0	0	0	0	0	0	0	0	0	0	0	0	0	0	0	0
Calcb	Calcrl	0	0	0	0	0	0	0	0	0	0	0	0	0	0	0	0	0	0	0	0	0	0	0	0	0	0	0	0	0	0	0	0	0	0	0	0	0	0	0	0	0	0	0	0	0	0	0	0
Enho	Gpr19	0	0	0	0	0	0	0	0	0	0	0	0	0	0	0	0	0	0	0	0	0	0	0	0	0	0	0	0	0	0	0	0	0	0	0	0	0	0	0	0	0	0	0	0	0	0	0	0
Gas6	Axl	0	0	0	0	0	0	0	0	0	0	0	0	16	24	0	3	0	0	0	0	0	0	0	0	0	0	0	0	0	0	0	0	0	0	0	0	0	0	0	0	0	0	0	0	0	0	0	0
Gas6	Mertk	0	0	0	0	0	0	0	0	0	0	0	0	0	0	0	0	0	0	0	0	0	0	0	0	0	0	0	0	0	0	0	0	0	0	0	0	0	0	0	0	0	0	0	0	0	0	0	0
Gas6	Tyro3	0	0	0	0	0	0	0	0	0	0	0	0	0	0	0	0	0	0	0	0	0	0	0	0	0	0	0	0	0	0	0	0	0	0	0	0	0	0	0	0	0	0	0	0	0	0	0	0
Grn	Sort1	0	0	0	0	0	0	0	0	0	0	0	0	0	0	0	0	0	0	0	0	0	0	0	0	0	0	0	0	0	0	0	0	0	0	0	0	0	0	0	0	0	0	0	0	0	0	0	0
Guca2a	Gucy2c	0	0	0	0	0	0	0	0	0	0	0	0	0	0	0	0	0	0	0	0	0	0	0	0	0	0	0	0	0	0	0	0	0	0	0	0	0	0	0	0	0	0	0	0	0	0	0	0
Iapp	Calcr	0	0	0	0	0	0	0	0	0	0	0	0	0	0	0	0	0	0	0	0	0	0	0	0	0	0	0	0	0	0	0	0	0	0	0	0	0	0	0	0	0	0	0	0	0	0	0	0
Iapp	Calcrl	0	0	0	0	0	0	0	0	0	0	0	0	0	0	0	0	0	0	0	0	0	0	0	0	0	0	0	0	0	0	0	0	0	0	0	0	0	0	0	0	0	0	0	0	0	0	0	0
Lgals9	Ighm	0	0	0	0	0	0	0	0	0	0	0	0	0	0	0	0	0	0	0	0	0	0	0	0	0	0	0	0	0	0	0	0	0	0	0	0	0	0	0	0	0	0	0	0	0	0	0	0
Nps	Npsr1	0	0	0	0	0	0	0	0	0	0	0	0	0	0	0	0	0	0	0	0	0	0	0	0	0	0	0	0	0	0	0	0	0	0	0	0	0	0	0	0	0	0	0	0	0	0	0	0
Ostn	Npr3	0	0	0	0	0	0	0	0	0	0	0	0	0	0	0	0	0	0	0	0	0	0	0	0	0	0	0	0	0	0	0	0	0	0	0	0	0	0	0	0	0	0	0	0	0	0	0	0
Pros1	Axl	49	30	9	16	0	0	0	2	0	0	0	0	0	0	0	0	0	0	0	0	0	0	0	0	0	0	0	0	0	0	0	0	0	0	0	0	0	0	0	0	0	0	0	0	0	0	0	0
Pros1	Tyro3	0	0	0	0	0	0	0	0	0	0	0	0	0	0	0	0	0	0	0	0	0	0	0	0	0	0	0	0	0	0	0	0	0	0	0	0	0	0	0	0	0	0	0	0	0	0	0	0
Pthlh	Pth1r	0	0	0	0	0	0	0	0	0	0	0	0	0	0	0	0	0	0	0	0	0	0	0	0	0	0	0	0	0	0	0	0	0	0	0	0	0	0	0	0	0	0	0	0	0	0	0	0
Qrfp	Qrfpr	0	0	0	0	0	0	0	0	0	0	0	0	0	0	0	0	0	0	0	0	0	0	0	0	0	0	0	0	0	0	0	0	0	0	0	0	0	0	0	0	0	0	0	0	0	0	0	0
Rarres2	Gpr1	0	0	0	0	0	0	0	0	0	0	0	0	0	0	0	0	0	0	0	0	0	0	0	0	0	0	0	0	0	0	0	0	0	0	0	0	0	0	0	0	0	0	0	0	0	0	0	0
Rarres2	Cmklr1	69	15	24	37	0	0	0	0	0	0	0	0	8	0	8	14	0	0	0	0	0	0	0	0	4	0	0	2	0	0	0	0	0	0	0	0	8	0	5	0	0	0	0	0	0	0	0	0
Saa2	Fpr2	0	0	0	0	0	0	0	0	0	0	0	0	2	24	0	0	0	0	0	0	0	0	0	0	0	0	0	0	0	0	0	0	0	0	0	0	0	0	0	0	0	0	0	0	0	0	0	0
Sct	Sctr	0	0	0	0	0	0	0	0	0	0	0	0	0	0	0	0	0	0	0	0	0	0	0	0	0	0	0	0	0	0	0	0	0	0	0	0	0	0	0	0	0	0	0	0	0	0	0	0
Slurp1	Chrnb1	3	0	3	0	0	0	0	0	0	0	0	0	2	0	0	0	0	0	0	0	0	0	0	0	0	0	2	0	0	0	0	0	0	0	0	0	0	0	0	0	0	0	0	0	0	0	0	0
Slurp1	Chrnb2	0	0	0	0	0	0	0	0	0	0	0	0	0	0	0	0	0	0	0	0	0	0	0	0	0	0	0	0	0	0	0	0	0	0	0	0	0	0	0	0	0	0	0	0	0	0	0	0
Slurp1	Chrna1	0	0	0	0	0	0	0	0	0	0	0	0	0	0	0	0	0	0	0	0	0	0	0	0	0	0	0	0	0	0	0	0	0	0	0	0	0	0	0	0	0	0	0	0	0	0	0	0
Slurp1	Chrna3	0	0	0	0	0	0	0	0	0	0	0	0	0	0	0	0	0	0	0	0	0	0	0	0	0	0	0	0	0	0	0	0	0	0	0	0	0	0	0	0	0	0	0	0	0	0	0	0
Slurp1	Chrna5	0	0	0	0	0	0	0	0	0	0	0	0	0	0	0	0	0	0	0	0	0	0	0	0	0	0	0	0	0	0	0	0	0	0	0	0	0	0	0	0	0	0	0	0	0	0	0	0
Slurp1	Chrna9	0	0	0	0	0	0	0	0	0	0	0	0	0	0	0	0	0	0	0	0	0	0	0	0	0	0	0	0	0	0	0	0	0	0	0	0	0	0	0	0	0	0	0	0	0	0	0	0
Slurp1	Chrna10	0	0	0	0	0	0	0	0	0	0	0	0	0	0	0	0	0	0	0	0	0	0	0	0	0	0	0	0	0	0	0	0	0	0	0	0	0	0	0	0	0	0	0	0	0	0	0	0
Slurp1	Chrnd	0	0	0	0	0	0	0	0	0	0	0	0	0	0	0	0	0	0	0	0	0	0	0	0	0	0	0	0	0	0	0	0	0	0	0	0	0	0	0	0	0	0	0	0	0	0	0	0
Slurp1	Chrne	0	0	0	0	0	0	0	0	0	0	0	0	0	0	0	0	0	0	0	0	0	0	0	0	0	0	0	0	0	0	0	0	0	0	0	0	0	0	0	0	0	0	0	0	0	0	0	0
Btla	Tnfrsf14	0	0	0	0	0	0	0	0	0	0	0	0	0	0	0	0	0	0	0	0	0	0	0	0	0	0	0	0	0	0	0	0	0	0	0	0	0	0	0	0	0	0	0	0	0	0	0	0
Ucn2	Crhr1	0	0	0	0	0	0	0	0	0	0	0	0	0	0	0	0	0	0	0	0	0	0	0	0	0	0	0	0	0	0	0	0	0	0	0	0	0	0	0	0	0	0	0	0	0	0	0	0
Ucn2	Crhr2	0	0	0	0	0	0	0	0	0	0	0	0	0	0	0	0	0	0	0	0	0	0	0	0	0	0	0	0	0	0	0	0	0	0	0	0	0	0	0	0	0	0	0	0	0	0	0	0
Lgals9	Havcr2	21	0	13	10	0	0	0	0	0	0	0	0	12	8	14	0	0	0	0	0	0	0	0	0	2	5	5	0	0	0	0	0	0	0	0	0	2	2	8	0	0	0	0	0	0	0	0	0
Lgals9	Cd44	841	440	91	114	6	9	17	0	0	0	0	0	573	620	42	85	4	8	4	2	0	0	0	0	152	188	30	30	2	3	2	5	0	0	0	0	232	252	33	28	0	2	0	2	0	0	0	0
Col1a1	Itga1_Itgb1	307.5	93	18.5	45	0	1.5	4.5	0	0	0	0	0	132.5	58	6.5	17	0	0	0	0	0	0	0	0	53.5	13.5	3.5	15.5	0	0	0	0	0	0	0	0	0	0	0	0	0	0	0	0	0	0	0	0
Col1a2	Itga1_Itgb1	1973	533.5	124	309	0	1.5	18.5	0	0	0	0	0	615	284	35.5	80.5	0	7.5	9	0	0	0	0	0	39	20.5	0	10.5	0	0	1.5	0	0	0	0	0	114.5	32.5	9.5	31	0	0	3	0	0	0	0	0
Col2a1	Itga1_Itgb1	0	0	0	0	0	0	0	0	0	0	0	0	0	0	0	0	0	0	0	0	0	0	0	0	0	0	0	0	0	0	0	0	0	0	0	0	3	3	2	0	0	0	0	0	0	0	0	0
Col4a1	Itga1_Itgb1	1249	267.5	85	231	0	1.5	6	0	0	0	0	0	263.5	191.5	25	88	0	4.5	18.5	0	0	0	0	0	0	0	0	0	0	0	0	0	0	0	0	0	98.5	6	3	15.5	0	0	0	0	0	0	0	0
Col4a2	Itga1_Itgb1	408	86.5	20	88.5	0	1.5	5.5	0	0	0	0	0	108	40	10	30	0	2.5	3	0	0	0	0	0	20.5	8.5	1.5	9	0	0	1.5	0	0	0	0	0	36.5	14	4.5	0	0	0	0	0	0	0	0	0
Col4a3	Itga1_Itgb1	0	0	0	0	0	0	0	0	0	0	0	0	0	0	0	0	0	0	0	0	0	0	0	0	0	0	0	0	0	0	0	0	0	0	0	0	0	0	0	0	0	0	0	0	0	0	0	0
Col4a4	Itga1_Itgb1	0	0	0	0	0	0	0	0	0	0	0	0	0	0	0	0	0	0	0	0	0	0	0	0	0	0	0	0	0	0	0	0	0	0	0	0	0	0	0	0	0	0	0	0	0	0	0	0
Col4a5	Itga1_Itgb1	165.5	33.5	18.5	32.5	0	1.5	1.5	0	0	0	0	0	56	18	2	3	0	0	0	0	0	0	0	0	15	4.5	1.5	1.5	0	0	0	0	0	0	0	0	0	0	0	0	0	0	0	0	0	0	0	0
Col4a6	Itga1_Itgb1	0	0	0	0	0	0	0	0	0	0	0	0	0	0	0	0	0	0	0	0	0	0	0	0	0	0	0	0	0	0	0	0	0	0	0	0	0	0	0	0	0	0	0	0	0	0	0	0
Col6a1	Itga1_Itgb1	151.5	16	10.5	23	0	0	0	0	0	0	0	0	52	23.5	0	4.5	0	0	0	0	0	0	0	0	40.5	6.5	2	1.5	0	0	0	0	0	0	0	0	88	5	2	13.5	0	0	0	0	0	0	0	0
Col6a2	Itga1_Itgb1	34	1.5	2	4.5	0	0	0	0	0	0	0	0	0	0	0	0	0	0	0	0	0	0	0	0	0	0	0	0	0	0	0	0	0	0	0	0	0	0	0	0	0	0	0	0	0	0	0	0
Col6a3	Itga1_Itgb1	51	8.5	1.5	5	0	1.5	0	0	0	0	0	0	26.5	4.5	3	8	0	0	0	0	0	0	0	0	0	0	0	0	0	0	0	0	0	0	0	0	12.5	10.5	0	0	0	0	0	0	0	0	0	0
Col6a5	Itga1_Itgb1	0	0	0	0	0	0	0	0	0	0	0	0	0	0	0	0	0	0	0	0	0	0	0	0	0	0	0	0	0	0	0	0	0	0	0	0	0	0	0	0	0	0	0	0	0	0	0	0
Col6a6	Itga1_Itgb1	120.5	30.5	10.5	18	0	0	1.5	0	0	0	0	0	26.5	16	3	14	0	0	1.5	0	0	0	0	0	1.5	7	0	7.5	0	0	1.5	0	0	0	0	0	0	0	0	0	0	0	0	0	0	0	0	0
Col9a3	Itga1_Itgb1	11	3.5	0	7.5	0	0	1.5	0	0	0	0	0	0	0	0	0	0	0	0	0	0	0	0	0	0	0	0	0	0	0	0	0	0	0	0	0	0	0	0	0	0	0	0	0	0	0	0	0
Col1a1	Itga2_Itgb1	304.5	88.5	15.5	45	0	1.5	4.5	0	0	0	0	0	132.5	56	6.5	17	0	0	0	0	0	0	0	0	52	13.5	3.5	15.5	0	0	0	0	0	0	0	0	0	0	0	0	0	0	0	0	0	0	0	0
Col1a2	Itga2_Itgb1	1949.5	520.5	115.5	309	0	1.5	18.5	0	0	0	0	0	609	261.5	25	80.5	0	7.5	9	0	0	0	0	0	36	20	0	10.5	0	0	1.5	0	0	0	0	0	114.5	29.5	9.5	31	0	0	3	0	0	0	0	0
Col2a1	Itga2_Itgb1	0	0	0	0	0	0	0	0	0	0	0	0	0	0	0	0	0	0	0	0	0	0	0	0	0	0	0	0	0	0	0	0	0	0	0	0	3	1.5	2	0	0	0	0	0	0	0	0	0
Col4a1	Itga2_Itgb1	1234.5	265.5	83.5	231	0	1.5	6	0	0	0	0	0	262	173.5	19	88	0	4.5	18.5	0	0	0	0	0	0	0	0	0	0	0	0	0	0	0	0	0	98.5	6	3	15.5	0	0	0	0	0	0	0	0
Col4a2	Itga2_Itgb1	404	81	18.5	88.5	0	1.5	5.5	0	0	0	0	0	108	36	7.5	30	0	2.5	3	0	0	0	0	0	20.5	7	1.5	9	0	0	1.5	0	0	0	0	0	36.5	11.5	4.5	0	0	0	0	0	0	0	0	0
Col4a3	Itga2_Itgb1	0	0	0	0	0	0	0	0	0	0	0	0	0	0	0	0	0	0	0	0	0	0	0	0	0	0	0	0	0	0	0	0	0	0	0	0	0	0	0	0	0	0	0	0	0	0	0	0
Col4a4	Itga2_Itgb1	0	0	0	0	0	0	0	0	0	0	0	0	0	0	0	0	0	0	0	0	0	0	0	0	0	0	0	0	0	0	0	0	0	0	0	0	0	0	0	0	0	0	0	0	0	0	0	0
Col4a5	Itga2_Itgb1	165.5	32	17	32.5	0	1.5	1.5	0	0	0	0	0	56	18	2	3	0	0	0	0	0	0	0	0	15	4.5	1.5	1.5	0	0	0	0	0	0	0	0	0	0	0	0	0	0	0	0	0	0	0	0
Col4a6	Itga2_Itgb1	0	0	0	0	0	0	0	0	0	0	0	0	0	0	0	0	0	0	0	0	0	0	0	0	0	0	0	0	0	0	0	0	0	0	0	0	0	0	0	0	0	0	0	0	0	0	0	0
Col6a1	Itga2_Itgb1	151.5	16	10.5	23	0	0	0	0	0	0	0	0	50.5	23.5	0	4.5	0	0	0	0	0	0	0	0	40.5	6	2	1.5	0	0	0	0	0	0	0	0	88	4.5	2	13.5	0	0	0	0	0	0	0	0
Col6a2	Itga2_Itgb1	34	3	2	4.5	0	0	0	0	0	0	0	0	0	0	0	0	0	0	0	0	0	0	0	0	0	0	0	0	0	0	0	0	0	0	0	0	0	0	0	0	0	0	0	0	0	0	0	0
Col6a3	Itga2_Itgb1	51	7	0	5	0	1.5	0	0	0	0	0	0	26.5	4.5	3	8	0	0	0	0	0	0	0	0	0	0	0	0	0	0	0	0	0	0	0	0	12.5	10.5	0	0	0	0	0	0	0	0	0	0
Col6a5	Itga2_Itgb1	0	0	0	0	0	0	0	0	0	0	0	0	0	0	0	0	0	0	0	0	0	0	0	0	0	0	0	0	0	0	0	0	0	0	0	0	0	0	0	0	0	0	0	0	0	0	0	0
Col6a6	Itga2_Itgb1	120.5	30	9	18	0	0	1.5	0	0	0	0	0	26.5	13	3	14	0	0	1.5	0	0	0	0	0	1.5	5.5	0	7.5	0	0	1.5	0	0	0	0	0	0	0	0	0	0	0	0	0	0	0	0	0
Col9a3	Itga2_Itgb1	9.5	3.5	0	7.5	0	0	1.5	0	0	0	0	0	0	0	0	0	0	0	0	0	0	0	0	0	0	0	0	0	0	0	0	0	0	0	0	0	0	0	0	0	0	0	0	0	0	0	0	0
Fn1	Itga3_Itgb1	5299.5	1249	323.5	876	0	13	38.5	0	0	0	0	0	1263.5	677	50	210.5	0	8.5	21.5	0	0	0	0	0	96.5	47	5	20.5	0	0	4	0	0	0	0	0	423.5	106	34.5	96	0	0	4.5	0	0	0	0	0
Fn1	Itga4_Itgb1	5332	1249	323.5	963.5	0	13	38.5	0	0	0	0	0	1260	677	50	260.5	0	8.5	21.5	0	0	0	0	0	92.5	47	5	27.5	0	0	4	0	0	0	0	0	429	106	34.5	114	0	0	4.5	0	0	0	0	0
Fn1	Itga5_Itgb1	6414	1494.5	404.5	943	0	13	38.5	0	0	0	0	0	1571.5	803.5	62	214	0	8.5	21.5	0	0	0	0	0	120.5	60.5	5	20.5	0	0	4	0	0	0	0	0	535	131.5	44	107	0	0	4.5	0	0	0	0	0
Fn1	Itga8_Itgb1	5199.5	1249	323.5	876	0	13	38.5	0	0	0	0	0	1228.5	677	50	210.5	0	8.5	21.5	0	0	0	0	0	92.5	47	5	20.5	0	0	4	0	0	0	0	0	413	106	34.5	96	0	0	4.5	0	0	0	0	0
Lama1	Itga1_Itgb1	0	0	0	0	0	0	0	0	0	0	0	0	0	0	0	0	0	0	0	0	0	0	0	0	0	0	0	0	0	0	0	0	0	0	0	0	0	0	0	0	0	0	0	0	0	0	0	0
Lama2	Itga1_Itgb1	27	6.5	0	0	0	0	0	0	0	0	0	0	0	0	0	0	0	0	0	0	0	0	0	0	0	0	0	0	0	0	0	0	0	0	0	0	0	0	0	0	0	0	0	0	0	0	0	0
Lama3	Itga1_Itgb1	81	12.5	3	9.5	0	0	0	0	0	0	0	0	0	0	0	0	0	0	0	0	0	0	0	0	0	0	0	0	0	0	0	0	0	0	0	0	45	6	4.5	12	0	0	0	0	0	0	0	0
Lama4	Itga1_Itgb1	114.5	16	6.5	20	0	0	1.5	0	0	0	0	0	30.5	24.5	1.5	3	0	0	1.5	0	0	0	0	0	0	0	0	0	0	0	0	0	0	0	0	0	0	0	0	0	0	0	0	0	0	0	0	0
Lama5	Itga1_Itgb1	736	203.5	49	115	0	0	7	0	0	0	0	0	224.5	132.5	8	24	0	1.5	6	0	0	0	0	0	0	0	0	0	0	0	0	0	0	0	0	0	29	14.5	3	10.5	0	0	1.5	0	0	0	0	0
Lamb1	Itga1_Itgb1	423.5	93.5	27.5	78.5	0	0	6	0	0	0	0	0	101	87	4	26	0	0	1.5	0	0	0	0	0	41.5	14.5	4	3	0	0	0	0	0	0	0	0	58.5	12.5	6.5	12.5	0	0	0	0	0	0	0	0
Lamb2	Itga1_Itgb1	167.5	33.5	19.5	23.5	0	0	0	0	0	0	0	0	10	10	2.5	0	0	2.5	0	0	0	0	0	0	23	4.5	0	1.5	0	0	0	0	0	0	0	0	9	5.5	0	6	0	0	1.5	0	0	0	0	0
Lamb3	Itga1_Itgb1	0	0	0	0	0	0	0	0	0	0	0	0	8.5	27	2	6.5	0	0	2.5	0	0	0	0	0	0	0	0	0	0	0	0	0	0	0	0	0	4.5	11.5	0	3	0	0	0	0	0	0	0	0
Lamc1	Itga1_Itgb1	1217	295.5	60	203.5	0	0	9	0	0	0	0	0	260	132.5	19.5	48.5	0	2.5	4.5	0	0	0	0	0	13.5	9.5	1.5	0	0	1.5	0	0	0	0	0	0	67	11.5	9	23.5	0	0	1.5	0	0	0	0	0
Lamc2	Itga1_Itgb1	245.5	56	20	42	0	0	0	0	0	0	0	0	7.5	10.5	3	0	0	1.5	0	0	0	0	0	0	0	0	0	0	0	0	0	0	0	0	0	0	14.5	3.5	0	3	0	0	0	0	0	0	0	0
Lamc3	Itga1_Itgb1	0	0	0	0	0	0	0	0	0	0	0	0	0	0	0	0	0	0	0	0	0	0	0	0	0	0	0	0	0	0	0	0	0	0	0	0	0	0	0	0	0	0	0	0	0	0	0	0
Lama1	Itga2_Itgb1	0	0	0	0	0	0	0	0	0	0	0	0	0	0	0	0	0	0	0	0	0	0	0	0	0	0	0	0	0	0	0	0	0	0	0	0	0	0	0	0	0	0	0	0	0	0	0	0
Lama2	Itga2_Itgb1	27	6.5	0	0	0	0	0	0	0	0	0	0	0	0	0	0	0	0	0	0	0	0	0	0	0	0	0	0	0	0	0	0	0	0	0	0	0	0	0	0	0	0	0	0	0	0	0	0
Lama3	Itga2_Itgb1	81	12.5	3	9.5	0	0	0	0	0	0	0	0	0	0	0	0	0	0	0	0	0	0	0	0	0	0	0	0	0	0	0	0	0	0	0	0	45	6	4.5	12	0	0	0	0	0	0	0	0
Lama4	Itga2_Itgb1	110	16	6.5	20	0	0	1.5	0	0	0	0	0	30.5	24.5	1.5	3	0	0	1.5	0	0	0	0	0	0	0	0	0	0	0	0	0	0	0	0	0	0	0	0	0	0	0	0	0	0	0	0	0
Lama5	Itga2_Itgb1	730.5	203	49	115	0	0	7	0	0	0	0	0	223	127	6.5	24	0	1.5	6	0	0	0	0	0	0	0	0	0	0	0	0	0	0	0	0	0	29	13	3	10.5	0	0	1.5	0	0	0	0	0
Lamb1	Itga2_Itgb1	419	88.5	27.5	78.5	0	0	6	0	0	0	0	0	99.5	83.5	4	26	0	0	1.5	0	0	0	0	0	41.5	12.5	4	3	0	0	0	0	0	0	0	0	58.5	12.5	6.5	12.5	0	0	0	0	0	0	0	0
Lamb2	Itga2_Itgb1	167.5	35	19.5	23.5	0	0	0	0	0	0	0	0	10	7.5	0	0	0	2.5	0	0	0	0	0	0	23	4.5	0	1.5	0	0	0	0	0	0	0	0	9	4	0	6	0	0	1.5	0	0	0	0	0
Lamb3	Itga2_Itgb1	0	0	0	0	0	0	0	0	0	0	0	0	8.5	21	2	6.5	0	0	2.5	0	0	0	0	0	0	0	0	0	0	0	0	0	0	0	0	0	4.5	9.5	0	3	0	0	0	0	0	0	0	0
Lamc1	Itga2_Itgb1	1206.5	290.5	60	203.5	0	0	9	0	0	0	0	0	260	121.5	15.5	48.5	0	2.5	4.5	0	0	0	0	0	13.5	9.5	0	0	0	1.5	0	0	0	0	0	0	67	10	9	23.5	0	0	1.5	0	0	0	0	0
Lamc2	Itga2_Itgb1	245.5	52	20	42	0	0	0	0	0	0	0	0	7.5	7.5	1.5	0	0	1.5	0	0	0	0	0	0	0	0	0	0	0	0	0	0	0	0	0	0	13	3.5	0	3	0	0	0	0	0	0	0	0
Lamc3	Itga2_Itgb1	0	0	0	0	0	0	0	0	0	0	0	0	0	0	0	0	0	0	0	0	0	0	0	0	0	0	0	0	0	0	0	0	0	0	0	0	0	0	0	0	0	0	0	0	0	0	0	0
Lama1	Itga3_Itgb1	0	0	0	0	0	0	0	0	0	0	0	0	0	0	0	0	0	0	0	0	0	0	0	0	0	0	0	0	0	0	0	0	0	0	0	0	0	0	0	0	0	0	0	0	0	0	0	0
Lama2	Itga3_Itgb1	27	6.5	0	0	0	0	0	0	0	0	0	0	0	0	0	0	0	0	0	0	0	0	0	0	0	0	0	0	0	0	0	0	0	0	0	0	0	0	0	0	0	0	0	0	0	0	0	0
Lama3	Itga3_Itgb1	81	12.5	3	9.5	0	0	0	0	0	0	0	0	0	0	0	0	0	0	0	0	0	0	0	0	0	0	0	0	0	0	0	0	0	0	0	0	46.5	6	4.5	12	0	0	0	0	0	0	0	0
Lama4	Itga3_Itgb1	111.5	16	6.5	20	0	0	1.5	0	0	0	0	0	33.5	24.5	1.5	3	0	0	1.5	0	0	0	0	0	0	0	0	0	0	0	0	0	0	0	0	0	0	0	0	0	0	0	0	0	0	0	0	0
Lama5	Itga3_Itgb1	746.5	197	49	115	0	0	7	0	0	0	0	0	229	125.5	6.5	24	0	1.5	6	0	0	0	0	0	0	0	0	0	0	0	0	0	0	0	0	0	30.5	13	3	10.5	0	0	1.5	0	0	0	0	0
Lamb1	Itga3_Itgb1	429.5	84	27.5	78.5	0	0	6	0	0	0	0	0	102.5	82	4	26	0	0	1.5	0	0	0	0	0	41.5	9.5	4	3	0	0	0	0	0	0	0	0	61.5	11	6.5	12.5	0	0	0	0	0	0	0	0
Lamb2	Itga3_Itgb1	169	33.5	19.5	23.5	0	0	0	0	0	0	0	0	10	7.5	0	0	0	2.5	0	0	0	0	0	0	23	4.5	0	1.5	0	0	0	0	0	0	0	0	10.5	4	0	6	0	0	1.5	0	0	0	0	0
Lamb3	Itga3_Itgb1	0	0	0	0	0	0	0	0	0	0	0	0	11	21	2	6.5	0	0	2.5	0	0	0	0	0	0	0	0	0	0	0	0	0	0	0	0	0	4.5	8	0	3	0	0	0	0	0	0	0	0
Lamc1	Itga3_Itgb1	1235	280.5	60	203.5	0	0	9	0	0	0	0	0	267.5	118.5	15.5	48.5	0	2.5	4.5	0	0	0	0	0	13.5	9.5	0	0	0	1.5	0	0	0	0	0	0	68.5	10	9	23.5	0	0	1.5	0	0	0	0	0
Lamc2	Itga3_Itgb1	251	52	20	42	0	0	0	0	0	0	0	0	7.5	7.5	1.5	0	0	1.5	0	0	0	0	0	0	0	0	0	0	0	0	0	0	0	0	0	0	13	3.5	0	3	0	0	0	0	0	0	0	0
Lamc3	Itga3_Itgb1	0	0	0	0	0	0	0	0	0	0	0	0	0	0	0	0	0	0	0	0	0	0	0	0	0	0	0	0	0	0	0	0	0	0	0	0	0	0	0	0	0	0	0	0	0	0	0	0
Reln	Itga3_Itgb1	0	0	0	0	0	0	0	0	0	0	0	0	0	0	0	0	0	0	0	0	0	0	0	0	0	0	0	0	0	0	0	0	0	0	0	0	0	0	0	0	0	0	0	0	0	0	0	0
Thbs1	Itga3_Itgb1	709.5	189	53.5	106	0	0	3	0	0	0	0	0	438	170.5	26	86.5	0	3	8.5	0	0	0	0	0	100.5	16.5	6	12.5	0	0	0	0	0	0	0	0	0	0	0	0	0	0	0	0	0	0	0	0
Thbs2	Itga3_Itgb1	1077.5	241	66.5	188	0	3	9	0	0	0	0	0	171.5	99	6	31.5	0	0	6	0	0	0	0	0	29	9	3	8	0	0	0	0	0	0	0	0	102.5	10	9.5	32	0	0	1.5	0	0	0	0	0
Thbs3	Itga3_Itgb1	43.5	18.5	0	3	0	0	0	0	0	0	0	0	0	0	0	0	0	0	0	0	0	0	0	0	0	0	0	0	0	0	0	0	0	0	0	0	0	0	0	0	0	0	0	0	0	0	0	0
Thbs4	Itga3_Itgb1	32.5	6.5	2	1.5	0	0	0	0	0	0	0	0	0	0	0	0	0	0	0	0	0	0	0	0	0	0	0	0	0	0	0	0	0	0	0	0	22.5	3	3	6.5	0	0	0	0	0	0	0	0
Comp	Itga3_Itgb1	0	0	0	0	0	0	0	0	0	0	0	0	0	0	0	0	0	0	0	0	0	0	0	0	0	0	0	0	0	0	0	0	0	0	0	0	0	0	0	0	0	0	0	0	0	0	0	0
Col1a1	Itga3_Itgb1	310.5	88.5	15.5	45	0	1.5	4.5	0	0	0	0	0	134	54.5	6.5	17	0	0	0	0	0	0	0	0	52	13.5	3.5	15.5	0	0	0	0	0	0	0	0	0	0	0	0	0	0	0	0	0	0	0	0
Col1a2	Itga3_Itgb1	1995	497	115.5	309	0	1.5	18.5	0	0	0	0	0	628.5	255.5	25	80.5	0	7.5	9	0	0	0	0	0	37.5	18.5	0	10.5	0	0	1.5	0	0	0	0	0	116	29.5	9.5	31	0	0	3	0	0	0	0	0
Col2a1	Itga3_Itgb1	0	0	0	0	0	0	0	0	0	0	0	0	0	0	0	0	0	0	0	0	0	0	0	0	0	0	0	0	0	0	0	0	0	0	0	0	3	1.5	2	0	0	0	0	0	0	0	0	0
Col4a1	Itga3_Itgb1	1253	259.5	83.5	231	0	1.5	6	0	0	0	0	0	281	169	19	88	0	4.5	18.5	0	0	0	0	0	0	0	0	0	0	0	0	0	0	0	0	0	101.5	6	3	15.5	0	0	0	0	0	0	0	0
Col4a2	Itga3_Itgb1	414	76.5	18.5	88.5	0	1.5	5.5	0	0	0	0	0	112.5	36	7.5	30	0	2.5	3	0	0	0	0	0	22	7	1.5	9	0	0	1.5	0	0	0	0	0	36.5	10	4.5	0	0	0	0	0	0	0	0	0
Col4a3	Itga3_Itgb1	0	0	0	0	0	0	0	0	0	0	0	0	0	0	0	0	0	0	0	0	0	0	0	0	0	0	0	0	0	0	0	0	0	0	0	0	0	0	0	0	0	0	0	0	0	0	0	0
Col4a4	Itga3_Itgb1	0	0	0	0	0	0	0	0	0	0	0	0	0	0	0	0	0	0	0	0	0	0	0	0	0	0	0	0	0	0	0	0	0	0	0	0	0	0	0	0	0	0	0	0	0	0	0	0
Col4a5	Itga3_Itgb1	173	32	17	32.5	0	1.5	1.5	0	0	0	0	0	57.5	16.5	2	3	0	0	0	0	0	0	0	0	15	4.5	1.5	1.5	0	0	0	0	0	0	0	0	0	0	0	0	0	0	0	0	0	0	0	0
Col4a6	Itga3_Itgb1	0	0	0	0	0	0	0	0	0	0	0	0	0	0	0	0	0	0	0	0	0	0	0	0	0	0	0	0	0	0	0	0	0	0	0	0	0	0	0	0	0	0	0	0	0	0	0	0
Col6a1	Itga3_Itgb1	155.5	16	10.5	23	0	0	0	0	0	0	0	0	50.5	23.5	0	4.5	0	0	0	0	0	0	0	0	40.5	4.5	2	1.5	0	0	0	0	0	0	0	0	92.5	3	2	13.5	0	0	0	0	0	0	0	0
Col6a2	Itga3_Itgb1	35.5	1.5	2	4.5	0	0	0	0	0	0	0	0	0	0	0	0	0	0	0	0	0	0	0	0	0	0	0	0	0	0	0	0	0	0	0	0	0	0	0	0	0	0	0	0	0	0	0	0
Col6a3	Itga3_Itgb1	51	7	0	5	0	1.5	0	0	0	0	0	0	26.5	4.5	3	8	0	0	0	0	0	0	0	0	0	0	0	0	0	0	0	0	0	0	0	0	12.5	10.5	0	0	0	0	0	0	0	0	0	0
Col6a5	Itga3_Itgb1	0	0	0	0	0	0	0	0	0	0	0	0	0	0	0	0	0	0	0	0	0	0	0	0	0	0	0	0	0	0	0	0	0	0	0	0	0	0	0	0	0	0	0	0	0	0	0	0
Col6a6	Itga3_Itgb1	122	24	9	18	0	0	1.5	0	0	0	0	0	28	13	3	14	0	0	1.5	0	0	0	0	0	3	5.5	0	7.5	0	0	1.5	0	0	0	0	0	0	0	0	0	0	0	0	0	0	0	0	0
Col9a3	Itga3_Itgb1	11	3.5	0	7.5	0	0	1.5	0	0	0	0	0	0	0	0	0	0	0	0	0	0	0	0	0	0	0	0	0	0	0	0	0	0	0	0	0	0	0	0	0	0	0	0	0	0	0	0	0
Lama1	Itga6_Itgb1	0	0	0	0	0	0	0	0	0	0	0	0	0	0	0	0	0	0	0	0	0	0	0	0	0	0	0	0	0	0	0	0	0	0	0	0	0	0	0	0	0	0	0	0	0	0	0	0
Lama2	Itga6_Itgb1	30	6.5	0	0	0	0	0	0	0	0	0	0	0	0	0	0	0	0	0	0	0	0	0	0	0	0	0	0	0	0	0	0	0	0	0	0	0	0	0	0	0	0	0	0	0	0	0	0
Lama3	Itga6_Itgb1	92	12.5	3	9.5	0	0	0	0	0	0	0	0	0	0	0	0	0	0	0	0	0	0	0	0	0	0	0	0	0	0	0	0	0	0	0	0	56.5	6	4.5	12	0	0	0	0	0	0	0	0
Lama4	Itga6_Itgb1	130	16	6.5	20	0	0	1.5	0	0	0	0	0	49.5	26	3.5	3	0	0	1.5	0	0	0	0	0	0	0	0	0	0	0	0	0	0	0	0	0	0	0	0	0	0	0	0	0	0	0	0	0
Lama5	Itga6_Itgb1	885.5	224.5	51	115	0	0	7	0	0	0	0	0	267	149.5	10.5	24	0	1.5	6	1.5	0	0	0	0	0	0	0	0	0	0	0	0	0	0	0	0	41	15	3	10.5	0	0	1.5	0	0	0	0	0
Lamb1	Itga6_Itgb1	502	100.5	29.5	78.5	0	0	6	0	0	0	0	0	122.5	103	4	26	0	0	1.5	0	0	0	0	0	44.5	16.5	4	3	0	0	0	0	0	0	0	0	69.5	15	6.5	12.5	0	0	0	0	0	0	0	0
Lamb2	Itga6_Itgb1	178.5	35.5	19.5	23.5	0	0	0	0	0	0	0	0	10	7.5	0	0	0	2.5	0	2.5	0	0	0	0	28	4.5	0	1.5	0	0	0	0	0	0	0	0	12	6	0	6	0	0	1.5	0	0	0	0	0
Lamb3	Itga6_Itgb1	0	0	0	0	0	0	0	0	0	0	0	0	12.5	28.5	5	6.5	0	0	2.5	1.5	0	0	0	0	0	0	0	0	0	0	0	0	0	0	0	0	6	13.5	0	3	0	0	0	0	0	0	0	0
Lamc1	Itga6_Itgb1	1464.5	317.5	62	203.5	0	0	9	0	0	0	0	0	318.5	152.5	19.5	48.5	0	2.5	4.5	4	0	0	0	0	15	9.5	0	0	0	1.5	0	1.5	0	0	0	0	76.5	14	9	23.5	0	0	1.5	0	0	0	0	0
Lamc2	Itga6_Itgb1	309	55	20	42	0	0	0	4	0	0	0	0	7.5	7.5	1.5	0	0	1.5	0	3	0	0	0	0	0	0	0	0	0	0	0	0	0	0	0	0	16	3.5	0	3	0	0	0	0	0	0	0	0
Lamc3	Itga6_Itgb1	0	0	0	0	0	0	0	0	0	0	0	0	0	0	0	0	0	0	0	0	0	0	0	0	0	0	0	0	0	0	0	0	0	0	0	0	0	0	0	0	0	0	0	0	0	0	0	0
Lama1	Itga7_Itgb1	0	0	0	0	0	0	0	0	0	0	0	0	0	0	0	0	0	0	0	0	0	0	0	0	0	0	0	0	0	0	0	0	0	0	0	0	0	0	0	0	0	0	0	0	0	0	0	0
Lama2	Itga7_Itgb1	27	6.5	0	0	0	0	0	0	0	0	0	0	0	0	0	0	0	0	0	0	0	0	0	0	0	0	0	0	0	0	0	0	0	0	0	0	0	0	0	0	0	0	0	0	0	0	0	0
Lama3	Itga7_Itgb1	81	12.5	3	9.5	0	0	0	0	0	0	0	0	0	0	0	0	0	0	0	0	0	0	0	0	0	0	0	0	0	0	0	0	0	0	0	0	45	6	4.5	12	0	0	0	0	0	0	0	0
Lama4	Itga7_Itgb1	110	16	6.5	20	0	0	1.5	0	0	0	0	0	30.5	24.5	1.5	3	0	0	1.5	0	0	0	0	0	0	0	0	0	0	0	0	0	0	0	0	0	0	0	0	0	0	0	0	0	0	0	0	0
Lama5	Itga7_Itgb1	730.5	203	49	115	0	0	7	0	0	0	0	0	223	127.5	6.5	24	0	1.5	6	0	0	0	0	0	0	0	0	0	0	0	0	0	0	0	0	0	29	13	3	10.5	0	0	1.5	0	0	0	0	0
Lamb1	Itga7_Itgb1	419	86	27.5	78.5	0	0	6	0	0	0	0	0	99.5	82	4	26	0	0	1.5	0	0	0	0	0	41.5	9.5	4	3	0	0	0	0	0	0	0	0	58.5	11	6.5	12.5	0	0	0	0	0	0	0	0
Lamb2	Itga7_Itgb1	167.5	33.5	19.5	23.5	0	0	0	0	0	0	0	0	10	7.5	0	0	0	2.5	0	0	0	0	0	0	23	4.5	0	1.5	0	0	0	0	0	0	0	0	9	4	0	6	0	0	1.5	0	0	0	0	0
Lamb3	Itga7_Itgb1	0	0	0	0	0	0	0	0	0	0	0	0	8.5	21	2	6.5	0	0	2.5	0	0	0	0	0	0	0	0	0	0	0	0	0	0	0	0	0	4.5	8	0	3	0	0	0	0	0	0	0	0
Lamc1	Itga7_Itgb1	1206.5	290.5	60	203.5	0	0	9	0	0	0	0	0	260	124.5	15.5	48.5	0	2.5	4.5	0	0	0	0	0	13.5	9.5	0	0	0	1.5	0	0	0	0	0	0	67	10	9	23.5	0	0	1.5	0	0	0	0	0
Lamc2	Itga7_Itgb1	245.5	52	20	42	0	0	0	0	0	0	0	0	7.5	7.5	1.5	0	0	1.5	0	0	0	0	0	0	0	0	0	0	0	0	0	0	0	0	0	0	13	3.5	0	3	0	0	0	0	0	0	0	0
Lamc3	Itga7_Itgb1	0	0	0	0	0	0	0	0	0	0	0	0	0	0	0	0	0	0	0	0	0	0	0	0	0	0	0	0	0	0	0	0	0	0	0	0	0	0	0	0	0	0	0	0	0	0	0	0
Vtn	Itga8_Itgb1	0	0	0	0	0	0	0	0	0	0	0	0	0	0	0	0	0	0	0	0	0	0	0	0	0	0	0	0	0	0	0	0	0	0	0	0	0	0	0	0	0	0	0	0	0	0	0	0
Tnc	Itga8_Itgb1	630	119.5	39	106.5	0	0	6	0	0	0	0	0	90	39.5	2	19.5	0	0	3	0	0	0	0	0	50	20	4.5	9.5	0	0	0	0	0	0	0	0	44	9	5	7.5	0	0	0	0	0	0	0	0
Tnr	Itga8_Itgb1	16.5	6.5	1.5	1.5	0	0	0	0	0	0	0	0	4.5	4.5	0	0	0	1.5	0	0	0	0	0	0	0	0	0	0	0	0	0	0	0	0	0	0	0	0	0	0	0	0	0	0	0	0	0	0
Tnn	Itga8_Itgb1	26.5	8.5	2	4.5	0	0	0	0	0	0	0	0	0	0	0	0	0	0	0	0	0	0	0	0	0	0	0	0	0	0	0	0	0	0	0	0	0	0	0	0	0	0	0	0	0	0	0	0
Tnxb	Itga8_Itgb1	22.5	3	0	0	0	0	0	0	0	0	0	0	17	18	1.5	1.5	0	0	0	0	0	0	0	0	0	0	0	0	0	0	0	0	0	0	0	0	0	0	0	0	0	0	0	0	0	0	0	0
Tnc	Itga9_Itgb1	669	121	39	148.5	0	0	6	0	0	0	0	0	96	39.5	2	28.5	0	0	3	0	0	0	0	0	58	20	4.5	12.5	0	0	0	0	0	0	0	0	46	9	5	10	0	0	0	0	0	0	0	0
Tnr	Itga9_Itgb1	16.5	8	1.5	1.5	0	0	0	0	0	0	0	0	4.5	4.5	0	0	0	1.5	0	0	0	0	0	0	0	0	0	0	0	0	0	0	0	0	0	0	0	0	0	0	0	0	0	0	0	0	0	0
Tnn	Itga9_Itgb1	28	8.5	2	4.5	0	0	0	0	0	0	0	0	0	0	0	0	0	0	0	0	0	0	0	0	0	0	0	0	0	0	0	0	0	0	0	0	0	0	0	0	0	0	0	0	0	0	0	0
Tnxb	Itga9_Itgb1	22.5	3	0	0	0	0	0	0	0	0	0	0	20.5	18	1.5	3	0	0	0	0	0	0	0	0	0	0	0	0	0	0	0	0	0	0	0	0	0	0	0	0	0	0	0	0	0	0	0	0
Col1a1	Itga9_Itgb1	333.5	90	15.5	55.5	0	1.5	4.5	0	0	0	0	0	137	56	6.5	24.5	0	0	0	0	0	0	0	0	55	15	3.5	15.5	0	0	0	0	0	0	0	0	0	0	0	0	0	0	0	0	0	0	0	0
Col1a2	Itga9_Itgb1	2075.5	507	115.5	460	0	1.5	18.5	0	0	0	0	0	630.5	261.5	25	103.5	0	7.5	9	0	0	0	0	0	42.5	18.5	0	16.5	0	0	1.5	0	0	0	0	0	123.5	31	9.5	41.5	0	0	3	0	0	0	0	0
Col2a1	Itga9_Itgb1	0	0	0	0	0	0	0	0	0	0	0	0	0	0	0	0	0	0	0	0	0	0	0	0	0	0	0	0	0	0	0	0	0	0	0	0	3	1.5	2	0	0	0	0	0	0	0	0	0
Col4a1	Itga9_Itgb1	1321	268.5	83.5	301.5	0	1.5	6	0	0	0	0	0	276	169	19	129.5	0	4.5	18.5	0	0	0	0	0	0	0	0	0	0	0	0	0	0	0	0	0	103	6	3	20	0	0	0	0	0	0	0	0
Col4a2	Itga9_Itgb1	431.5	76.5	18.5	134	0	1.5	5.5	0	0	0	0	0	112	36	7.5	42	0	2.5	3	0	0	0	0	0	20.5	8.5	1.5	13.5	0	0	1.5	0	0	0	0	0	40	10	4.5	6	0	0	0	0	0	0	0	0
Col4a3	Itga9_Itgb1	0	0	0	0	0	0	0	0	0	0	0	0	0	0	0	0	0	0	0	0	0	0	0	0	0	0	0	0	0	0	0	0	0	0	0	0	0	0	0	0	0	0	0	0	0	0	0	0
Col4a4	Itga9_Itgb1	0	0	0	0	0	0	0	0	0	0	0	0	0	0	0	0	0	0	0	0	0	0	0	0	0	0	0	0	0	0	0	0	0	0	0	0	0	0	0	0	0	0	0	0	0	0	0	0
Col4a5	Itga9_Itgb1	175.5	33.5	17	38.5	0	1.5	1.5	0	0	0	0	0	59	16.5	2	10.5	0	0	0	0	0	0	0	0	15	6	1.5	1.5	0	0	0	0	0	0	0	0	0	0	0	0	0	0	0	0	0	0	0	0
Col4a6	Itga9_Itgb1	0	0	0	0	0	0	0	0	0	0	0	0	0	0	0	0	0	0	0	0	0	0	0	0	0	0	0	0	0	0	0	0	0	0	0	0	0	0	0	0	0	0	0	0	0	0	0	0
Col6a1	Itga9_Itgb1	160.5	19	10.5	28.5	0	0	0	0	0	0	0	0	52	23.5	0	4.5	0	0	0	0	0	0	0	0	44	4.5	2	3	0	0	0	0	0	0	0	0	91.5	3	2	19.5	0	0	0	0	0	0	0	0
Col6a2	Itga9_Itgb1	34	1.5	2	10.5	0	0	0	0	0	0	0	0	0	0	0	0	0	0	0	0	0	0	0	0	0	0	0	0	0	0	0	0	0	0	0	0	0	0	0	0	0	0	0	0	0	0	0	0
Col6a3	Itga9_Itgb1	51	7	0	5	0	1.5	0	0	0	0	0	0	26.5	4.5	3	11	0	0	0	0	0	0	0	0	0	0	0	0	0	0	0	0	0	0	0	0	14.5	10.5	0	0	0	0	0	0	0	0	0	0
Col6a5	Itga9_Itgb1	0	0	0	0	0	0	0	0	0	0	0	0	0	0	0	0	0	0	0	0	0	0	0	0	0	0	0	0	0	0	0	0	0	0	0	0	0	0	0	0	0	0	0	0	0	0	0	0
Col6a6	Itga9_Itgb1	130.5	25.5	9	34	0	0	1.5	0	0	0	0	0	26.5	13	3	19	0	0	1.5	0	0	0	0	0	3	5.5	0	12	0	0	1.5	0	0	0	0	0	0	0	0	0	0	0	0	0	0	0	0	0
Col9a3	Itga9_Itgb1	11	3.5	0	7.5	0	0	1.5	0	0	0	0	0	0	0	0	0	0	0	0	0	0	0	0	0	0	0	0	0	0	0	0	0	0	0	0	0	0	0	0	0	0	0	0	0	0	0	0	0
Lama1	Itga9_Itgb1	0	0	0	0	0	0	0	0	0	0	0	0	0	0	0	0	0	0	0	0	0	0	0	0	0	0	0	0	0	0	0	0	0	0	0	0	0	0	0	0	0	0	0	0	0	0	0	0
Lama2	Itga9_Itgb1	27	6.5	0	0	0	0	0	0	0	0	0	0	0	0	0	0	0	0	0	0	0	0	0	0	0	0	0	0	0	0	0	0	0	0	0	0	0	0	0	0	0	0	0	0	0	0	0	0
Lama3	Itga9_Itgb1	86.5	12.5	3	12.5	0	0	0	0	0	0	0	0	0	0	0	0	0	0	0	0	0	0	0	0	0	0	0	0	0	0	0	0	0	0	0	0	51	6	4.5	15	0	0	0	0	0	0	0	0
Lama4	Itga9_Itgb1	120.5	16	6.5	23	0	0	1.5	0	0	0	0	0	30.5	24.5	1.5	4.5	0	0	1.5	0	0	0	0	0	0	0	0	0	0	0	0	0	0	0	0	0	0	0	0	0	0	0	0	0	0	0	0	0
Lama5	Itga9_Itgb1	780	200	49	153.5	0	0	7	0	0	0	0	0	230	130	6.5	34	0	1.5	6	0	0	0	0	0	0	0	0	0	0	0	0	0	0	0	0	0	29	16	3	15	0	0	1.5	0	0	0	0	0
Lamb1	Itga9_Itgb1	454	89.5	27.5	120.5	0	0	6	0	0	0	0	0	103	82	4	39	0	0	1.5	0	0	0	0	0	46.5	9.5	4	10.5	0	0	0	0	0	0	0	0	63	12.5	6.5	20	0	0	0	0	0	0	0	0
Lamb2	Itga9_Itgb1	183.5	33.5	19.5	34.5	0	0	0	0	0	0	0	0	10	7.5	0	0	0	2.5	0	0	0	0	0	0	24.5	4.5	0	3	0	0	0	0	0	0	0	0	9	4	0	10.5	0	0	1.5	0	0	0	0	0
Lamb3	Itga9_Itgb1	0	0	0	0	0	0	0	0	0	0	0	0	8.5	21	2	6.5	0	0	2.5	0	0	0	0	0	0	0	0	0	0	0	0	0	0	0	0	0	4.5	8	0	3	0	0	0	0	0	0	0	0
Lamc1	Itga9_Itgb1	1281	294.5	60	267	0	0	9	0	0	0	0	0	268	120	15.5	74.5	0	2.5	4.5	0	0	0	0	0	15	9.5	0	0	0	1.5	0	0	0	0	0	0	76	10	9	34	0	0	1.5	0	0	0	0	0
Lamc2	Itga9_Itgb1	255.5	53.5	20	54.5	0	0	0	0	0	0	0	0	7.5	7.5	1.5	0	0	1.5	0	0	0	0	0	0	0	0	0	0	0	0	0	0	0	0	0	0	14.5	3.5	0	3	0	0	0	0	0	0	0	0
Lamc3	Itga9_Itgb1	0	0	0	0	0	0	0	0	0	0	0	0	0	0	0	0	0	0	0	0	0	0	0	0	0	0	0	0	0	0	0	0	0	0	0	0	0	0	0	0	0	0	0	0	0	0	0	0
Col1a1	Itga10_Itgb1	304.5	88.5	15.5	45	0	1.5	4.5	0	0	0	0	0	132.5	54.5	6.5	17	0	0	0	0	0	0	0	0	52	13.5	3.5	15.5	0	0	0	0	0	0	0	0	0	0	0	0	0	0	0	0	0	0	0	0
Col1a2	Itga10_Itgb1	1949.5	497	115.5	309	0	1.5	18.5	0	0	0	0	0	609	255.5	25	80.5	0	7.5	9	0	0	0	0	0	36	18.5	0	10.5	0	0	1.5	0	0	0	0	0	114.5	29.5	9.5	31	0	0	3	0	0	0	0	0
Col2a1	Itga10_Itgb1	0	0	0	0	0	0	0	0	0	0	0	0	0	0	0	0	0	0	0	0	0	0	0	0	0	0	0	0	0	0	0	0	0	0	0	0	3	1.5	2	0	0	0	0	0	0	0	0	0
Col4a1	Itga10_Itgb1	1234.5	259.5	83.5	231	0	1.5	6	0	0	0	0	0	262	169	19	88	0	4.5	18.5	0	0	0	0	0	0	0	0	0	0	0	0	0	0	0	0	0	98.5	6	3	15.5	0	0	0	0	0	0	0	0
Col4a2	Itga10_Itgb1	404	76.5	18.5	88.5	0	1.5	5.5	0	0	0	0	0	108	36	7.5	30	0	2.5	3	0	0	0	0	0	20.5	7	1.5	9	0	0	1.5	0	0	0	0	0	36.5	10	4.5	0	0	0	0	0	0	0	0	0
Col4a3	Itga10_Itgb1	0	0	0	0	0	0	0	0	0	0	0	0	0	0	0	0	0	0	0	0	0	0	0	0	0	0	0	0	0	0	0	0	0	0	0	0	0	0	0	0	0	0	0	0	0	0	0	0
Col4a4	Itga10_Itgb1	0	0	0	0	0	0	0	0	0	0	0	0	0	0	0	0	0	0	0	0	0	0	0	0	0	0	0	0	0	0	0	0	0	0	0	0	0	0	0	0	0	0	0	0	0	0	0	0
Col4a5	Itga10_Itgb1	165.5	32	17	32.5	0	1.5	1.5	0	0	0	0	0	56	16.5	2	3	0	0	0	0	0	0	0	0	15	4.5	1.5	1.5	0	0	0	0	0	0	0	0	0	0	0	0	0	0	0	0	0	0	0	0
Col4a6	Itga10_Itgb1	0	0	0	0	0	0	0	0	0	0	0	0	0	0	0	0	0	0	0	0	0	0	0	0	0	0	0	0	0	0	0	0	0	0	0	0	0	0	0	0	0	0	0	0	0	0	0	0
Col6a1	Itga10_Itgb1	151.5	16	10.5	23	0	0	0	0	0	0	0	0	50.5	23.5	0	4.5	0	0	0	0	0	0	0	0	40.5	4.5	2	1.5	0	0	0	0	0	0	0	0	88	3	2	13.5	0	0	0	0	0	0	0	0
Col6a2	Itga10_Itgb1	34	1.5	2	4.5	0	0	0	0	0	0	0	0	0	0	0	0	0	0	0	0	0	0	0	0	0	0	0	0	0	0	0	0	0	0	0	0	0	0	0	0	0	0	0	0	0	0	0	0
Col6a3	Itga10_Itgb1	51	7	0	5	0	1.5	0	0	0	0	0	0	26.5	4.5	3	8	0	0	0	0	0	0	0	0	0	0	0	0	0	0	0	0	0	0	0	0	12.5	10.5	0	0	0	0	0	0	0	0	0	0
Col6a5	Itga10_Itgb1	0	0	0	0	0	0	0	0	0	0	0	0	0	0	0	0	0	0	0	0	0	0	0	0	0	0	0	0	0	0	0	0	0	0	0	0	0	0	0	0	0	0	0	0	0	0	0	0
Col6a6	Itga10_Itgb1	120.5	24	9	18	0	0	1.5	0	0	0	0	0	26.5	13	3	14	0	0	1.5	0	0	0	0	0	1.5	5.5	0	7.5	0	0	1.5	0	0	0	0	0	0	0	0	0	0	0	0	0	0	0	0	0
Col9a3	Itga10_Itgb1	9.5	3.5	0	7.5	0	0	1.5	0	0	0	0	0	0	0	0	0	0	0	0	0	0	0	0	0	0	0	0	0	0	0	0	0	0	0	0	0	0	0	0	0	0	0	0	0	0	0	0	0
Col1a1	Itga11_Itgb1	304.5	91	15.5	45	0	1.5	4.5	0	0	0	0	0	132.5	54.5	6.5	17	0	0	0	0	0	0	0	0	52	13.5	3.5	15.5	0	0	0	0	0	0	0	0	0	0	0	0	0	0	0	0	0	0	0	0
Col1a2	Itga11_Itgb1	1949.5	507.5	115.5	309	0	1.5	18.5	0	0	0	0	0	609	261.5	25	80.5	0	7.5	9	0	0	0	0	0	36	18.5	0	10.5	0	0	1.5	0	0	0	0	0	114.5	29.5	9.5	31	0	0	3	0	0	0	0	0
Col2a1	Itga11_Itgb1	0	0	0	0	0	0	0	0	0	0	0	0	0	0	0	0	0	0	0	0	0	0	0	0	0	0	0	0	0	0	0	0	0	0	0	0	3	1.5	2	0	0	0	0	0	0	0	0	0
Col4a1	Itga11_Itgb1	1234.5	259.5	83.5	231	0	1.5	6	0	0	0	0	0	262	169	19	88	0	4.5	18.5	0	0	0	0	0	0	0	0	0	0	0	0	0	0	0	0	0	98.5	6	3	15.5	0	0	0	0	0	0	0	0
Col4a2	Itga11_Itgb1	404	76.5	18.5	88.5	0	1.5	5.5	0	0	0	0	0	108	36	7.5	30	0	2.5	3	0	0	0	0	0	20.5	7	1.5	9	0	0	1.5	0	0	0	0	0	36.5	10	4.5	0	0	0	0	0	0	0	0	0
Col4a3	Itga11_Itgb1	0	0	0	0	0	0	0	0	0	0	0	0	0	0	0	0	0	0	0	0	0	0	0	0	0	0	0	0	0	0	0	0	0	0	0	0	0	0	0	0	0	0	0	0	0	0	0	0
Col4a4	Itga11_Itgb1	0	0	0	0	0	0	0	0	0	0	0	0	0	0	0	0	0	0	0	0	0	0	0	0	0	0	0	0	0	0	0	0	0	0	0	0	0	0	0	0	0	0	0	0	0	0	0	0
Col4a5	Itga11_Itgb1	165.5	32	17	32.5	0	1.5	1.5	0	0	0	0	0	56	16.5	2	3	0	0	0	0	0	0	0	0	15	4.5	1.5	1.5	0	0	0	0	0	0	0	0	0	0	0	0	0	0	0	0	0	0	0	0
Col4a6	Itga11_Itgb1	0	0	0	0	0	0	0	0	0	0	0	0	0	0	0	0	0	0	0	0	0	0	0	0	0	0	0	0	0	0	0	0	0	0	0	0	0	0	0	0	0	0	0	0	0	0	0	0
Col6a1	Itga11_Itgb1	151.5	17.5	10.5	23	0	0	0	0	0	0	0	0	50.5	23.5	0	4.5	0	0	0	0	0	0	0	0	40.5	4.5	2	1.5	0	0	0	0	0	0	0	0	88	3	2	13.5	0	0	0	0	0	0	0	0
Col6a2	Itga11_Itgb1	34	1.5	2	4.5	0	0	0	0	0	0	0	0	0	0	0	0	0	0	0	0	0	0	0	0	0	0	0	0	0	0	0	0	0	0	0	0	0	0	0	0	0	0	0	0	0	0	0	0
Col6a3	Itga11_Itgb1	51	7	0	5	0	1.5	0	0	0	0	0	0	26.5	4.5	3	8	0	0	0	0	0	0	0	0	0	0	0	0	0	0	0	0	0	0	0	0	12.5	10.5	0	0	0	0	0	0	0	0	0	0
Col6a5	Itga11_Itgb1	0	0	0	0	0	0	0	0	0	0	0	0	0	0	0	0	0	0	0	0	0	0	0	0	0	0	0	0	0	0	0	0	0	0	0	0	0	0	0	0	0	0	0	0	0	0	0	0
Col6a6	Itga11_Itgb1	120.5	25.5	9	18	0	0	1.5	0	0	0	0	0	26.5	13	3	14	0	0	1.5	0	0	0	0	0	1.5	5.5	0	7.5	0	0	1.5	0	0	0	0	0	0	0	0	0	0	0	0	0	0	0	0	0
Col9a3	Itga11_Itgb1	9.5	3.5	0	7.5	0	0	1.5	0	0	0	0	0	0	0	0	0	0	0	0	0	0	0	0	0	0	0	0	0	0	0	0	0	0	0	0	0	0	0	0	0	0	0	0	0	0	0	0	0
Fn1	Itgav_Itgb1	7055	1731	468.5	1002.5	0	13	87.5	0	22	0	0	0	1802	961.5	67	234	0	8.5	29.5	0	3	0	0	0	136	76.5	6.5	20.5	0	0	8	0	0	0	0	0	581.5	152	40.5	103.5	0	0	8.5	0	3	0	0	0
Vtn	Itgav_Itgb1	0	0	0	0	0	0	0	0	0	0	0	0	0	0	0	0	0	0	0	0	0	0	0	0	0	0	0	0	0	0	0	0	0	0	0	0	0	0	0	0	0	0	0	0	0	0	0	0
Fn1	Itga4_Itgb7	540	24.5	42	126.5	0	0	0	0	0	0	0	0	138	7	17.5	55.5	0	0	0	0	0	0	0	0	16	4	4	8.5	0	0	0	0	0	0	0	0	51	0	4.5	18	0	0	0	0	0	0	0	0
Fn1	Itgav_Itgb3	2369.5	593	145	213	0	0	49	0	22	0	0	0	742.5	296.5	17	40.5	0	0	8	0	3	0	0	0	54	29.5	1.5	0	0	0	4	0	0	0	0	0	230.5	59.5	6	12	0	0	4	0	3	0	0	0
Vtn	Itgav_Itgb3	0	0	0	0	0	0	0	0	0	0	0	0	0	0	0	0	0	0	0	0	0	0	0	0	0	0	0	0	0	0	0	0	0	0	0	0	0	0	0	0	0	0	0	0	0	0	0	0
Vwf	Itgav_Itgb3	0	0	0	0	0	0	0	0	0	0	0	0	0	0	0	0	0	0	0	0	0	0	0	0	0	0	0	0	0	0	0	0	0	0	0	0	0	0	0	0	0	0	0	0	0	0	0	0
Tnc	Itgav_Itgb3	285	65	7	21	0	0	2	0	4.5	0	0	0	69	30.5	0	0	0	0	0	0	0	0	0	0	31	8	2	2	0	0	0	0	0	0	0	0	25	3.5	0	2.5	0	0	0	0	0	0	0	0
Tnr	Itgav_Itgb3	10.5	1.5	0	0	0	0	2	0	0	0	0	0	3	1.5	0	0	0	0	0	0	0	0	0	0	0	0	0	0	0	0	0	0	0	0	0	0	0	0	0	0	0	0	0	0	0	0	0	0
Tnn	Itgav_Itgb3	9.5	3	1.5	0	0	0	0	0	1.5	0	0	0	0	0	0	0	0	0	0	0	0	0	0	0	0	0	0	0	0	0	0	0	0	0	0	0	0	0	0	0	0	0	0	0	0	0	0	0
Tnxb	Itgav_Itgb3	7.5	1.5	0	0	0	0	2	0	0	0	0	0	8.5	3.5	0	0	0	0	0	0	0	0	0	0	0	0	0	0	0	0	0	0	0	0	0	0	0	0	0	0	0	0	0	0	0	0	0	0
Thbs1	Itgav_Itgb3	303.5	81	17	17.5	0	0	16	0	6	0	0	0	263	105.5	2	8	0	0	4	0	1.5	0	0	0	43	7.5	0	3.5	0	0	2	0	2.5	0	0	0	0	0	0	0	0	0	0	0	0	0	0	0
Thbs2	Itgav_Itgb3	534	111.5	25.5	51.5	0	0	5	0	1.5	0	0	0	105.5	53	1.5	6.5	0	0	2	0	0	0	0	0	7.5	4.5	0	2	0	0	2	0	0	0	0	0	44.5	16	0	6	0	0	0	0	0	0	0	0
Thbs3	Itgav_Itgb3	29.5	8	0	0	0	0	0	0	0	0	0	0	0	0	0	0	0	0	0	0	0	0	0	0	0	0	0	0	0	0	0	0	0	0	0	0	0	0	0	0	0	0	0	0	0	0	0	0
Thbs4	Itgav_Itgb3	17	3	0	0	0	0	0	0	0	0	0	0	0	0	0	0	0	0	0	0	0	0	0	0	0	0	0	0	0	0	0	0	0	0	0	0	4.5	1.5	2	2	0	0	0	0	0	0	0	0
Comp	Itgav_Itgb3	0	0	0	0	0	0	0	0	0	0	0	0	0	0	0	0	0	0	0	0	0	0	0	0	0	0	0	0	0	0	0	0	0	0	0	0	0	0	0	0	0	0	0	0	0	0	0	0
Dmp1	Itgav_Itgb3	53.5	16.5	0	1.5	0	0	2	0	0	0	0	0	0	0	0	0	0	0	0	0	0	0	0	0	20	10.5	0	0	0	0	0	0	0	0	0	0	0	0	0	0	0	0	0	0	0	0	0	0
Fn1	Itga2b_Itgb3	497	111	0	42.5	0	0	0	0	0	0	0	0	150	12	0	4	0	0	0	0	0	0	0	0	9.5	0	0	0	0	0	0	0	0	0	0	0	60	13.5	0	1.5	0	0	0	0	0	0	0	0
Vtn	Itga2b_Itgb3	0	0	0	0	0	0	0	0	0	0	0	0	0	0	0	0	0	0	0	0	0	0	0	0	0	0	0	0	0	0	0	0	0	0	0	0	0	0	0	0	0	0	0	0	0	0	0	0
Vwf	Itga2b_Itgb3	0	0	0	0	0	0	0	0	0	0	0	0	0	0	0	0	0	0	0	0	0	0	0	0	0	0	0	0	0	0	0	0	0	0	0	0	0	0	0	0	0	0	0	0	0	0	0	0
Tnc	Itga2b_Itgb3	69	7.5	0	1.5	0	0	0	0	0	0	0	0	11.5	1.5	0	0	0	0	0	0	0	0	0	0	8.5	3	0	0	0	0	0	0	0	0	0	0	3	0	0	0	0	0	0	0	0	0	0	0
Tnr	Itga2b_Itgb3	4.5	0	0	0	0	0	0	0	0	0	0	0	0	0	0	0	0	0	0	0	0	0	0	0	0	0	0	0	0	0	0	0	0	0	0	0	0	0	0	0	0	0	0	0	0	0	0	0
Tnn	Itga2b_Itgb3	1.5	0	0	0	0	0	0	0	0	0	0	0	0	0	0	0	0	0	0	0	0	0	0	0	0	0	0	0	0	0	0	0	0	0	0	0	0	0	0	0	0	0	0	0	0	0	0	0
Tnxb	Itga2b_Itgb3	4.5	0	0	0	0	0	0	0	0	0	0	0	2	0	0	0	0	0	0	0	0	0	0	0	0	0	0	0	0	0	0	0	0	0	0	0	0	0	0	0	0	0	0	0	0	0	0	0
Vtn	Itgav_Itgb5	0	0	0	0	0	0	0	0	0	0	0	0	0	0	0	0	0	0	0	0	0	0	0	0	0	0	0	0	0	0	0	0	0	0	0	0	0	0	0	0	0	0	0	0	0	0	0	0
Tnc	Itgav_Itgb6	216	57.5	7	19.5	0	0	2	0	4.5	0	0	0	57.5	29	0	0	0	0	0	0	0	0	0	0	22.5	5	2	2	0	0	0	0	0	0	0	0	22	3.5	0	2.5	0	0	0	0	0	0	0	0
Tnr	Itgav_Itgb6	6	1.5	0	0	0	0	2	0	0	0	0	0	3	1.5	0	0	0	0	0	0	0	0	0	0	0	0	0	0	0	0	0	0	0	0	0	0	0	0	0	0	0	0	0	0	0	0	0	0
Tnn	Itgav_Itgb6	8	3	1.5	0	0	0	0	0	1.5	0	0	0	0	0	0	0	0	0	0	0	0	0	0	0	0	0	0	0	0	0	0	0	0	0	0	0	0	0	0	0	0	0	0	0	0	0	0	0
Tnxb	Itgav_Itgb6	3	1.5	0	0	0	0	2	0	0	0	0	0	6.5	3.5	0	0	0	0	0	0	0	0	0	0	0	0	0	0	0	0	0	0	0	0	0	0	0	0	0	0	0	0	0	0	0	0	0	0
Fn1	Itgav_Itgb6	1872.5	482	145	170.5	0	0	49	0	22	0	0	0	592.5	284.5	17	36.5	0	0	8	0	3	0	0	0	44.5	29.5	1.5	0	0	0	4	0	0	0	0	0	170.5	46	6	10.5	0	0	4	0	3	0	0	0
Vtn	Itgav_Itgb8	0	0	0	0	0	0	0	0	0	0	0	0	0	0	0	0	0	0	0	0	0	0	0	0	0	0	0	0	0	0	0	0	0	0	0	0	0	0	0	0	0	0	0	0	0	0	0	0
Fn1	Itgav_Itgb8	1923.5	482	145	170.5	0	0	49	0	22	0	0	0	594.5	284.5	17	36.5	0	0	8	0	3	0	0	0	44.5	29.5	1.5	0	0	0	4	0	0	0	0	0	174.5	46	6	10.5	0	0	4	0	3	0	0	0
Lama1	Itgav_Itgb8	0	0	0	0	0	0	0	0	0	0	0	0	0	0	0	0	0	0	0	0	0	0	0	0	0	0	0	0	0	0	0	0	0	0	0	0	0	0	0	0	0	0	0	0	0	0	0	0
Lama2	Itgav_Itgb8	9	1.5	0	0	0	0	0	0	0	0	0	0	0	0	0	0	0	0	0	0	0	0	0	0	0	0	0	0	0	0	0	0	0	0	0	0	0	0	0	0	0	0	0	0	0	0	0	0
Lama3	Itgav_Itgb8	13.5	5	7.5	4	0	0	0	0	0	0	0	0	0	0	0	0	0	0	0	0	0	0	0	0	0	0	0	0	0	0	0	0	0	0	0	0	11.5	1.5	1.5	3.5	0	0	0	0	1.5	0	0	0
Lama4	Itgav_Itgb8	38.5	9.5	3.5	2	0	0	0	0	1.5	0	0	0	11	11	0	1.5	0	0	0	0	0	0	0	0	0	0	0	0	0	0	0	0	0	0	0	0	0	0	0	0	0	0	0	0	0	0	0	0
Lama5	Itgav_Itgb8	246	65.5	22	26.5	0	0	10	0	5.5	0	0	0	94.5	55.5	0	1.5	0	0	6	0	0	0	0	0	0	0	0	0	0	0	0	0	0	0	0	0	13.5	12.5	0	0	0	0	4	0	0	0	0	0
Lamb1	Itgav_Itgb8	148	47.5	14	12.5	0	0	7	0	1.5	0	0	0	58	29	0	3	0	0	0	0	0	0	0	0	12	5	0	0	0	0	0	0	0	0	0	0	17	7.5	0	0	0	0	2	0	0	0	0	0
Lamb2	Itgav_Itgb8	52.5	9.5	5	5	0	0	0	0	4	0	0	0	8	5	0	0	0	0	0	0	0	0	0	0	12	1.5	0	0	0	0	0	0	0	0	0	0	6	8	0	0	0	0	0	0	0	0	0	0
Lamb3	Itgav_Itgb8	0	0	0	0	0	0	0	0	0	0	0	0	6.5	18	0	0	0	0	0	0	0	0	0	0	0	0	0	0	0	0	0	0	0	0	0	0	1.5	1.5	0	0	0	0	0	0	0	0	0	0
Lamc1	Itgav_Itgb8	467	111.5	45	38	0	0	18	0	6	0	0	0	103.5	56	3	7	0	0	2	0	0	0	0	0	3.5	4.5	1.5	0	0	0	0	0	0	0	0	0	16	8	4	5.5	0	0	0	0	0	0	0	0
Lamc2	Itgav_Itgb8	85	15	14.5	13.5	0	0	2	0	1.5	0	0	0	5	4.5	0	0	0	0	0	0	0	0	0	0	0	0	0	0	0	0	0	0	0	0	0	0	10.5	0	0	0	0	0	0	0	0	0	0	0
Lamc3	Itgav_Itgb8	0	0	0	0	0	0	0	0	0	0	0	0	0	0	0	0	0	0	0	0	0	0	0	0	0	0	0	0	0	0	0	0	0	0	0	0	0	0	0	0	0	0	0	0	0	0	0	0
Col1a1	Itgav_Itgb8	113.5	42.5	16.5	6.5	0	0	2	0	0	0	0	0	45.5	12	1.5	3.5	0	0	2	0	0	0	0	0	29.5	4.5	4	3	0	0	2	0	1.5	0	0	0	0	0	0	0	0	0	0	0	0	0	0	0
Col1a2	Itgav_Itgb8	751.5	229	42.5	54	0	0	15	0	6	0	0	0	277	122	4.5	14.5	0	0	10	0	0	0	0	0	25.5	10	0	0	0	0	0	0	0	0	0	0	25.5	19	5.5	2	0	0	2	0	1.5	0	0	0
Col2a1	Itgav_Itgb8	0	0	0	0	0	0	0	0	0	0	0	0	0	0	0	0	0	0	0	0	0	0	0	0	0	0	0	0	0	0	0	0	0	0	0	0	3.5	1.5	0	0	0	0	0	0	0	0	0	0
Col4a1	Itgav_Itgb8	469.5	88	36.5	38.5	0	0	12	0	11	0	0	0	139.5	133	2	5.5	0	0	0	0	1.5	0	0	0	0	0	0	0	0	0	0	0	0	0	0	0	32	0	5	7.5	0	0	0	0	0	0	0	0
Col4a2	Itgav_Itgb8	161.5	45.5	17	19.5	0	0	0	0	1.5	0	0	0	43.5	26.5	2.5	5.5	0	0	0	0	2.5	0	0	0	9	9.5	0	0	0	0	2	0	0	0	0	0	12.5	6.5	0	0	0	0	0	0	0	0	0	0
Col4a3	Itgav_Itgb8	0	0	0	0	0	0	0	0	0	0	0	0	0	0	0	0	0	0	0	0	0	0	0	0	0	0	0	0	0	0	0	0	0	0	0	0	0	0	0	0	0	0	0	0	0	0	0	0
Col4a4	Itgav_Itgb8	0	0	0	0	0	0	0	0	0	0	0	0	0	0	0	0	0	0	0	0	0	0	0	0	0	0	0	0	0	0	0	0	0	0	0	0	0	0	0	0	0	0	0	0	0	0	0	0
Col4a5	Itgav_Itgb8	56.5	12.5	1.5	6	0	0	2	0	3	0	0	0	19.5	6	1.5	0	0	0	0	0	0	0	0	0	4.5	1.5	0	0	0	0	2	0	0	0	0	0	0	0	0	0	0	0	0	0	0	0	0	0
Col4a6	Itgav_Itgb8	0	0	0	0	0	0	0	0	0	0	0	0	0	0	0	0	0	0	0	0	0	0	0	0	0	0	0	0	0	0	0	0	0	0	0	0	0	0	0	0	0	0	0	0	0	0	0	0
Col6a1	Itgav_Itgb8	36.5	1.5	1.5	4	0	0	4	0	0	0	0	0	24	4.5	0	0	0	0	0	0	0	0	0	0	9.5	3.5	0	0	0	0	0	0	0	0	0	0	37.5	2	0	4.5	0	0	0	0	0	0	0	0
Col6a2	Itgav_Itgb8	16.5	1.5	0	1.5	0	0	0	0	0	0	0	0	0	0	0	0	0	0	0	0	0	0	0	0	0	0	0	0	0	0	0	0	0	0	0	0	0	0	0	0	0	0	0	0	0	0	0	0
Col6a3	Itgav_Itgb8	15.5	1.5	2.5	3	0	0	0	0	0	0	0	0	6	1.5	0	3.5	0	0	0	0	0	0	0	0	0	0	0	0	0	0	0	0	0	0	0	0	9.5	3.5	0	0	0	0	0	0	0	0	0	0
Col6a5	Itgav_Itgb8	0	0	0	0	0	0	0	0	0	0	0	0	0	0	0	0	0	0	0	0	0	0	0	0	0	0	0	0	0	0	0	0	0	0	0	0	0	0	0	0	0	0	0	0	0	0	0	0
Col6a6	Itgav_Itgb8	38	17.5	1.5	2	0	0	2	0	0	0	0	0	12.5	11	2	2	0	0	0	0	0	0	0	0	7.5	9.5	0	0	0	0	0	0	0	0	0	0	0	0	0	0	0	0	0	0	0	0	0	0
Col9a3	Itgav_Itgb8	10.5	5	0	0	0	0	0	0	0	0	0	0	0	0	0	0	0	0	0	0	0	0	0	0	0	0	0	0	0	0	0	0	0	0	0	0	0	0	0	0	0	0	0	0	0	0	0	0
Lama1	Itga6_Itgb4	0	0	0	0	0	0	0	0	0	0	0	0	0	0	0	0	0	0	0	0	0	0	0	0	0	0	0	0	0	0	0	0	0	0	0	0	0	0	0	0	0	0	0	0	0	0	0	0
Lama2	Itga6_Itgb4	3	0	0	0	0	0	0	0	0	0	0	0	0	0	0	0	0	0	0	0	0	0	0	0	0	0	0	0	0	0	0	0	0	0	0	0	0	0	0	0	0	0	0	0	0	0	0	0
Lama3	Itga6_Itgb4	14	0	0	0	0	0	0	0	0	0	0	0	0	0	0	0	0	0	0	0	0	0	0	0	0	0	0	0	0	0	0	0	0	0	0	0	11.5	0	0	0	0	0	0	0	0	0	0	0
Lama4	Itga6_Itgb4	23	0	0	3	0	0	0	0	0	0	0	0	20.5	1.5	2	1.5	0	0	0	0	0	0	0	0	0	0	0	0	0	0	0	0	0	0	0	0	0	0	0	0	0	0	0	0	0	0	0	0
Lama5	Itga6_Itgb4	199.5	30.5	2	1.5	0	0	0	0	0	0	0	0	59	27	4	1.5	0	0	0	1.5	0	0	0	0	0	0	0	0	0	0	0	0	0	0	0	0	12	2	0	0	0	0	0	0	0	0	0	0
Lamb1	Itga6_Itgb4	111.5	22.5	2	1.5	0	0	0	0	0	0	0	0	24.5	25	0	0	0	0	0	0	0	0	0	0	6	7	0	0	0	0	0	0	0	0	0	0	14	4	0	0	0	0	0	0	0	0	0	0
Lamb2	Itga6_Itgb4	14.5	2	0	0	0	0	0	0	0	0	0	0	0	0	0	0	0	0	0	2.5	0	0	0	0	5	0	0	1.5	0	0	0	0	0	0	0	0	3	2	0	0	0	0	0	0	0	0	0	0
Lamb3	Itga6_Itgb4	0	0	0	0	0	0	0	0	0	0	0	0	4	9	3	0	0	0	0	1.5	0	0	0	0	0	0	0	0	0	0	0	0	0	0	0	0	1.5	5.5	0	0	0	0	0	0	0	0	0	0
Lamc1	Itga6_Itgb4	305	58.5	2	8.5	0	0	0	0	0	0	0	0	73	41.5	4	0	0	0	0	4	0	0	0	0	1.5	0	0	0	0	0	0	1.5	0	0	0	0	9.5	4	0	0	0	0	0	0	0	0	0	0
Lamc2	Itga6_Itgb4	66.5	6	0	1.5	0	0	0	4	0	0	0	0	0	0	0	0	0	0	0	3	0	0	0	0	0	0	0	0	0	0	0	0	0	0	0	0	3	0	0	0	0	0	0	0	0	0	0	0
Lamc3	Itga6_Itgb4	0	0	0	0	0	0	0	0	0	0	0	0	0	0	0	0	0	0	0	0	0	0	0	0	0	0	0	0	0	0	0	0	0	0	0	0	0	0	0	0	0	0	0	0	0	0	0	0
Fn1	Cd44	9334	4513	961	1323	35	69	84	26	0	0	0	0	2575	2705	307	337	10	30	16	31	0	0	0	0	228	199	30	36	0	0	0	4	0	0	0	0	836	434	89	127	0	2	0	7	0	0	0	0
Col1a1	Cd44	605	277	62	70	2	6	7	0	0	0	0	0	211	182	27	31	0	4	0	2	0	0	0	0	127	26	17	18	0	0	0	0	0	0	0	0	0	0	0	0	0	0	0	0	0	0	0	0
Col1a2	Cd44	3655	1995	451	496	27	19	37	16	0	0	0	0	1267	944	133	172	17	7	22	10	0	0	0	0	106	82	4	17	0	0	0	2	0	0	0	0	196	105	31	24	0	0	0	0	0	0	0	0
Col2a1	Cd44	0	0	0	0	0	0	0	0	0	0	0	0	0	0	0	0	0	0	0	0	0	0	0	0	0	0	0	0	0	0	0	0	0	0	0	0	10	6	0	2	2	0	2	0	0	0	0	0
Col4a1	Cd44	2206	1015	228	345	2	19	4	6	0	0	0	0	752	770	60	91	10	2	10	4	0	0	0	0	0	0	0	0	0	0	0	0	0	0	0	0	164	30	12	18	0	0	0	0	0	0	0	0
Col4a2	Cd44	749	421	64	107	0	2	0	2	0	0	0	0	221	162	36	24	0	6	0	0	0	0	0	0	73	39	9	8	0	0	0	0	0	0	0	0	52	48	12	10	3	0	3	2	0	0	0	0
Col4a3	Cd44	0	0	0	0	0	0	0	0	0	0	0	0	0	0	0	0	0	0	0	0	0	0	0	0	0	0	0	0	0	0	0	0	0	0	0	0	0	0	0	0	0	0	0	0	0	0	0	0
Col4a4	Cd44	0	0	0	0	0	0	0	0	0	0	0	0	0	0	0	0	0	0	0	0	0	0	0	0	0	0	0	0	0	0	0	0	0	0	0	0	0	0	0	0	0	0	0	0	0	0	0	0
Col4a5	Cd44	314	148	40	28	0	0	2	0	0	0	0	0	78	60	12	13	0	0	0	2	0	0	0	0	35	5	7	6	0	0	0	0	0	0	0	0	0	0	0	0	0	0	0	0	0	0	0	0
Col4a6	Cd44	0	0	0	0	0	0	0	0	0	0	0	0	0	0	0	0	0	0	0	0	0	0	0	0	0	0	0	0	0	0	0	0	0	0	0	0	0	0	0	0	0	0	0	0	0	0	0	0
Col6a1	Cd44	208	60	28	31	0	3	2	0	0	0	0	0	100	85	4	10	0	0	3	0	0	0	0	0	33	35	6	7	2	0	2	2	0	0	0	0	126	80	23	17	0	0	0	2	0	0	0	0
Col6a2	Cd44	64	29	6	4	0	0	0	0	0	0	0	0	0	0	0	0	0	0	0	0	0	0	0	0	0	0	0	0	0	0	0	0	0	0	0	0	0	0	0	0	0	0	0	0	0	0	0	0
Col6a3	Cd44	73	14	0	6	0	0	0	0	0	0	0	0	35	17	5	6	0	2	0	0	0	0	0	0	0	0	0	0	0	0	0	0	0	0	0	0	31	45	4	0	0	0	0	0	0	0	0	0
Col6a5	Cd44	0	0	0	0	0	0	0	0	0	0	0	0	0	0	0	0	0	0	0	0	0	0	0	0	0	0	0	0	0	0	0	0	0	0	0	0	0	0	0	0	0	0	0	0	0	0	0	0
Col6a6	Cd44	202	136	34	35	2	0	2	6	0	0	0	0	77	62	3	12	2	0	2	0	0	0	0	0	46	46	0	4	0	0	0	0	0	0	0	0	0	0	0	0	0	0	0	0	0	0	0	0
Col9a3	Cd44	54	19	0	4	0	0	0	0	0	0	0	0	0	0	0	0	0	0	0	0	0	0	0	0	0	0	0	0	0	0	0	0	0	0	0	0	0	0	0	0	0	0	0	0	0	0	0	0
Lama1	Cd44	0	0	0	0	0	0	0	0	0	0	0	0	0	0	0	0	0	0	0	0	0	0	0	0	0	0	0	0	0	0	0	0	0	0	0	0	0	0	0	0	0	0	0	0	0	0	0	0
Lama2	Cd44	38	9	4	6	0	0	0	0	0	0	0	0	0	0	0	0	0	0	0	0	0	0	0	0	0	0	0	0	0	0	0	0	0	0	0	0	0	0	0	0	0	0	0	0	0	0	0	0
Lama3	Cd44	111	25	13	12	0	2	0	0	0	0	0	0	0	0	0	0	0	0	0	0	0	0	0	0	0	0	0	0	0	0	0	0	0	0	0	0	56	16	10	10	0	0	0	0	0	0	0	0
Lama4	Cd44	189	76	12	34	0	0	0	0	0	0	0	0	83	117	9	12	0	2	0	0	0	0	0	0	0	0	0	0	0	0	0	0	0	0	0	0	0	0	0	0	0	0	0	0	0	0	0	0
Lama5	Cd44	1378	725	152	178	2	14	8	6	0	0	0	0	502	466	58	60	0	2	2	2	0	0	0	0	0	0	0	0	0	0	0	0	0	0	0	0	110	56	14	12	0	0	0	0	0	0	0	0
Lamb1	Cd44	785	360	90	109	0	4	2	6	0	0	0	0	235	277	29	26	0	3	0	2	0	0	0	0	44	65	12	14	0	0	0	4	0	0	0	0	93	37	15	14	0	0	0	2	0	0	0	0
Lamb2	Cd44	223	109	37	53	2	4	2	2	0	0	0	0	28	16	4	0	0	0	3	0	0	0	0	0	29	23	0	8	0	0	0	0	0	0	0	0	44	35	2	4	0	0	0	0	0	0	0	0
Lamb3	Cd44	0	0	0	0	0	0	0	0	0	0	0	0	31	96	4	2	0	0	2	2	0	0	0	0	0	0	0	0	0	0	0	0	0	0	0	0	11	37	4	7	0	0	0	2	0	0	0	0
Lamc1	Cd44	2213	1093	250	296	4	15	10	11	0	0	0	0	520	507	62	71	2	8	8	10	0	0	0	0	26	21	6	0	0	0	0	0	0	0	0	0	114	47	12	20	0	0	0	0	0	0	0	0
Lamc2	Cd44	433	179	59	58	5	8	5	0	0	0	0	0	29	24	3	2	2	0	2	0	0	0	0	0	0	0	0	0	0	0	0	0	0	0	0	0	47	12	0	8	0	0	0	0	0	0	0	0
Lamc3	Cd44	0	0	0	0	0	0	0	0	0	0	0	0	0	0	0	0	0	0	0	0	0	0	0	0	0	0	0	0	0	0	0	0	0	0	0	0	0	0	0	0	0	0	0	0	0	0	0	0
Col1a1	Sdc1	29	4	0	8	0	0	0	0	0	0	0	0	8	10	0	5	0	0	0	0	0	0	0	0	8	0	0	0	0	0	0	0	0	0	0	0	0	0	0	0	0	0	0	0	0	0	0	0
Col1a2	Sdc1	189	44	12	44	0	0	0	0	0	0	0	0	60	18	7	5	0	0	0	0	0	0	0	0	10	6	0	0	0	0	0	0	0	0	0	0	7	8	0	6	0	0	0	0	0	0	0	0
Col2a1	Sdc1	0	0	0	0	0	0	0	0	0	0	0	0	0	0	0	0	0	0	0	0	0	0	0	0	0	0	0	0	0	0	0	0	0	0	0	0	0	0	0	0	0	0	0	0	0	0	0	0
Col4a1	Sdc1	115	18	4	34	0	0	0	0	0	0	0	0	24	29	2	7	0	0	0	0	0	0	0	0	0	0	0	0	0	0	0	0	0	0	0	0	4	0	0	3	0	0	0	0	0	0	0	0
Col4a2	Sdc1	35	11	0	11	0	0	0	0	0	0	0	0	14	4	0	3	0	0	0	0	0	0	0	0	0	2	0	0	0	0	0	0	0	0	0	0	3	0	3	0	0	0	0	0	0	0	0	0
Col4a3	Sdc1	0	0	0	0	0	0	0	0	0	0	0	0	0	0	0	0	0	0	0	0	0	0	0	0	0	0	0	0	0	0	0	0	0	0	0	0	0	0	0	0	0	0	0	0	0	0	0	0
Col4a4	Sdc1	0	0	0	0	0	0	0	0	0	0	0	0	0	0	0	0	0	0	0	0	0	0	0	0	0	0	0	0	0	0	0	0	0	0	0	0	0	0	0	0	0	0	0	0	0	0	0	0
Col4a5	Sdc1	17	2	0	0	0	0	0	0	0	0	0	0	2	0	0	0	0	0	0	0	0	0	0	0	0	0	0	0	0	0	0	0	0	0	0	0	0	0	0	0	0	0	0	0	0	0	0	0
Col4a6	Sdc1	0	0	0	0	0	0	0	0	0	0	0	0	0	0	0	0	0	0	0	0	0	0	0	0	0	0	0	0	0	0	0	0	0	0	0	0	0	0	0	0	0	0	0	0	0	0	0	0
Col6a1	Sdc1	7	0	0	4	0	0	0	0	0	0	0	0	7	4	0	2	0	0	0	0	0	0	0	0	4	4	2	0	0	0	0	0	0	0	0	0	5	0	0	0	0	0	0	0	0	0	0	0
Col6a2	Sdc1	2	0	0	0	0	0	0	0	0	0	0	0	0	0	0	0	0	0	0	0	0	0	0	0	0	0	0	0	0	0	0	0	0	0	0	0	0	0	0	0	0	0	0	0	0	0	0	0
Col6a3	Sdc1	3	0	0	0	0	0	0	0	0	0	0	0	2	0	0	0	0	0	0	0	0	0	0	0	0	0	0	0	0	0	0	0	0	0	0	0	2	4	0	2	0	0	0	0	0	0	0	0
Col6a5	Sdc1	0	0	0	0	0	0	0	0	0	0	0	0	0	0	0	0	0	0	0	0	0	0	0	0	0	0	0	0	0	0	0	0	0	0	0	0	0	0	0	0	0	0	0	0	0	0	0	0
Col6a6	Sdc1	0	6	0	0	0	0	0	0	0	0	0	0	0	2	0	3	0	0	0	0	0	0	0	0	0	2	0	0	0	0	0	0	0	0	0	0	0	0	0	0	0	0	0	0	0	0	0	0
Col9a3	Sdc1	5	0	0	0	0	0	0	0	0	0	0	0	0	0	0	0	0	0	0	0	0	0	0	0	0	0	0	0	0	0	0	0	0	0	0	0	0	0	0	0	0	0	0	0	0	0	0	0
Fn1	Sdc1	472	88	27	158	0	0	0	0	0	0	0	0	115	118	4	37	0	0	0	0	0	0	0	0	7	9	0	2	0	0	0	0	0	0	0	0	48	20	0	10	0	0	0	0	0	0	0	0
Tnc	Sdc1	52	22	0	12	0	0	0	0	0	0	0	0	17	12	0	3	0	0	0	0	0	0	0	0	7	4	0	3	0	0	0	0	0	0	0	0	5	4	0	2	0	0	0	0	0	0	0	0
Tnr	Sdc1	0	0	0	0	0	0	0	0	0	0	0	0	0	0	0	0	0	0	0	0	0	0	0	0	0	0	0	0	0	0	0	0	0	0	0	0	0	0	0	0	0	0	0	0	0	0	0	0
Tnn	Sdc1	5	0	0	0	0	0	0	0	0	0	0	0	0	0	0	0	0	0	0	0	0	0	0	0	0	0	0	0	0	0	0	0	0	0	0	0	0	0	0	0	0	0	0	0	0	0	0	0
Tnxb	Sdc1	2	0	0	0	0	0	0	0	0	0	0	0	0	4	0	0	0	0	0	0	0	0	0	0	0	0	0	0	0	0	0	0	0	0	0	0	0	0	0	0	0	0	0	0	0	0	0	0
Thbs1	Sdc1	34	20	3	15	0	0	0	0	0	0	0	0	37	26	0	9	0	0	0	0	0	0	0	0	9	2	2	0	0	0	0	0	0	0	0	0	0	0	0	0	0	0	0	0	0	0	0	0
Thbs2	Sdc1	117	18	11	27	0	0	0	0	0	0	0	0	15	20	0	4	0	0	0	0	0	0	0	0	0	0	0	0	0	0	0	0	0	0	0	0	10	2	0	3	0	0	0	0	0	0	0	0
Thbs3	Sdc1	9	4	0	2	0	0	0	0	0	0	0	0	0	0	0	0	0	0	0	0	0	0	0	0	0	0	0	0	0	0	0	0	0	0	0	0	0	0	0	0	0	0	0	0	0	0	0	0
Thbs4	Sdc1	5	0	0	0	0	0	0	0	0	0	0	0	0	0	0	0	0	0	0	0	0	0	0	0	0	0	0	0	0	0	0	0	0	0	0	0	0	0	0	3	0	0	0	0	0	0	0	0
Comp	Sdc1	0	0	0	0	0	0	0	0	0	0	0	0	0	0	0	0	0	0	0	0	0	0	0	0	0	0	0	0	0	0	0	0	0	0	0	0	0	0	0	0	0	0	0	0	0	0	0	0
Col1a1	Sdc4	246	106	29	26	0	6	4	0	0	0	0	0	80	63	6	17	0	2	0	0	0	0	0	0	74	14	7	7	0	0	0	0	0	0	0	0	0	0	0	0	0	0	0	0	0	0	0	0
Col1a2	Sdc4	1479	735	142	180	0	43	10	0	0	0	0	0	474	421	39	82	0	4	0	0	0	0	0	0	35	34	6	10	0	2	0	0	0	0	0	0	88	55	5	6	0	2	2	0	0	0	0	0
Col2a1	Sdc4	0	0	0	0	0	0	0	0	0	0	0	0	0	0	0	0	0	0	0	0	0	0	0	0	0	0	0	0	0	0	0	0	0	0	0	0	4	4	0	0	0	0	0	0	0	0	0	0
Col4a1	Sdc4	992	381	58	135	0	23	9	0	0	0	0	0	225	368	24	35	0	2	0	0	0	0	0	0	0	0	0	0	0	0	0	0	0	0	0	0	103	8	0	6	0	0	2	0	0	0	0	0
Col4a2	Sdc4	334	137	20	48	0	4	0	0	0	0	0	0	73	66	10	14	0	0	0	0	0	0	0	0	21	24	0	4	0	0	0	0	0	0	0	0	23	20	5	4	0	2	0	0	0	0	0	0
Col4a3	Sdc4	0	0	0	0	0	0	0	0	0	0	0	0	0	0	0	0	0	0	0	0	0	0	0	0	0	0	0	0	0	0	0	0	0	0	0	0	0	0	0	0	0	0	0	0	0	0	0	0
Col4a4	Sdc4	0	0	0	0	0	0	0	0	0	0	0	0	0	0	0	0	0	0	0	0	0	0	0	0	0	0	0	0	0	0	0	0	0	0	0	0	0	0	0	0	0	0	0	0	0	0	0	0
Col4a5	Sdc4	127	51	6	6	0	4	4	0	0	0	0	0	31	13	4	8	0	2	0	0	0	0	0	0	17	8	0	2	0	0	0	0	0	0	0	0	0	0	0	0	0	0	0	0	0	0	0	0
Col4a6	Sdc4	0	0	0	0	0	0	0	0	0	0	0	0	0	0	0	0	0	0	0	0	0	0	0	0	0	0	0	0	0	0	0	0	0	0	0	0	0	0	0	0	0	0	0	0	0	0	0	0
Col6a1	Sdc4	99	20	0	10	0	3	0	0	0	0	0	0	30	23	2	3	0	0	0	0	0	0	0	0	27	11	2	2	0	2	0	0	0	0	0	0	42	12	2	2	0	2	0	0	0	0	0	0
Col6a2	Sdc4	23	2	0	7	0	2	0	0	0	0	0	0	0	0	0	0	0	0	0	0	0	0	0	0	0	0	0	0	0	0	0	0	0	0	0	0	0	0	0	0	0	0	0	0	0	0	0	0
Col6a3	Sdc4	71	6	2	3	0	0	0	0	0	0	0	0	10	4	0	6	0	0	0	0	0	0	0	0	0	0	0	0	0	0	0	0	0	0	0	0	0	13	0	0	0	0	0	0	0	0	0	0
Col6a5	Sdc4	0	0	0	0	0	0	0	0	0	0	0	0	0	0	0	0	0	0	0	0	0	0	0	0	0	0	0	0	0	0	0	0	0	0	0	0	0	0	0	0	0	0	0	0	0	0	0	0
Col6a6	Sdc4	93	52	8	16	0	6	0	0	0	0	0	0	22	33	2	2	0	0	0	0	0	0	0	0	10	20	0	2	0	0	0	0	0	0	0	0	0	0	0	0	0	0	0	0	0	0	0	0
Col9a3	Sdc4	16	10	2	0	0	0	0	0	0	0	0	0	0	0	0	0	0	0	0	0	0	0	0	0	0	0	0	0	0	0	0	0	0	0	0	0	0	0	0	0	0	0	0	0	0	0	0	0
Fn1	Sdc4	4130	1728	230	507	0	75	30	0	0	0	0	0	971	1016	68	173	0	23	2	0	0	0	0	0	97	97	8	12	0	4	0	0	0	0	0	0	320	173	26	40	0	13	2	0	0	0	0	0
Tnc	Sdc4	460	194	31	68	0	12	0	0	0	0	0	0	65	86	6	19	0	0	0	0	0	0	0	0	43	27	4	8	0	0	0	0	0	0	0	0	24	14	0	0	0	0	0	0	0	0	0	0
Tnr	Sdc4	17	8	0	4	0	0	0	0	0	0	0	0	4	6	2	0	0	0	0	0	0	0	0	0	0	0	0	0	0	0	0	0	0	0	0	0	0	0	0	0	0	0	0	0	0	0	0	0
Tnn	Sdc4	10	4	2	2	0	0	0	0	0	0	0	0	0	0	0	0	0	0	0	0	0	0	0	0	0	0	0	0	0	0	0	0	0	0	0	0	0	0	0	0	0	0	0	0	0	0	0	0
Tnxb	Sdc4	24	6	0	2	0	0	0	0	0	0	0	0	19	17	2	2	0	2	0	0	0	0	0	0	0	0	0	0	0	0	0	0	0	0	0	0	0	0	0	0	0	0	0	0	0	0	0	0
Thbs1	Sdc4	536	246	51	72	0	22	0	0	0	0	0	0	323	344	36	71	0	14	0	0	0	0	0	0	65	31	3	16	0	0	0	0	0	0	0	0	0	0	0	0	0	0	0	0	0	0	0	0
Thbs2	Sdc4	833	387	52	102	0	16	4	0	0	0	0	0	129	172	2	28	0	0	0	0	0	0	0	0	21	10	0	4	0	0	0	0	0	0	0	0	66	31	2	2	0	2	0	0	0	0	0	0
Thbs3	Sdc4	32	25	2	6	0	0	0	0	0	0	0	0	0	0	0	0	0	0	0	0	0	0	0	0	0	0	0	0	0	0	0	0	0	0	0	0	0	0	0	0	0	0	0	0	0	0	0	0
Thbs4	Sdc4	25	7	4	0	0	2	0	0	0	0	0	0	0	0	0	0	0	0	0	0	0	0	0	0	0	0	0	0	0	0	0	0	0	0	0	0	13	0	0	0	0	0	0	0	0	0	0	0
Comp	Sdc4	0	0	0	0	0	0	0	0	0	0	0	0	0	0	0	0	0	0	0	0	0	0	0	0	0	0	0	0	0	0	0	0	0	0	0	0	0	0	0	0	0	0	0	0	0	0	0	0
Lama1	Sv2a	0	0	0	0	0	0	0	0	0	0	0	0	0	0	0	0	0	0	0	0	0	0	0	0	0	0	0	0	0	0	0	0	0	0	0	0	0	0	0	0	0	0	0	0	0	0	0	0
Lama2	Sv2a	0	0	0	0	0	0	0	0	0	0	0	0	0	0	0	0	0	0	0	0	0	0	0	0	0	0	0	0	0	0	0	0	0	0	0	0	0	0	0	0	0	0	0	0	0	0	0	0
Lama3	Sv2a	0	0	0	0	0	0	0	0	0	0	0	0	0	0	0	0	0	0	0	0	0	0	0	0	0	0	0	0	0	0	0	0	0	0	0	0	0	0	0	0	0	0	0	0	0	0	0	0
Lama4	Sv2a	0	0	0	0	0	0	0	0	0	0	0	0	0	0	0	0	0	0	0	0	0	0	0	0	0	0	0	0	0	0	0	0	0	0	0	0	0	0	0	0	0	0	0	0	0	0	0	0
Lama5	Sv2a	0	0	0	0	0	0	0	0	0	0	0	0	0	0	0	0	0	0	0	0	0	0	0	0	0	0	0	0	0	0	0	0	0	0	0	0	0	0	0	0	0	0	0	0	0	0	0	0
Lamb1	Sv2a	0	0	0	0	0	0	0	0	0	0	0	0	0	0	0	0	0	0	0	0	0	0	0	0	0	0	0	0	0	0	0	0	0	0	0	0	0	0	0	0	0	0	0	0	0	0	0	0
Lamb2	Sv2a	0	0	0	0	0	0	0	0	0	0	0	0	0	0	0	0	0	0	0	0	0	0	0	0	0	0	0	0	0	0	0	0	0	0	0	0	0	0	0	0	0	0	0	0	0	0	0	0
Lamb3	Sv2a	0	0	0	0	0	0	0	0	0	0	0	0	0	0	0	0	0	0	0	0	0	0	0	0	0	0	0	0	0	0	0	0	0	0	0	0	0	0	0	0	0	0	0	0	0	0	0	0
Lamc1	Sv2a	0	0	0	0	0	0	0	0	0	0	0	0	0	0	0	0	0	0	0	0	0	0	0	0	0	0	0	0	0	0	0	0	0	0	0	0	0	0	0	0	0	0	0	0	0	0	0	0
Lamc2	Sv2a	0	0	0	0	0	0	0	0	0	0	0	0	0	0	0	0	0	0	0	0	0	0	0	0	0	0	0	0	0	0	0	0	0	0	0	0	0	0	0	0	0	0	0	0	0	0	0	0
Lamc3	Sv2a	0	0	0	0	0	0	0	0	0	0	0	0	0	0	0	0	0	0	0	0	0	0	0	0	0	0	0	0	0	0	0	0	0	0	0	0	0	0	0	0	0	0	0	0	0	0	0	0
Lama1	Sv2b	0	0	0	0	0	0	0	0	0	0	0	0	0	0	0	0	0	0	0	0	0	0	0	0	0	0	0	0	0	0	0	0	0	0	0	0	0	0	0	0	0	0	0	0	0	0	0	0
Lama2	Sv2b	0	0	0	0	0	0	0	0	0	0	0	0	0	0	0	0	0	0	0	0	0	0	0	0	0	0	0	0	0	0	0	0	0	0	0	0	0	0	0	0	0	0	0	0	0	0	0	0
Lama3	Sv2b	0	0	0	0	0	0	0	0	0	0	0	0	0	0	0	0	0	0	0	0	0	0	0	0	0	0	0	0	0	0	0	0	0	0	0	0	0	0	0	0	0	0	0	0	0	0	0	0
Lama4	Sv2b	0	0	0	0	0	0	0	0	0	0	0	0	0	0	0	0	0	0	0	0	0	0	0	0	0	0	0	0	0	0	0	0	0	0	0	0	0	0	0	0	0	0	0	0	0	0	0	0
Lama5	Sv2b	0	0	0	0	0	0	0	0	0	0	0	0	0	0	0	0	0	0	0	0	0	0	0	0	0	0	0	0	0	0	0	0	0	0	0	0	0	0	0	0	0	0	0	0	0	0	0	0
Lamb1	Sv2b	0	0	0	0	0	0	0	0	0	0	0	0	0	0	0	0	0	0	0	0	0	0	0	0	0	0	0	0	0	0	0	0	0	0	0	0	0	0	0	0	0	0	0	0	0	0	0	0
Lamb2	Sv2b	0	0	0	0	0	0	0	0	0	0	0	0	0	0	0	0	0	0	0	0	0	0	0	0	0	0	0	0	0	0	0	0	0	0	0	0	0	0	0	0	0	0	0	0	0	0	0	0
Lamb3	Sv2b	0	0	0	0	0	0	0	0	0	0	0	0	0	0	0	0	0	0	0	0	0	0	0	0	0	0	0	0	0	0	0	0	0	0	0	0	0	0	0	0	0	0	0	0	0	0	0	0
Lamc1	Sv2b	0	0	0	0	0	0	0	0	0	0	0	0	0	0	0	0	0	0	0	0	0	0	0	0	0	0	0	0	0	0	0	0	0	0	0	0	0	0	0	0	0	0	0	0	0	0	0	0
Lamc2	Sv2b	0	0	0	0	0	0	0	0	0	0	0	0	0	0	0	0	0	0	0	0	0	0	0	0	0	0	0	0	0	0	0	0	0	0	0	0	0	0	0	0	0	0	0	0	0	0	0	0
Lamc3	Sv2b	0	0	0	0	0	0	0	0	0	0	0	0	0	0	0	0	0	0	0	0	0	0	0	0	0	0	0	0	0	0	0	0	0	0	0	0	0	0	0	0	0	0	0	0	0	0	0	0
Lama1	Sv2c	0	0	0	0	0	0	0	0	0	0	0	0	0	0	0	0	0	0	0	0	0	0	0	0	0	0	0	0	0	0	0	0	0	0	0	0	0	0	0	0	0	0	0	0	0	0	0	0
Lama2	Sv2c	0	0	0	0	0	0	0	0	0	0	0	0	0	0	0	0	0	0	0	0	0	0	0	0	0	0	0	0	0	0	0	0	0	0	0	0	0	0	0	0	0	0	0	0	0	0	0	0
Lama3	Sv2c	0	0	0	0	0	0	0	0	0	0	0	0	0	0	0	0	0	0	0	0	0	0	0	0	0	0	0	0	0	0	0	0	0	0	0	0	0	0	0	0	0	0	0	0	0	0	0	0
Lama4	Sv2c	0	0	0	0	0	0	0	0	0	0	0	0	0	0	0	0	0	0	0	0	0	0	0	0	0	0	0	0	0	0	0	0	0	0	0	0	0	0	0	0	0	0	0	0	0	0	0	0
Lama5	Sv2c	0	0	0	0	0	0	0	0	0	0	0	0	0	0	0	0	0	0	0	0	0	0	0	0	0	0	0	0	0	0	0	0	0	0	0	0	0	0	0	0	0	0	0	0	0	0	0	0
Lamb1	Sv2c	0	0	0	0	0	0	0	0	0	0	0	0	0	0	0	0	0	0	0	0	0	0	0	0	0	0	0	0	0	0	0	0	0	0	0	0	0	0	0	0	0	0	0	0	0	0	0	0
Lamb2	Sv2c	0	0	0	0	0	0	0	0	0	0	0	0	0	0	0	0	0	0	0	0	0	0	0	0	0	0	0	0	0	0	0	0	0	0	0	0	0	0	0	0	0	0	0	0	0	0	0	0
Lamb3	Sv2c	0	0	0	0	0	0	0	0	0	0	0	0	0	0	0	0	0	0	0	0	0	0	0	0	0	0	0	0	0	0	0	0	0	0	0	0	0	0	0	0	0	0	0	0	0	0	0	0
Lamc1	Sv2c	0	0	0	0	0	0	0	0	0	0	0	0	0	0	0	0	0	0	0	0	0	0	0	0	0	0	0	0	0	0	0	0	0	0	0	0	0	0	0	0	0	0	0	0	0	0	0	0
Lamc2	Sv2c	0	0	0	0	0	0	0	0	0	0	0	0	0	0	0	0	0	0	0	0	0	0	0	0	0	0	0	0	0	0	0	0	0	0	0	0	0	0	0	0	0	0	0	0	0	0	0	0
Lamc3	Sv2c	0	0	0	0	0	0	0	0	0	0	0	0	0	0	0	0	0	0	0	0	0	0	0	0	0	0	0	0	0	0	0	0	0	0	0	0	0	0	0	0	0	0	0	0	0	0	0	0
Thbs1	Cd36	28	4	0	6	0	0	0	0	0	0	0	0	13	13	0	5	0	0	0	0	0	0	0	0	3	0	0	0	0	0	0	0	0	0	0	0	0	0	0	0	0	0	0	0	0	0	0	0
Thbs2	Cd36	16	6	0	11	0	0	0	0	0	0	0	0	4	8	0	0	0	0	0	0	0	0	0	0	0	0	0	2	0	0	0	0	0	0	0	0	5	0	0	2	0	0	0	0	0	0	0	0
Thbs3	Cd36	0	0	0	0	0	0	0	0	0	0	0	0	0	0	0	0	0	0	0	0	0	0	0	0	0	0	0	0	0	0	0	0	0	0	0	0	0	0	0	0	0	0	0	0	0	0	0	0
Thbs4	Cd36	2	0	0	0	0	0	0	0	0	0	0	0	0	0	0	0	0	0	0	0	0	0	0	0	0	0	0	0	0	0	0	0	0	0	0	0	0	0	0	2	0	0	0	0	0	0	0	0
Comp	Cd36	0	0	0	0	0	0	0	0	0	0	0	0	0	0	0	0	0	0	0	0	0	0	0	0	0	0	0	0	0	0	0	0	0	0	0	0	0	0	0	0	0	0	0	0	0	0	0	0
Thbs1	Cd47	1022	467	74	86	18	14	16	0	0	0	0	0	841	567	63	46	13	6	4	0	0	0	0	0	125	48	6	0	6	5	2	0	0	0	0	0	0	0	0	0	0	0	0	0	0	0	0	0
Thbs2	Cd47	2109	750	76	82	31	40	5	0	0	0	0	0	363	284	8	16	6	6	2	0	0	0	0	0	47	14	6	2	6	0	2	0	0	0	0	0	230	66	8	5	6	5	0	0	0	0	0	0
Thbs3	Cd47	82	40	6	6	0	0	0	0	0	0	0	0	0	0	0	0	0	0	0	0	0	0	0	0	0	0	0	0	0	0	0	0	0	0	0	0	0	0	0	0	0	0	0	0	0	0	0	0
Thbs4	Cd47	58	19	8	2	0	0	0	0	0	0	0	0	0	0	0	0	0	0	0	0	0	0	0	0	0	0	0	0	0	0	0	0	0	0	0	0	59	2	0	5	6	0	0	0	0	0	0	0
Comp	Cd47	0	0	0	0	0	0	0	0	0	0	0	0	0	0	0	0	0	0	0	0	0	0	0	0	0	0	0	0	0	0	0	0	0	0	0	0	0	0	0	0	0	0	0	0	0	0	0	0
Agrn	Dag1	49	12	0	0	0	0	0	0	0	0	0	0	11	6	0	0	0	0	0	0	0	0	0	0	18	4	0	0	0	0	0	0	0	0	0	0	0	0	0	0	0	0	0	0	0	0	0	0
Hspg2	Dag1	69	30	0	0	0	0	0	0	0	0	0	0	29	8	0	0	0	0	0	0	0	0	0	0	10	8	0	0	0	0	0	0	0	0	0	0	13	2	0	0	0	0	0	0	0	0	0	0
Lama1	Dag1	0	0	0	0	0	0	0	0	0	0	0	0	0	0	0	0	0	0	0	0	0	0	0	0	0	0	0	0	0	0	0	0	0	0	0	0	0	0	0	0	0	0	0	0	0	0	0	0
Lama2	Dag1	2	2	0	0	0	0	0	0	0	0	0	0	0	0	0	0	0	0	0	0	0	0	0	0	0	0	0	0	0	0	0	0	0	0	0	0	0	0	0	0	0	0	0	0	0	0	0	0
Lama3	Dag1	9	6	0	0	0	0	0	0	0	0	0	0	0	0	0	0	0	0	0	0	0	0	0	0	0	0	0	0	0	0	0	0	0	0	0	0	14	4	0	0	0	0	0	0	0	0	0	0
Lama4	Dag1	26	12	0	0	0	0	0	0	0	0	0	0	18	6	0	0	0	0	0	0	0	0	0	0	0	0	0	0	0	0	0	0	0	0	0	0	0	0	0	0	0	0	0	0	0	0	0	0
Lama5	Dag1	129	59	0	0	0	0	0	0	0	0	0	0	56	17	0	0	0	0	0	0	0	0	0	0	0	0	0	0	0	0	0	0	0	0	0	0	4	0	0	0	0	0	0	0	0	0	0	0
Lamb1	Dag1	61	36	0	0	0	0	0	0	0	0	0	0	29	8	0	0	0	0	0	0	0	0	0	0	6	4	0	0	0	0	0	0	0	0	0	0	14	4	0	0	0	0	0	0	0	0	0	0
Lamb2	Dag1	37	13	0	0	0	0	0	0	0	0	0	0	3	0	0	0	0	0	0	0	0	0	0	0	8	2	0	0	0	0	0	0	0	0	0	0	0	0	0	0	0	0	0	0	0	0	0	0
Lamb3	Dag1	0	0	0	0	0	0	0	0	0	0	0	0	4	0	0	0	0	0	0	0	0	0	0	0	0	0	0	0	0	0	0	0	0	0	0	0	0	2	0	0	0	0	0	0	0	0	0	0
Lamc1	Dag1	229	87	0	0	0	0	0	0	0	0	0	0	62	24	0	0	0	0	0	0	0	0	0	0	0	0	0	0	0	0	0	0	0	0	0	0	19	8	0	0	0	0	0	0	0	0	0	0
Lamc2	Dag1	63	26	0	0	0	0	0	0	0	0	0	0	6	0	0	0	0	0	0	0	0	0	0	0	0	0	0	0	0	0	0	0	0	0	0	0	2	0	0	0	0	0	0	0	0	0	0	0
Lamc3	Dag1	0	0	0	0	0	0	0	0	0	0	0	0	0	0	0	0	0	0	0	0	0	0	0	0	0	0	0	0	0	0	0	0	0	0	0	0	0	0	0	0	0	0	0	0	0	0	0	0
Adgre5	Cd55b	0	0	0	0	0	0	0	0	0	0	0	0	0	0	0	0	0	0	0	0	0	0	0	0	0	0	0	0	0	0	0	0	0	0	0	0	0	0	0	0	0	0	0	0	0	0	0	0
Alcam	Cd6	0	0	0	0	0	0	0	0	0	0	0	0	0	0	0	0	0	0	0	0	0	0	0	0	0	0	0	0	0	0	0	0	0	0	0	0	0	0	0	0	0	0	0	0	0	0	0	0
App	Cd74	2951	642	510	1022	2	57	8	0	4	0	0	9	1316	688	274	522	0	21	2	0	0	0	0	4	160	64	57	79	0	0	0	0	0	0	0	0	833	167	132	298	2	13	2	0	2	0	0	0
Bst2	Pira2	104	22	0	0	0	0	0	0	0	0	0	0	11	32	0	0	0	0	0	0	0	0	0	0	2	0	0	0	0	0	0	0	0	0	0	0	12	3	0	0	0	0	0	0	0	0	0	0
Cadm1	Cadm1	652	126	41	191	0	0	14	0	0	0	0	0	126	60	26	31	0	0	6	0	0	0	0	0	41	26	4	16	0	0	4	0	0	0	0	0	191	31	16	70	0	0	9	0	0	0	0	0
Cadm3	Cadm3	0	0	0	0	0	0	0	0	0	0	0	0	0	0	0	0	0	0	0	0	0	0	0	0	0	0	0	0	0	0	0	0	0	0	0	0	0	0	0	0	0	0	0	0	0	0	0	0
Cd200	Cd200r1	12	0	0	0	0	0	3	0	0	0	0	0	2	2	0	2	0	0	3	0	0	0	0	0	0	0	0	0	0	0	0	0	0	0	0	0	0	0	0	0	0	0	0	0	0	0	0	0
Cd200	Cd200r2	0	0	0	0	0	0	0	0	0	0	0	0	0	0	0	0	0	0	0	0	0	0	0	0	0	0	0	0	0	0	0	0	0	0	0	0	0	0	0	0	0	0	0	0	0	0	0	0
Cd200	Cd200r3	0	0	0	0	0	0	0	0	0	0	0	0	0	0	0	0	0	0	0	0	0	0	0	0	0	0	0	0	0	0	0	0	0	0	0	0	0	0	0	0	0	0	0	0	0	0	0	0
Cd200	Cd200r4	0	0	0	0	0	0	0	0	0	0	0	0	6	0	0	2	0	0	0	0	0	0	0	0	0	0	0	0	0	0	0	0	0	0	0	0	0	0	0	0	0	0	0	0	0	0	0	0
Cd22	Ptprc	0	0	0	0	0	0	0	0	0	0	0	0	0	0	0	0	0	0	0	0	0	0	0	0	0	0	0	0	0	0	0	0	0	0	0	0	0	0	0	0	0	0	0	0	0	0	0	0
Cd226	Nectin2	0	0	0	0	0	0	0	0	0	0	0	0	0	0	0	0	0	0	0	0	0	0	0	0	0	0	0	0	0	0	0	0	0	0	0	0	0	0	0	0	0	0	0	0	0	0	0	0
Cd226	Pvr	0	0	0	0	0	0	0	0	0	0	0	0	0	0	0	0	0	0	0	0	0	0	0	0	0	0	0	0	0	0	0	0	0	0	0	0	0	0	0	0	0	0	0	0	0	0	0	0
Fcer2a	Itgam_Itgb2	0	0	0	0	0	0	0	0	0	0	0	0	0	0	0	0	0	0	0	0	0	0	0	0	0	0	0	0	0	0	0	0	0	0	0	0	0	0	0	0	0	0	0	0	0	0	0	0
Fcer2a	Itgax_Itgb2	0	0	0	0	0	0	0	0	0	0	0	0	0	0	0	0	0	0	0	0	0	0	0	0	0	0	0	0	0	0	0	0	0	0	0	0	0	0	0	0	0	0	0	0	0	0	0	0
Fcer2a	Itgav_Itgb3	0	0	0	0	0	0	0	0	0	0	0	0	0	0	0	0	0	0	0	0	0	0	0	0	0	0	0	0	0	0	0	0	0	0	0	0	0	0	0	0	0	0	0	0	0	0	0	0
Fcer2a	Cr2	0	0	0	0	0	0	0	0	0	0	0	0	0	0	0	0	0	0	0	0	0	0	0	0	0	0	0	0	0	0	0	0	0	0	0	0	0	0	0	0	0	0	0	0	0	0	0	0
Cd34	Selp	109	30	0	0	0	0	0	0	0	0	0	0	23	20	0	0	0	0	0	0	0	0	0	0	6	0	0	0	0	0	0	0	0	0	0	0	6	2	0	0	0	0	0	0	0	0	0	0
Entpd1	Adora1	0	0	0	0	0	0	0	0	0	0	0	0	0	0	0	0	0	0	0	0	0	0	0	0	0	0	0	0	0	0	0	0	0	0	0	0	0	0	0	0	0	0	0	0	0	0	0	0
Entpd1	Adora2a	4	0	0	8	0	0	0	0	0	0	0	0	14	0	0	21	0	0	0	0	0	0	0	0	0	0	0	0	0	0	0	0	0	0	0	0	0	0	0	0	0	0	0	0	0	0	0	0
Entpd1	Adora2b	4	0	0	0	0	0	0	0	0	0	0	0	6	0	0	0	0	0	0	0	0	0	0	0	0	0	0	0	0	0	0	0	0	0	0	0	0	0	0	0	0	0	0	0	0	0	0	0
Entpd1	Tmigd3	0	0	0	0	0	0	0	0	0	0	0	0	0	0	0	0	0	0	0	0	0	0	0	0	0	0	0	0	0	0	0	0	0	0	0	0	0	0	0	0	0	0	0	0	0	0	0	0
Cd40lg	Cd40	0	0	0	0	0	0	0	0	0	0	0	0	0	0	0	0	0	0	0	0	0	0	0	0	0	0	0	0	0	0	0	0	0	0	0	0	0	0	0	0	0	0	0	0	0	0	0	0
Ptprc	Cd22	0	0	0	0	0	0	0	0	0	0	0	0	0	0	0	0	0	0	0	0	0	0	0	0	0	0	0	0	0	0	0	0	0	0	0	0	0	0	0	0	0	0	0	0	0	0	0	0
Ptprc	Mrc1	19	26	4	0	0	0	0	0	0	0	0	0	30	56	0	0	0	0	0	0	0	0	0	0	2	5	0	0	0	0	0	0	0	0	0	0	5	8	0	0	0	0	0	0	0	0	0	0
Cd46	Jag1	0	0	0	0	0	0	0	0	0	0	0	0	0	0	0	0	0	0	0	0	0	0	0	0	0	0	0	0	0	0	0	0	0	0	0	0	0	0	0	0	0	0	0	0	0	0	0	0
Cd52	Siglecg	0	0	0	0	0	0	0	0	0	0	0	0	0	0	0	0	0	0	0	0	0	0	0	0	0	0	0	0	0	0	0	0	0	0	0	0	0	0	0	0	0	0	0	0	0	0	0	0
Cd6	Alcam	0	0	0	0	0	0	0	0	0	0	0	0	0	0	0	0	0	0	0	0	0	0	0	0	0	0	0	0	0	0	0	0	0	0	0	0	0	0	0	0	0	0	0	0	0	0	0	0
Cd80	Cd274	263	143	17	67	2	4	11	0	10	0	0	0	112	253	12	26	0	0	0	0	4	0	0	0	15	39	2	8	0	0	0	0	0	0	0	0	0	0	0	0	0	0	0	0	0	0	0	0
Cd80	Cd28	0	0	0	0	0	0	0	0	0	0	0	0	0	0	0	0	0	0	0	0	0	0	0	0	0	0	2	0	0	0	0	0	0	0	0	0	0	0	0	0	0	0	0	0	0	0	0	0
Cd80	Ctla4	10	0	0	0	0	0	0	0	0	0	0	0	0	0	0	0	0	0	0	0	0	0	0	0	2	0	0	2	0	0	0	0	0	0	0	0	0	0	0	0	0	0	0	0	0	0	0	0
Cd86	Cd28	0	2	14	0	0	0	0	0	0	0	0	0	0	0	0	0	0	0	0	0	0	0	0	0	0	0	10	0	0	0	0	0	0	0	0	0	0	0	2	0	0	0	0	0	0	0	0	0
Cd86	Ctla4	27	0	0	8	0	0	0	0	0	0	0	0	0	0	0	0	0	0	0	0	0	0	0	0	11	0	0	5	0	0	0	0	0	0	0	0	6	0	0	2	0	0	0	0	0	0	0	0
Cd96	Nectin1	0	0	0	0	0	0	0	0	0	0	0	0	0	0	0	0	0	0	0	0	0	0	0	0	0	0	0	0	0	0	0	0	0	0	0	0	0	0	0	0	0	0	0	0	0	0	0	0
Cd96	Pvr	0	0	0	0	0	0	0	0	0	0	0	0	0	0	0	0	0	0	0	0	0	0	0	0	0	0	0	0	0	0	0	0	0	0	0	0	0	0	0	0	0	0	0	0	0	0	0	0
Cdh15	Cdh15	0	0	0	0	0	0	0	0	0	0	0	0	0	0	0	0	0	0	0	0	0	0	0	0	0	0	0	0	0	0	0	0	0	0	0	0	0	0	0	0	0	0	0	0	0	0	0	0
Cdh4	Cdh4	0	0	0	0	0	0	0	0	0	0	0	0	0	0	0	0	0	0	0	0	0	0	0	0	0	0	0	0	0	0	0	0	0	0	0	0	0	0	0	0	0	0	0	0	0	0	0	0
Cdh2	Cdh2	24	0	0	0	0	0	0	0	0	0	0	0	0	0	0	0	0	0	0	0	0	0	0	0	0	0	0	0	0	0	0	0	0	0	0	0	0	0	0	0	0	0	0	0	0	0	0	0
Cdh1	Cdh1	0	0	0	0	0	0	0	0	0	0	0	0	0	0	0	0	0	0	0	0	0	0	0	0	0	0	0	0	0	0	0	0	0	0	0	0	0	0	0	0	0	0	0	0	0	0	0	0
Cdh1	Itga1_Itgb1	37	4.5	6	9.5	0	0	0	0	0	0	0	0	0	0	0	0	0	0	0	0	0	0	0	0	0	0	0	0	0	0	0	0	0	0	0	0	0	0	0	0	0	0	0	0	0	0	0	0
Cdh1	Itgae_Itgb7	1.5	0	0	2	0	0	0	0	0	0	0	0	0	0	0	0	0	0	0	0	0	0	0	0	0	0	0	0	0	0	0	0	0	0	0	0	0	0	0	0	0	0	0	0	0	0	0	0
Cdh1	Klrg1	0	0	0	0	0	0	0	0	0	0	0	0	0	0	0	0	0	0	0	0	0	0	0	0	0	0	0	0	0	0	0	0	0	0	0	0	0	0	0	0	0	0	0	0	0	0	0	0
Cdh5	Cdh5	6	0	0	0	0	0	2	0	0	0	0	0	0	4	0	0	0	0	0	0	0	0	0	0	0	0	0	0	0	0	0	0	0	0	0	0	0	0	0	0	0	0	0	0	0	0	0	0
Cd209a	Ceacam1	0	0	0	0	0	0	0	0	0	0	0	0	0	0	0	0	0	0	0	0	0	0	0	0	0	0	0	0	0	0	0	0	0	0	0	0	0	0	0	0	0	0	0	0	0	0	0	0
Sele	Ceacam1	0	0	0	0	0	0	0	0	0	0	0	0	0	0	0	0	0	0	0	0	0	0	0	0	0	0	0	0	0	0	0	0	0	0	0	0	0	0	0	0	0	0	0	0	0	0	0	0
Cldn11	Cldn11	0	0	0	0	0	0	0	0	0	0	0	0	0	0	0	0	0	0	0	0	0	0	0	0	0	0	0	0	0	0	0	0	0	0	0	0	0	0	0	0	0	0	0	0	0	0	0	0
Clec2d	Klrb1b	10	0	0	0	0	0	0	0	0	0	0	0	8	0	0	0	0	0	0	0	0	0	0	0	0	0	0	0	0	0	0	0	0	0	0	0	0	0	0	0	0	0	0	0	0	0	0	0
Clec2g	Klrb1	0	0	0	0	0	0	0	0	0	0	0	0	0	0	0	0	0	0	0	0	0	0	0	0	0	0	0	0	0	0	0	0	0	0	0	0	0	0	0	0	0	0	0	0	0	0	0	0
Clec2i	Klrb1	0	0	0	0	0	0	0	0	0	0	0	0	0	0	0	0	0	0	0	0	0	0	0	0	0	0	0	0	0	0	0	0	0	0	0	0	0	0	0	0	0	0	0	0	0	0	0	0
Clec2g	Klrb1f	0	0	0	0	0	0	0	0	0	0	0	0	0	0	0	0	0	0	0	0	0	0	0	0	0	0	0	0	0	0	0	0	0	0	0	0	0	0	0	0	0	0	0	0	0	0	0	0
Clec2i	Klrb1f	0	0	0	0	0	0	0	0	0	0	0	0	0	0	0	0	0	0	0	0	0	0	0	0	0	0	0	0	0	0	0	0	0	0	0	0	0	0	0	0	0	0	0	0	0	0	0	0
Nfasc	Cntn1_Cntnap1	0	0	0	0	0	0	0	0	0	0	0	0	0	0	0	0	0	0	0	0	0	0	0	0	0	0	0	0	0	0	0	0	0	0	0	0	0	0	0	0	0	0	0	0	0	0	0	0
Cntn1	Nrcam	0	0	0	0	0	0	0	0	0	0	0	0	0	0	0	0	0	0	0	0	0	0	0	0	0	0	0	0	0	0	0	0	0	0	0	0	0	0	0	0	0	0	0	0	0	0	0	0
Cspg4	Itga2_Itgb1	0	0	0	0	0	0	0	0	0	0	0	0	8.5	8	0	4.5	0	0	1.5	0	0	0	0	0	0	0	0	0	0	0	0	0	0	0	0	0	0	0	0	0	0	0	0	0	0	0	0	0
Dsc2	Dsg2	0	0	0	0	0	0	0	0	0	0	0	0	0	0	0	0	0	0	0	0	0	0	0	0	0	0	0	0	0	0	0	0	0	0	0	0	0	0	0	0	0	0	0	0	0	0	0	0
Dsg2	Dsc3	0	0	0	0	0	0	0	0	0	0	0	0	0	0	0	0	0	0	0	0	0	0	0	0	0	0	0	0	0	0	0	0	0	0	0	0	0	0	0	0	0	0	0	0	0	0	0	0
Efna1	Epha1	0	0	0	0	0	0	0	0	0	0	0	0	0	0	0	0	0	0	0	0	0	0	0	0	0	0	0	0	0	0	0	0	0	0	0	0	0	0	0	0	0	0	0	0	0	0	0	0
Efna1	Epha2	18	3	0	0	0	0	0	0	0	0	0	0	0	0	0	0	0	0	0	0	0	0	0	0	0	0	0	0	0	0	0	0	0	0	0	0	5	0	0	0	0	0	0	0	0	0	0	0
Efna1	Epha3	0	0	0	0	0	0	0	0	0	0	0	0	0	0	0	0	0	0	0	0	0	0	0	0	0	0	0	0	0	0	0	0	0	0	0	0	0	0	0	0	0	0	0	0	0	0	0	0
Efna1	Epha4	0	0	0	0	0	0	0	0	0	0	0	0	0	0	0	0	0	0	0	0	0	0	0	0	0	0	0	0	0	0	0	0	0	0	0	0	0	0	0	0	0	0	0	0	0	0	0	0
Efna1	Epha5	0	0	0	0	0	0	0	0	0	0	0	0	0	0	0	0	0	0	0	0	0	0	0	0	0	0	0	0	0	0	0	0	0	0	0	0	0	0	0	0	0	0	0	0	0	0	0	0
Efna1	Epha7	0	0	0	0	0	0	0	0	0	0	0	0	0	0	0	0	0	0	0	0	0	0	0	0	0	0	0	0	0	0	0	0	0	0	0	0	0	0	0	0	0	0	0	0	0	0	0	0
Efna1	Epha8	0	0	0	0	0	0	0	0	0	0	0	0	0	0	0	0	0	0	0	0	0	0	0	0	0	0	0	0	0	0	0	0	0	0	0	0	0	0	0	0	0	0	0	0	0	0	0	0
Efna2	Epha1	0	0	0	0	0	0	0	0	0	0	0	0	0	0	0	0	0	0	0	0	0	0	0	0	0	0	0	0	0	0	0	0	0	0	0	0	0	0	0	0	0	0	0	0	0	0	0	0
Efna2	Epha2	0	0	0	0	0	0	0	0	0	0	0	0	2	2	0	2	0	0	2	0	0	0	0	0	0	0	0	0	0	0	0	0	0	0	0	0	0	0	0	0	0	0	0	0	0	0	0	0
Efna2	Epha3	0	0	0	0	0	0	0	0	0	0	0	0	0	0	0	0	0	0	0	0	0	0	0	0	0	0	0	0	0	0	0	0	0	0	0	0	0	0	0	0	0	0	0	0	0	0	0	0
Efna2	Epha4	0	0	0	0	0	0	0	0	0	0	0	0	0	0	0	0	0	0	0	0	0	0	0	0	0	0	0	0	0	0	0	0	0	0	0	0	0	0	0	0	0	0	0	0	0	0	0	0
Efna2	Epha5	0	0	0	0	0	0	0	0	0	0	0	0	0	0	0	0	0	0	0	0	0	0	0	0	0	0	0	0	0	0	0	0	0	0	0	0	0	0	0	0	0	0	0	0	0	0	0	0
Efna2	Epha7	0	0	0	0	0	0	0	0	0	0	0	0	0	0	0	0	0	0	0	0	0	0	0	0	0	0	0	0	0	0	0	0	0	0	0	0	0	0	0	0	0	0	0	0	0	0	0	0
Efna2	Epha8	0	0	0	0	0	0	0	0	0	0	0	0	0	0	0	0	0	0	0	0	0	0	0	0	0	0	0	0	0	0	0	0	0	0	0	0	0	0	0	0	0	0	0	0	0	0	0	0
Efna3	Epha1	0	0	0	0	0	0	0	0	0	0	0	0	0	0	0	0	0	0	0	0	0	0	0	0	0	0	0	0	0	0	0	0	0	0	0	0	0	0	0	0	0	0	0	0	0	0	0	0
Efna3	Epha2	0	0	0	0	0	0	0	0	0	0	0	0	0	0	0	0	0	0	0	0	0	0	0	0	0	0	0	0	0	0	0	0	0	0	0	0	0	0	0	0	0	0	0	0	0	0	0	0
Efna3	Epha3	0	0	0	0	0	0	0	0	0	0	0	0	0	0	0	0	0	0	0	0	0	0	0	0	0	0	0	0	0	0	0	0	0	0	0	0	0	0	0	0	0	0	0	0	0	0	0	0
Efna3	Epha4	0	0	0	0	0	0	0	0	0	0	0	0	0	0	0	0	0	0	0	0	0	0	0	0	0	0	0	0	0	0	0	0	0	0	0	0	0	0	0	0	0	0	0	0	0	0	0	0
Efna3	Epha5	0	0	0	0	0	0	0	0	0	0	0	0	0	0	0	0	0	0	0	0	0	0	0	0	0	0	0	0	0	0	0	0	0	0	0	0	0	0	0	0	0	0	0	0	0	0	0	0
Efna3	Epha7	0	0	0	0	0	0	0	0	0	0	0	0	0	0	0	0	0	0	0	0	0	0	0	0	0	0	0	0	0	0	0	0	0	0	0	0	0	0	0	0	0	0	0	0	0	0	0	0
Efna3	Epha8	0	0	0	0	0	0	0	0	0	0	0	0	0	0	0	0	0	0	0	0	0	0	0	0	0	0	0	0	0	0	0	0	0	0	0	0	0	0	0	0	0	0	0	0	0	0	0	0
Efna4	Epha1	0	0	0	0	0	0	0	0	0	0	0	0	0	0	0	0	0	0	0	0	0	0	0	0	0	0	0	0	0	0	0	0	0	0	0	0	0	0	0	0	0	0	0	0	0	0	0	0
Efna4	Epha2	3	0	0	2	0	0	0	0	0	0	0	0	0	0	0	0	0	0	0	0	0	0	0	0	5	0	0	0	0	0	0	0	0	0	0	0	0	0	0	0	0	0	0	0	0	0	0	0
Efna4	Epha3	0	0	0	0	0	0	0	0	0	0	0	0	0	0	0	0	0	0	0	0	0	0	0	0	0	0	0	0	0	0	0	0	0	0	0	0	0	0	0	0	0	0	0	0	0	0	0	0
Efna4	Epha4	0	0	0	0	0	0	0	0	0	0	0	0	0	0	0	0	0	0	0	0	0	0	0	0	0	0	0	0	0	0	0	0	0	0	0	0	0	0	0	0	0	0	0	0	0	0	0	0
Efna4	Epha5	0	0	0	0	0	0	0	0	0	0	0	0	0	0	0	0	0	0	0	0	0	0	0	0	0	0	0	0	0	0	0	0	0	0	0	0	0	0	0	0	0	0	0	0	0	0	0	0
Efna4	Epha7	0	0	0	0	0	0	0	0	0	0	0	0	0	0	0	0	0	0	0	0	0	0	0	0	0	0	0	0	0	0	0	0	0	0	0	0	0	0	0	0	0	0	0	0	0	0	0	0
Efna4	Epha8	0	0	0	0	0	0	0	0	0	0	0	0	0	0	0	0	0	0	0	0	0	0	0	0	0	0	0	0	0	0	0	0	0	0	0	0	0	0	0	0	0	0	0	0	0	0	0	0
Efna5	Epha1	0	0	0	0	0	0	0	0	0	0	0	0	0	0	0	0	0	0	0	0	0	0	0	0	0	0	0	0	0	0	0	0	0	0	0	0	0	0	0	0	0	0	0	0	0	0	0	0
Efna5	Epha2	101	27	2	7	0	0	4	0	0	0	0	0	24	11	0	0	0	0	2	0	0	0	0	0	0	0	0	0	0	0	0	0	0	0	0	0	8	2	0	0	0	0	0	0	0	0	0	0
Efna5	Epha3	0	0	0	0	0	0	0	0	0	0	0	0	0	0	0	0	0	0	0	0	0	0	0	0	0	0	0	0	0	0	0	0	0	0	0	0	0	0	0	0	0	0	0	0	0	0	0	0
Efna5	Epha4	4	0	0	0	0	0	0	0	0	0	0	0	0	0	0	0	0	0	0	0	0	0	0	0	0	0	0	0	0	0	0	0	0	0	0	0	0	0	0	0	0	0	0	0	0	0	0	0
Efna5	Epha5	0	0	3	0	0	0	0	0	0	0	0	0	0	0	0	0	0	0	0	0	0	0	0	0	0	0	0	0	0	0	0	0	0	0	0	0	0	0	0	0	0	0	0	0	0	0	0	0
Efna5	Epha7	0	0	0	0	0	0	0	0	0	0	0	0	0	0	0	0	0	0	0	0	0	0	0	0	0	0	0	0	0	0	0	0	0	0	0	0	0	0	0	0	0	0	0	0	0	0	0	0
Efna5	Epha8	0	0	0	0	0	0	0	0	0	0	0	0	0	0	0	0	0	0	0	0	0	0	0	0	0	0	0	0	0	0	0	0	0	0	0	0	0	0	0	0	0	0	0	0	0	0	0	0
Efna5	Ephb2	8	2	0	0	0	0	0	0	0	0	0	0	2	0	0	0	0	0	0	0	0	0	0	0	0	0	0	0	0	0	0	0	0	0	0	0	0	0	0	0	0	0	0	0	0	0	0	0
Efnb1	Epha4	0	0	0	0	0	0	0	0	0	0	0	0	0	0	0	0	0	0	0	0	0	0	0	0	0	0	0	0	0	0	0	0	0	0	0	0	0	0	0	0	0	0	0	0	0	0	0	0
Efnb1	Ephb1	0	0	0	0	0	0	0	0	0	0	0	0	0	0	0	0	0	0	0	0	0	0	0	0	0	0	0	0	0	0	0	0	0	0	0	0	0	0	0	0	0	0	0	0	0	0	0	0
Efnb1	Ephb2	0	0	0	0	0	0	0	0	0	0	0	0	0	0	0	0	0	0	0	0	0	0	0	0	0	0	0	0	0	0	0	0	0	0	0	0	0	0	0	0	0	0	0	0	0	0	0	0
Efnb1	Ephb3	0	0	0	0	0	0	0	0	0	0	0	0	0	0	0	0	0	0	0	0	0	0	0	0	0	0	0	0	0	0	0	0	0	0	0	0	0	0	0	0	0	0	0	0	0	0	0	0
Efnb1	Ephb4	0	0	0	0	0	0	0	0	0	0	0	0	0	0	0	0	0	0	0	0	0	0	0	0	0	0	0	0	0	0	0	0	0	0	0	0	0	0	0	0	0	0	0	0	0	0	0	0
Efnb2	Epha4	4	0	0	0	0	0	0	0	0	0	0	0	0	0	0	0	0	0	0	0	0	0	0	0	0	0	0	0	0	0	0	0	0	0	0	0	0	0	0	0	0	0	0	0	0	0	0	0
Efnb2	Ephb1	0	0	0	0	0	0	0	0	0	0	0	0	0	0	0	0	0	0	0	0	0	0	0	0	0	0	0	0	0	0	0	0	0	0	0	0	0	0	0	0	0	0	0	0	0	0	0	0
Efnb2	Ephb2	0	2	0	0	0	0	0	0	0	0	0	0	4	0	0	0	0	0	0	0	0	0	0	0	0	0	0	0	0	0	0	0	0	0	0	0	2	0	0	0	0	0	0	0	0	0	0	0
Efnb2	Ephb3	2	0	0	0	0	0	0	0	0	0	0	0	0	0	0	0	0	0	0	0	0	0	0	0	0	0	0	0	0	0	0	0	0	0	0	0	0	0	0	0	0	0	0	0	0	0	0	0
Efnb2	Ephb4	10	2	0	0	0	0	0	0	0	0	0	0	0	2	0	2	0	0	0	0	0	0	0	0	0	0	0	0	0	0	0	0	0	0	0	0	0	0	0	0	0	0	0	0	0	0	0	0
Efnb3	Epha4	0	0	0	0	0	0	0	0	0	0	0	0	0	0	0	0	0	0	0	0	0	0	0	0	0	0	0	0	0	0	0	0	0	0	0	0	0	0	0	0	0	0	0	0	0	0	0	0
Efnb3	Ephb1	0	0	0	0	0	0	0	0	0	0	0	0	0	0	0	0	0	0	0	0	0	0	0	0	0	0	0	0	0	0	0	0	0	0	0	0	0	0	0	0	0	0	0	0	0	0	0	0
Efnb3	Ephb2	0	0	0	0	0	0	0	0	0	0	0	0	0	0	0	0	0	0	0	0	0	0	0	0	0	0	0	0	0	0	0	0	0	0	0	0	0	0	0	0	0	0	0	0	0	0	0	0
Efnb3	Ephb3	0	0	0	0	0	0	0	0	0	0	0	0	0	0	0	0	0	0	0	0	0	0	0	0	0	0	0	0	0	0	0	0	0	0	0	0	0	0	0	0	0	0	0	0	0	0	0	0
Efnb3	Ephb4	0	0	0	0	0	0	0	0	0	0	0	0	0	0	0	0	0	0	0	0	0	0	0	0	0	0	0	0	0	0	0	0	0	0	0	0	0	0	0	0	0	0	0	0	0	0	0	0
Efnb3	Ephb6	0	0	0	0	0	0	0	0	0	0	0	0	0	0	0	0	0	0	0	0	0	0	0	0	0	0	0	0	0	0	0	0	0	0	0	0	0	0	0	0	0	0	0	0	0	0	0	0
Esam	Esam	0	0	0	0	0	0	0	0	0	0	0	0	0	0	0	0	0	0	0	0	0	0	0	0	0	0	0	0	0	0	0	0	0	0	0	0	0	0	0	0	0	0	0	0	0	0	0	0
Gp1ba	Itgam_Itgb2	0	0	0	0	0	0	0	0	0	0	0	0	0	0	0	0	0	0	0	0	0	0	0	0	0	0	0	0	0	0	0	0	0	0	0	0	0	0	0	0	0	0	0	0	0	0	0	0
Icam1	Itgax_Itgb2	9.5	9	1.5	1.5	0	0	0	0	0	0	0	0	15.5	9.5	0	7.5	0	0	0	0	0	0	0	0	2.5	0	3	0	0	0	0	0	0	0	0	0	3	0	0	3	0	0	0	0	0	0	0	0
Icam1	Itgal_Itgb2	13	17.5	1.5	1.5	0	0	0	0	0	0	0	0	20.5	22	0	11.5	0	0	0	0	0	0	0	0	2.5	8	1.5	0	0	0	0	0	0	0	0	0	3	3	0	3	0	0	0	0	0	0	0	0
Icam2	Itgal_Itgb2	6.5	4	0	0	0	1.5	0	0	0	0	0	0	1.5	1.5	0	0	0	0	1.5	0	0	0	0	0	0	0	0	0	0	0	0	0	0	0	0	0	0	0	0	0	0	0	0	0	0	0	0	0
Icam1	Itgam_Itgb2	21.5	31	4.5	7	0	0	0	0	0	0	0	0	30	55	9	9.5	0	0	0	0	0	0	0	0	10.5	22	2	3	0	0	0	0	0	0	0	0	4.5	1.5	0	7.5	0	0	0	0	0	0	0	0
Icam2	Itgam_Itgb2	3	4	0	0	0	0	0	0	0	0	0	0	1.5	1.5	0	1.5	0	0	1.5	0	0	0	0	0	0	0	0	0	0	0	0	0	0	0	0	0	0	0	0	0	0	0	0	0	0	0	0	0
Icam1	Itgal	5	14	0	0	0	0	0	0	0	0	0	0	7	16	0	5	0	0	0	0	0	0	0	0	0	10	0	0	0	0	0	0	0	0	0	0	0	4	0	0	0	0	0	0	0	0	0	0
Icam1	Spn	0	0	0	0	0	0	0	0	0	0	0	0	0	5	0	0	0	0	0	0	0	0	0	0	2	0	0	0	0	0	0	0	0	0	0	0	0	2	0	0	0	0	0	0	0	0	0	0
Icam5	Cd209a	0	0	0	0	0	0	0	0	0	0	0	0	0	0	0	0	0	0	0	0	0	0	0	0	0	0	0	0	0	0	0	0	0	0	0	0	0	0	0	0	0	0	0	0	0	0	0	0
Icam5	Cd209f	0	0	0	0	0	0	0	0	0	0	0	0	0	0	0	0	0	0	0	0	0	0	0	0	0	0	0	0	0	0	0	0	0	0	0	0	0	0	0	0	0	0	0	0	0	0	0	0
Icosl	Icos	0	0	0	0	0	0	0	0	0	0	0	0	0	0	0	0	0	0	0	0	0	0	0	0	0	0	0	0	0	0	0	0	0	0	0	0	0	0	0	0	0	0	0	0	0	0	0	0
Icosl	Cd28	0	0	0	0	0	0	0	0	0	0	0	0	0	0	2	0	0	0	0	0	0	0	0	0	0	0	0	0	0	0	0	0	0	0	0	0	0	0	0	0	0	0	0	0	0	0	0	0
Icosl	Ctla4	0	0	0	0	0	0	0	0	0	0	0	0	2	0	0	2	0	0	0	0	0	0	0	0	0	0	0	0	0	0	0	0	0	0	0	0	0	0	0	0	0	0	0	0	0	0	0	0
Itgal_Itgb2	Cd226	0	0	0	0	0	0	0	0	0	0	0	0	0	0	0	0	0	0	0	0	0	0	0	0	1.5	0	0	0	0	0	0	0	0	0	0	0	0	0	0	0	0	0	0	0	0	0	0	0
Itgal_Itgb2	Icam1	13	20.5	2.5	3	0	3.5	0	0	0	0	0	0	17.5	22	8	3	0	4.5	0	0	0	0	0	0	1.5	0	1.5	0	0	0	0	0	0	0	0	0	1.5	11.5	0	3	0	1.5	0	0	0	0	0	0
Itgal_Itgb2	Icam2	6.5	1.5	0	0	0	3.5	0	0	0	0	0	0	4	1.5	0	0	0	4	0	0	0	0	0	0	0	0	0	0	0	0	0	0	0	0	0	0	0	0	0	0	0	0	0	0	0	0	0	0
Jam2	Itga3_Itgb1	30.5	3	3	9.5	0	0	0	0	0	0	0	0	4.5	4.5	0	0	0	1.5	0	0	0	0	0	0	0	0	0	0	0	0	0	0	0	0	0	0	25.5	6.5	2	0	0	0	0	0	0	0	0	0
Jam2	Itgav_Itgb1	35	3	5	12	0	0	0	0	0	0	0	0	9.5	7.5	0	0	0	1.5	0	0	0	0	0	0	0	0	0	0	0	0	0	0	0	0	0	0	33	9.5	2	0	0	0	0	0	1.5	0	0	0
Jam3	Itgam_Itgb2	0	0	0	0	0	0	0	0	0	0	0	0	0	0	0	0	0	0	0	0	0	0	0	0	0	0	0	0	0	0	0	0	0	0	0	0	0	0	0	0	0	0	0	0	0	0	0	0
F11r	Itgal_Itgb2	0	0	0	0	0	0	0	0	0	0	0	0	0	5	0	0	0	0	0	0	0	0	0	0	1.5	0	0	0	0	0	0	0	0	0	0	0	0	0	0	0	0	0	0	0	0	0	0	0
Jam2	Jam3	0	0	0	0	0	0	0	0	0	0	0	0	0	0	0	0	0	0	0	0	0	0	0	0	0	0	0	0	0	0	0	0	0	0	0	0	0	0	0	0	0	0	0	0	0	0	0	0
F11r	F11r	0	0	0	0	0	0	0	0	0	0	0	0	0	0	0	0	0	0	0	0	0	0	0	0	0	0	0	0	0	0	0	0	0	0	0	0	0	0	0	0	0	0	0	0	0	0	0	0
F11r	Jam2	0	0	0	0	0	0	0	0	0	0	0	0	0	0	0	0	0	0	0	0	0	0	0	0	0	0	0	0	0	0	0	0	0	0	0	0	0	0	0	0	0	0	0	0	0	0	0	0
F11r	Jam3	0	0	0	0	0	0	0	0	0	0	0	0	0	0	0	0	0	0	0	0	0	0	0	0	0	0	0	0	0	0	0	0	0	0	0	0	0	0	0	0	0	0	0	0	0	0	0	0
Jam2	F11r	0	0	0	0	0	0	0	0	0	0	0	0	0	0	0	0	0	0	0	0	0	0	0	0	0	0	0	0	0	0	0	0	0	0	0	0	0	0	0	0	0	0	0	0	0	0	0	0
Jam2	Jam2	0	0	0	0	0	0	0	0	0	0	0	0	0	0	0	0	0	0	0	0	0	0	0	0	0	0	0	0	0	0	0	0	0	0	0	0	0	0	0	0	0	0	0	0	0	0	0	0
Jam3	F11r	0	0	0	0	0	0	0	0	0	0	0	0	0	0	0	0	0	0	0	0	0	0	0	0	0	0	0	0	0	0	0	0	0	0	0	0	0	0	0	0	0	0	0	0	0	0	0	0
Jam3	Jam2	0	0	0	0	0	0	0	0	0	0	0	0	0	0	0	0	0	0	0	0	0	0	0	0	0	0	0	0	0	0	0	0	0	0	0	0	0	0	0	0	0	0	0	0	0	0	0	0
Jam3	Jam3	0	0	0	0	0	0	0	0	0	0	0	0	0	0	0	0	0	0	0	0	0	0	0	0	0	0	0	0	0	0	0	0	0	0	0	0	0	0	0	0	0	0	0	0	0	0	0	0
L1cam	Itgav_Itgb3	0	0	0	0	0	0	0	0	0	0	0	0	0	0	0	0	0	0	0	0	0	0	0	0	0	0	0	0	0	0	0	0	0	0	0	0	0	0	0	0	0	0	0	0	0	0	0	0
L1cam	Itga4_Itgb7	0	0	0	0	0	0	0	0	0	0	0	0	0	0	0	0	0	0	0	0	0	0	0	0	0	0	0	0	0	0	0	0	0	0	0	0	0	0	0	0	0	0	0	0	0	0	0	0
L1cam	L1cam	0	0	0	0	0	0	0	0	0	0	0	0	0	0	0	0	0	0	0	0	0	0	0	0	0	0	0	0	0	0	0	0	0	0	0	0	0	0	0	0	0	0	0	0	0	0	0	0
Lair1	Pira2	2	0	0	0	0	0	0	0	0	0	0	0	0	2	0	0	0	0	0	0	0	0	0	0	0	0	0	0	0	0	0	0	0	0	0	0	2	0	0	0	0	0	0	0	0	0	0	0
Lck	Cd8a_Cd8b1	0	0	0	0	0	0	0	0	0	0	0	0	0	0	0	0	0	0	0	0	0	0	0	0	0	0	0	0	0	0	0	0	0	0	0	0	0	0	0	0	0	0	0	0	0	0	0	0
Mag	Mag	0	0	0	0	0	0	0	0	0	0	0	0	0	0	0	0	0	0	0	0	0	0	0	0	0	0	0	0	0	0	0	0	0	0	0	0	0	0	0	0	0	0	0	0	0	0	0	0
H2-T23	Klrd1_Klrc1	7.5	10	0	1.5	0	0	0	0	0	0	0	0	0	3	0	0	0	0	0	0	0	0	0	0	1.5	3	0	1.5	0	0	0	0	0	0	0	0	1.5	1.5	0	0	0	0	0	0	0	0	0	0
H2-T23	Klrd1_Klrc2	0	4.5	0	1.5	0	0	0	0	0	0	0	0	0	3	0	0	0	0	0	0	0	0	0	0	0	3	0	1.5	0	0	0	0	0	0	0	0	0	0	0	0	0	0	0	0	0	0	0	0
H2-M2	Cd8a	0	6	0	0	0	0	0	0	0	0	0	0	0	0	0	0	0	0	0	0	0	0	0	0	0	0	0	0	0	0	0	0	0	0	0	0	0	3	0	0	0	0	0	0	0	0	0	0
H2-M3	Cd8a	0	3	0	0	0	0	0	0	0	0	0	0	0	0	0	0	0	0	0	0	0	0	0	0	0	0	0	0	0	0	0	0	0	0	0	0	0	3	0	0	0	0	0	0	0	0	0	0
H2-M9	Cd8a	0	0	0	0	0	0	0	0	0	0	0	0	0	0	0	0	0	0	0	0	0	0	0	0	0	0	0	0	0	0	0	0	0	0	0	0	0	0	0	0	0	0	0	0	0	0	0	0
H2-Q1	Cd8a	0	3	0	0	0	0	0	0	0	0	0	0	0	0	0	0	0	0	0	0	0	0	0	0	0	0	0	0	0	0	0	0	0	0	0	0	0	0	0	0	0	0	0	0	0	0	0	0
H2-Q10	Cd8a	0	16	0	0	0	0	0	0	0	0	0	0	0	6	0	0	0	0	0	0	0	0	0	0	0	0	0	0	0	0	0	0	0	0	0	0	0	0	0	0	0	0	0	0	0	0	0	0
H2-Q2	Cd8a	0	12	0	0	0	0	0	0	0	0	0	0	0	0	0	0	0	0	0	0	0	0	0	0	0	0	0	0	0	0	0	0	0	0	0	0	0	3	0	0	0	0	0	0	0	0	0	0
H2-Q7	Cd8a	0	6	0	0	0	0	0	0	0	0	0	0	0	3	0	0	0	0	0	0	0	0	0	0	0	0	0	0	0	0	0	0	0	0	0	0	0	0	0	0	0	0	0	0	0	0	0	0
H2-T22	Cd8a	0	37	0	0	0	0	0	0	0	0	0	0	0	14	0	0	0	0	0	0	0	0	0	0	0	0	0	0	0	0	0	0	0	0	0	0	0	3	0	0	0	0	0	0	0	0	0	0
H2-T23	Cd8a	0	3	0	0	0	0	0	0	0	0	0	0	0	0	0	0	0	0	0	0	0	0	0	0	0	3	0	0	0	0	0	0	0	0	0	0	0	0	0	0	0	0	0	0	0	0	0	0
H2-T24	Cd8a	0	0	0	0	0	0	0	0	0	0	0	0	0	3	0	0	0	0	0	0	0	0	0	0	0	0	0	0	0	0	0	0	0	0	0	0	0	0	0	0	0	0	0	0	0	0	0	0
H2-T3	Cd8a	0	3	0	0	0	0	0	0	0	0	0	0	0	0	0	0	0	0	0	0	0	0	0	0	0	0	0	0	0	0	0	0	0	0	0	0	0	0	0	0	0	0	0	0	0	0	0	0
H2-Q6	Cd8a	0	6	0	0	0	0	0	0	0	0	0	0	0	6	0	0	0	0	0	0	0	0	0	0	0	0	0	0	0	0	0	0	0	0	0	0	0	0	0	0	0	0	0	0	0	0	0	0
H2-D1	Cd8a	0	237	0	0	0	0	0	0	0	0	0	0	0	113	0	0	0	0	0	0	0	0	0	0	0	16	0	0	0	0	0	0	0	0	0	0	0	57	0	0	0	0	0	0	0	0	0	0
H2-K1	Cd8a	0	187	0	0	0	0	0	0	0	0	0	0	0	126	0	0	0	0	0	0	0	0	0	0	0	13	0	0	0	0	0	0	0	0	0	0	0	54	0	0	0	0	0	0	0	0	0	0
H2-M10.1	Cd8a	0	0	0	0	0	0	0	0	0	0	0	0	0	0	0	0	0	0	0	0	0	0	0	0	0	0	0	0	0	0	0	0	0	0	0	0	0	0	0	0	0	0	0	0	0	0	0	0
Gm8909	Cd8a	0	6	0	0	0	0	0	0	0	0	0	0	0	0	0	0	0	0	0	0	0	0	0	0	0	0	0	0	0	0	0	0	0	0	0	0	0	0	0	0	0	0	0	0	0	0	0	0
H2-Q4	Cd8a	0	21	0	0	0	0	0	0	0	0	0	0	0	9	0	0	0	0	0	0	0	0	0	0	0	0	0	0	0	0	0	0	0	0	0	0	0	0	0	0	0	0	0	0	0	0	0	0
Gm11127	Cd8a	0	0	0	0	0	0	0	0	0	0	0	0	0	0	0	0	0	0	0	0	0	0	0	0	0	0	0	0	0	0	0	0	0	0	0	0	0	0	0	0	0	0	0	0	0	0	0	0
H2-M5	Cd8a	0	0	0	0	0	0	0	0	0	0	0	0	0	0	0	0	0	0	0	0	0	0	0	0	0	0	0	0	0	0	0	0	0	0	0	0	0	0	0	0	0	0	0	0	0	0	0	0
Gm7030	Cd8a	0	6	0	0	0	0	0	0	0	0	0	0	0	3	0	0	0	0	0	0	0	0	0	0	0	0	0	0	0	0	0	0	0	0	0	0	0	0	0	0	0	0	0	0	0	0	0	0
H2-M2	Cd8b1	2	0	0	0	0	0	0	0	0	0	0	0	0	0	0	0	0	0	0	0	0	0	0	0	0	0	0	0	0	0	0	0	0	0	0	0	2	0	0	0	0	0	0	0	0	0	0	0
H2-M3	Cd8b1	4	0	0	0	4	0	0	0	0	0	0	0	4	0	0	0	0	0	0	0	0	0	0	0	0	0	0	0	0	0	0	0	0	0	0	0	0	0	0	0	0	0	0	0	0	0	0	0
H2-M9	Cd8b1	0	0	0	0	0	0	0	0	0	0	0	0	0	0	0	0	0	0	0	0	0	0	0	0	0	0	0	0	0	0	0	0	0	0	0	0	0	0	0	0	0	0	0	0	0	0	0	0
H2-Q1	Cd8b1	0	0	0	0	0	0	0	0	0	0	0	0	0	0	0	0	0	0	0	0	0	0	0	0	0	0	0	0	0	0	0	0	0	0	0	0	0	0	0	0	0	0	0	0	0	0	0	0
H2-Q10	Cd8b1	6	0	0	0	0	0	0	0	0	0	0	0	0	0	0	0	0	0	0	0	0	0	0	0	0	0	0	0	0	0	0	0	0	0	0	0	0	0	0	0	0	0	0	0	0	0	0	0
H2-Q2	Cd8b1	0	0	0	0	0	0	0	0	0	0	0	0	0	0	0	0	0	0	0	0	0	0	0	0	2	0	0	0	0	0	0	0	0	0	0	0	0	0	0	0	0	0	0	0	0	0	0	0
H2-Q7	Cd8b1	2	0	0	0	9	0	0	0	0	0	0	0	0	0	0	0	0	0	0	0	0	0	0	0	0	0	0	0	0	0	0	0	0	0	0	0	2	0	0	0	0	0	0	0	0	0	0	0
H2-T22	Cd8b1	33	0	0	0	22	0	0	0	0	0	0	0	8	0	0	0	4	0	0	0	0	0	0	0	2	0	0	0	0	0	0	0	0	0	0	0	7	0	0	0	0	0	0	0	0	0	0	0
H2-T23	Cd8b1	4	0	0	0	0	0	0	0	0	0	0	0	0	0	0	0	0	0	0	0	0	0	0	0	0	0	0	0	0	0	0	0	0	0	0	0	2	0	0	0	0	0	0	0	0	0	0	0
H2-T24	Cd8b1	2	0	0	0	5	0	0	0	0	0	0	0	0	0	0	0	0	0	0	0	0	0	0	0	0	0	0	0	0	0	0	0	0	0	0	0	0	0	0	0	0	0	0	0	0	0	0	0
H2-T3	Cd8b1	0	0	0	0	0	0	0	0	0	0	0	0	0	0	0	0	0	0	0	0	0	0	0	0	0	0	0	0	0	0	0	0	0	0	0	0	0	0	0	0	0	0	0	0	0	0	0	0
H2-Q6	Cd8b1	10	0	0	0	6	0	0	0	0	0	0	0	2	0	0	0	0	0	0	0	0	0	0	0	0	0	0	0	0	0	0	0	0	0	0	0	2	0	0	0	0	0	0	0	0	0	0	0
H2-D1	Cd8b1	201	0	0	0	76	0	0	0	0	0	0	0	29	0	0	0	33	0	0	0	0	0	0	0	12	0	0	0	21	0	0	0	0	0	0	0	34	0	0	0	4	0	0	0	0	0	0	0
H2-K1	Cd8b1	175	0	0	0	53	0	0	0	0	0	0	0	35	0	0	0	45	0	0	0	0	0	0	0	10	0	0	0	12	0	0	0	0	0	0	0	19	0	0	0	4	0	0	0	0	0	0	0
H2-M10.1	Cd8b1	0	0	0	0	0	0	0	0	0	0	0	0	0	0	0	0	0	0	0	0	0	0	0	0	0	0	0	0	0	0	0	0	0	0	0	0	0	0	0	0	0	0	0	0	0	0	0	0
Gm8909	Cd8b1	12	0	0	0	0	0	0	0	0	0	0	0	0	0	0	0	0	0	0	0	0	0	0	0	0	0	0	0	0	0	0	0	0	0	0	0	0	0	0	0	0	0	0	0	0	0	0	0
H2-Q4	Cd8b1	16	0	0	0	0	0	0	0	0	0	0	0	2	0	0	0	0	0	0	0	0	0	0	0	0	0	0	0	0	0	0	0	0	0	0	0	4	0	0	0	0	0	0	0	0	0	0	0
Gm11127	Cd8b1	0	0	0	0	0	0	0	0	0	0	0	0	0	0	0	0	0	0	0	0	0	0	0	0	0	0	0	0	0	0	0	0	0	0	0	0	0	0	0	0	0	0	0	0	0	0	0	0
H2-M5	Cd8b1	0	0	0	0	0	0	0	0	0	0	0	0	0	0	0	0	0	0	0	0	0	0	0	0	0	0	0	0	0	0	0	0	0	0	0	0	0	0	0	0	0	0	0	0	0	0	0	0
Gm7030	Cd8b1	2	0	0	0	0	0	0	0	0	0	0	0	0	0	0	0	0	0	0	0	0	0	0	0	0	0	0	0	0	0	0	0	0	0	0	0	0	0	0	0	0	0	0	0	0	0	0	0
Ulbp1	Klrk1	12	8	0	3	0	0	0	0	0	0	0	0	6	0	0	8	0	0	0	0	0	0	0	0	0	3	0	0	0	0	0	0	0	0	0	0	0	0	0	3	0	0	0	0	0	0	0	0
H2-Aa	Cd4	0	6	0	0	0	0	0	0	0	0	0	0	0	20	0	0	0	0	0	0	0	0	0	0	0	4	0	0	0	0	0	0	0	0	0	0	0	0	0	0	0	0	0	0	0	0	0	0
H2-Ab1	Cd4	0	8	0	0	0	0	0	0	0	0	0	0	0	12	0	0	0	0	0	0	0	0	0	0	0	2	0	0	0	0	0	0	0	0	0	0	0	4	0	0	0	0	0	0	0	0	0	0
[truncated: 110 more rows]
[truncated: 96 more columns]

## Sheet: Treatment_710_CN5_pvalues
cluster1		Non-immune cells	Non-immune cells	Non-immune cells	Non-immune cells	Non-immune cells	Non-immune cells	Non-immune cells	Non-immune cells	Non-immune cells	Non-immune cells	Non-immune cells	Non-immune cells	Neutrophils	Neutrophils	Neutrophils	Neutrophils	Neutrophils	Neutrophils	Neutrophils	Neutrophils	Neutrophils	Neutrophils	Neutrophils	Neutrophils	M1-like	M1-like	M1-like	M1-like	M1-like	M1-like	M1-like	M1-like	M1-like	M1-like	M1-like	M1-like	M2-like	M2-like	M2-like	M2-like	M2-like	M2-like	M2-like	M2-like	M2-like	M2-like	M2-like	M2-like
[truncated: 1,427 more rows]
[truncated: 96 more columns]

[truncated: 2 more sheets: Treatment_718_CN5_intensities, Treatment_718_CN5_pvalues]
